# Supplementary material for: Single-cell analysis of chromatin and expression reveals age- and sex-associated alterations in the human heart
Source: Commun Biol. 2024 Aug 26;7:1052. doi: 10.1038/s42003-024-06582-y (PMC11347658; doi:10.1038/s42003-024-06582-y)
Supplement: Supplementary file 3 — Supplementary Data 1 [file 42003_2024_6582_MOESM3_ESM.csv]

Sample_Name	Donor_ID	Donor_Age	Donor_Sex	Anatomical_Site	ATAC	RNA	Race_Ethnicity	Donor_BMI	Donor_Weight_Kg	Donor_Height_cm	Medical_History	Organ_Condition
W134.Apex	W134	43	F	Apex	Yes	Yes	White	27.1	60.8	149.9	Smoker:Heavy_Drinker	Healthy:No_Necrosis
W135.Left.Ventricle	W135	60	M	Left.Ventricle	Yes	Yes	Black	18.5	67.3	190.5	Cardiac_Arrest	Healthy:No_Necrosis
W136.Apex	W136	43	M	Apex	Yes	Yes	White	41.3	150	190.5	Hypertension	Healthy:No_Necrosis
W136.Left.Ventricle	W136	43	M	Left.Ventricle	Yes	Yes	White	41.3	150	190.5	Hypertension	Healthy:No_Necrosis
W137.Apex	W137	49	F	Apex	Yes	No	White	46.2	122	162.6	Hypertension:Diabetes:Cardiac_Arrest:Coronary_Artery_Disease	Healthy:No_Necrosis
W139.Left.Ventricle	W139	45	M	Left.Ventricle	Yes	Yes	White	33.1	98.8	172.7	Cardiac_Arrest	Healthy:No_Necrosis
W139.Right.Ventricle	W139	45	M	Right.Ventricle	Yes	Yes	White	33.1	98.8	172.7	Cardiac_Arrest	Healthy:No_Necrosis
W139.Septum	W139	45	M	Septum	Yes	Yes	White	33.1	98.8	172.7	Cardiac_Arrest	Healthy:No_Necrosis
W139.Apex	W139	45	M	Apex	Yes	Yes	White	33.1	98.8	172.7	Cardiac_Arrest	Healthy:No_Necrosis
W142.Apex	W142	55	F	Apex	Yes	Yes	White	32.2	99	175.3	Hypertension:Diabetes:Cardiac_Arrest	Healthy:No_Necrosis
W144.Apex	W144	53	M	Apex	Yes	Yes	White	26.4	88.2	182.9	Hypertension:Smoker:Heavy_Drinker	Healthy:No_Necrosis
W144.Left.Ventricle	W144	53	M	Left.Ventricle	Yes	Yes	White	26.4	88.2	182.9	Hypertension:Smoker:Heavy_Drinker	Healthy:No_Necrosis
W145.Apex	W145	51	M	Apex	Yes	Yes	White	30.1	100.7	182.9	Intravenous_drug_user:Cardiac_Arrest	Healthy:No_Necrosis
W145.Left.Ventricle	W145	51	M	Left.Ventricle	Yes	Yes	White	30.1	100.7	182.9	Intravenous_drug_user:Cardiac_Arrest	Healthy:No_Necrosis
W146.Left.Ventricle	W146	25	F	Left.Ventricle	Yes	Yes	White	23.6	54.9	152.4	Diabetes:Cardiac_Arrest	Healthy:No_Necrosis
