# Supplementary material for: Single-cell analysis of chromatin and expression reveals age- and sex-associated alterations in the human heart
Source: Commun Biol. 2024 Aug 26;7:1052. doi: 10.1038/s42003-024-06582-y (PMC11347658; doi:10.1038/s42003-024-06582-y)
Supplement: Supplementary file 8 — Supplementary Data 6 [file 42003_2024_6582_MOESM8_ESM.csv]

	Estimate	StdErr	t.value	p.value	Cell_Type	Term	q_value
Neuronal.Age	0.051772169	0.01228199	4.21529156	2.49E-05	Neuronal	Age	0.000598694
Vascular_Endothelium.Age	0.012621792	0.003648868	3.45909807	0.000541988	Vascular_Endothelium	Age	0.00650385
VSM_and_Pericyte.Age	0.027719851	0.009691168	2.86032088	0.004232126	VSM_and_Pericyte	Age	0.033857004
Fibroblast.SexM	0.30455841	0.146441223	2.079731407	0.037550176	Fibroblast	SexM	0.174986136
Cardiomyocyte.Age	-0.036297891	0.017827619	-2.03604819	0.041745516	Cardiomyocyte	Age	0.174986136
B_Cell.Age	0.022707174	0.011260623	2.016511336	0.043746534	B_Cell	Age	0.174986136
Macrophage.SexM	-0.144122435	0.08839904	-1.630361986	0.103025014	Macrophage	SexM	0.350690491
Fibroblast.Age	0.010760609	0.006931187	1.552491517	0.120544661	Fibroblast	Age	0.350690491
Cardiomyocyte.SexM	-0.615455447	0.408078741	-1.508178165	0.131508934	Cardiomyocyte	SexM	0.350690491
Neuronal.SexM	0.259387814	0.195645771	1.325803327	0.184904851	Neuronal	SexM	0.432834605
Macrophage.Age	0.005174805	0.004145508	1.248292173	0.21192408	Macrophage	Age	0.432834605
Lymphatic_Endothelium.SexM	0.60821277	0.510357048	1.191739728	0.233363315	Lymphatic_Endothelium	SexM	0.432834605
T_Cell.SexM	0.306776978	0.258019441	1.188968462	0.234452078	T_Cell	SexM	0.432834605
Mast_Cell.SexM	0.410764102	0.379117992	1.083472985	0.278598535	Mast_Cell	SexM	0.47577002
Endocardium.SexM	0.333396752	0.319921794	1.042119536	0.297356262	Endocardium	SexM	0.47577002
Adipocytes.SexM	-0.597389692	0.606503819	-0.98497268	0.324637491	Adipocytes	SexM	0.486956236
B_Cell.SexM	-0.205523154	0.236483795	-0.869079227	0.384803798	B_Cell	SexM	0.54325242
T_Cell.Age	-0.008699345	0.011488856	-0.757198614	0.44893088	T_Cell	Age	0.576724345
Vascular_Endothelium.SexM	-0.052997447	0.071185193	-0.744500995	0.45657344	Vascular_Endothelium	SexM	0.576724345
Endocardium.Age	-0.005094553	0.015372612	-0.331404521	0.740338951	Endocardium	Age	0.844475388
Adipocytes.Age	-0.008019524	0.027845451	-0.288001225	0.773345801	Adipocytes	Age	0.844475388
VSM_and_Pericyte.SexM	-0.051731051	0.180239458	-0.287012905	0.774102439	VSM_and_Pericyte	SexM	0.844475388
Mast_Cell.Age	-0.003881885	0.017449924	-0.222458581	0.823956913	Mast_Cell	Age	0.859781127
Lymphatic_Endothelium.Age	-0.00184189	0.022538524	-0.081721874	0.934867883	Lymphatic_Endothelium	Age	0.934867883
