# Supplementary material for: Single-cell analysis of chromatin and expression reveals age- and sex-associated alterations in the human heart
Source: Commun Biol. 2024 Aug 26;7:1052. doi: 10.1038/s42003-024-06582-y (PMC11347658; doi:10.1038/s42003-024-06582-y)
Supplement: Supplementary file 9 — Supplementary Data 7 [file 42003_2024_6582_MOESM9_ESM.csv]

	DataSource	Sample	Donor	BMI	Age	Sex	Diabetes	Hypertension	Anatomical_Site	Instrument	Cell_Total
1	Chaffin	Chaffin_P1515_LV	P1515	22.88	54	F	UNKNOWN	UNKNOWN	LV	10x	14502
2	Chaffin	Chaffin_P1516_LV	P1516	20.91	66	F	UNKNOWN	UNKNOWN	LV	10x	9361
3	Chaffin	Chaffin_P1539_LV	P1539	29.17	47	F	UNKNOWN	UNKNOWN	LV	10x	11076
4	Chaffin	Chaffin_P1540_LV	P1540	27.51	72	F	UNKNOWN	UNKNOWN	LV	10x	11638
5	Chaffin	Chaffin_P1547_LV	P1547	32.89	62	F	UNKNOWN	UNKNOWN	LV	10x	8253
6	Chaffin	Chaffin_P1549_LV	P1549	31.99	49	M	UNKNOWN	UNKNOWN	LV	10x	11709
7	Chaffin	Chaffin_P1558_LV	P1558	20.16	58	F	UNKNOWN	UNKNOWN	LV	10x	10469
8	Chaffin	Chaffin_P1561_LV	P1561	22.13	65	M	UNKNOWN	UNKNOWN	LV	10x	10016
9	Chaffin	Chaffin_P1582_LV	P1582	29.94	58	F	UNKNOWN	UNKNOWN	LV	10x	18855
10	Chaffin	Chaffin_P1603_LV	P1603	21.6	69	F	UNKNOWN	UNKNOWN	LV	10x	10638
11	Chaffin	Chaffin_P1610_LV	P1610	34.5	63	F	UNKNOWN	UNKNOWN	LV	10x	13919
12	Chaffin	Chaffin_P1622_LV	P1622	27.5	56	M	UNKNOWN	UNKNOWN	LV	10x	7210
13	Chaffin	Chaffin_P1678_LV	P1678	48.7	46	M	UNKNOWN	UNKNOWN	LV	10x	10085
14	Chaffin	Chaffin_P1718_LV	P1718	21.72	33	M	UNKNOWN	UNKNOWN	LV	10x	9278
15	Koenig	Koenig_H-ZC-11-292_LV	H-ZC-11-292	NA	68	M	N	Y	LV	10x	8763
16	Koenig	Koenig_TWCM-10-68_LV	TWCM-10-68	NA	62	F	Y	Y	LV	10x	3849
17	Koenig	Koenig_TWCM-11-103_LV	TWCM-11-103	NA	46	M	N	Y	LV	10x	5686
18	Koenig	Koenig_TWCM-11-104_LV	TWCM-11-104	NA	75	F	N	Y	LV	10x	5535
19	Koenig	Koenig_TWCM-11-192_LV	TWCM-11-192	NA	63	M	N	N	LV	10x	4647
20	Koenig	Koenig_TWCM-11-256_LV	TWCM-11-256	NA	39	F	N	Y	LV	10x	5899
21	Koenig	Koenig_TWCM-11-264_LV	TWCM-11-264	NA	71	F	N	Y	LV	10x	8869
22	Koenig	Koenig_TWCM-11-41_LV	TWCM-11-41	NA	60	M	Y	Y	LV	10x	3965
23	Koenig	Koenig_TWCM-11-42_LV	TWCM-11-42	NA	48	F	Y	N	LV	10x	5385
24	Koenig	Koenig_TWCM-11-74_LV	TWCM-11-74	NA	65	M	N	Y	LV	10x	3883
25	Koenig	Koenig_TWCM-11-78_LV	TWCM-11-78	NA	27	M	Y	Y	LV	10x	11813
26	Koenig	Koenig_TWCM-11-82_LV	TWCM-11-82	NA	44	M	N	N	LV	10x	3967
27	Koenig	Koenig_TWCM-13-1_LV	TWCM-13-1	NA	61	F	Y	Y	LV	10x	5650
28	Koenig	Koenig_TWCM-13-101_LV	TWCM-13-101	NA	60	F	Y	Y	LV	10x	4523
29	Koenig	Koenig_TWCM-13-104_LV	TWCM-13-104	NA	48	F	N	N	LV	10x	5173
30	Koenig	Koenig_TWCM-13-132_LV	TWCM-13-132	NA	48	F	N	Y	LV	10x	3618
31	Koenig	Koenig_TWCM-13-152_LV	TWCM-13-152	NA	35	M	N	N	LV	10x	6590
32	Koenig	Koenig_TWCM-13-168_LV	TWCM-13-168	NA	66	M	Y	Y	LV	10x	6713
33	Koenig	Koenig_TWCM-13-192_LV	TWCM-13-192	NA	21	M	Y	N	LV	10x	7761
34	Koenig	Koenig_TWCM-13-198_LV	TWCM-13-198	NA	11	M	N	N	LV	10x	7960
35	Koenig	Koenig_TWCM-13-235_LV	TWCM-13-235	NA	11	F	N	N	LV	10x	8095
36	Koenig	Koenig_TWCM-13-36_LV	TWCM-13-36	NA	73	F	N	N	LV	10x	7623
37	Koenig	Koenig_TWCM-13-80_LV	TWCM-13-80	NA	46	M	N	N	LV	10x	5037
38	Koenig	Koenig_TWCM-13-96_LV	TWCM-13-96	NA	20	F	N	N	LV	10x	7772
39	Koenig	Koenig_TWCM-14-173_LV	TWCM-14-173	NA	63	F	N	N	LV	10x	5307
40	Litvinukova	Litvinukova_D1_Apex	D1	22.5	52.5	F	N	Y	Apex	10x	2718
41	Litvinukova	Litvinukova_D1_LV	D1	22.5	52.5	F	N	Y	LV	10x	7279
42	Litvinukova	Litvinukova_D1_RV	D1	22.5	52.5	F	N	Y	RV	10x	3319
43	Litvinukova	Litvinukova_D11_Apex	D11	27.5	62.5	F	N	N	Apex	10x	3761
44	Litvinukova	Litvinukova_D11_LV	D11	27.5	62.5	F	N	N	LV	10x	276
45	Litvinukova	Litvinukova_D11_RV	D11	27.5	62.5	F	N	N	RV	10x	3341
46	Litvinukova	Litvinukova_D11_Septum	D11	27.5	62.5	F	N	N	Septum	10x	4183
47	Litvinukova	Litvinukova_D2_Apex	D2	27.5	62.5	M	N	N	Apex	10x	8508
48	Litvinukova	Litvinukova_D2_LV	D2	27.5	62.5	M	N	N	LV	10x	6950
49	Litvinukova	Litvinukova_D2_RV	D2	27.5	62.5	M	N	N	RV	10x	6229
50	Litvinukova	Litvinukova_D2_Septum	D2	27.5	62.5	M	N	N	Septum	10x	6694
51	Litvinukova	Litvinukova_D3_Apex	D3	27.5	57.5	M	N	N	Apex	10x	3788
52	Litvinukova	Litvinukova_D3_LV	D3	27.5	57.5	M	N	N	LV	10x	5294
53	Litvinukova	Litvinukova_D3_RV	D3	27.5	57.5	M	N	N	RV	10x	1527
54	Litvinukova	Litvinukova_D3_Septum	D3	27.5	57.5	M	N	N	Septum	10x	1712
55	Litvinukova	Litvinukova_D4_Apex	D4	27.5	72.5	F	Y	Y	Apex	10x	5201
56	Litvinukova	Litvinukova_D4_LV	D4	27.5	72.5	F	Y	Y	LV	10x	4042
57	Litvinukova	Litvinukova_D4_RV	D4	27.5	72.5	F	Y	Y	RV	10x	5241
58	Litvinukova	Litvinukova_D4_Septum	D4	27.5	72.5	F	Y	Y	Septum	10x	4294
59	Litvinukova	Litvinukova_D5_Apex	D5	32.5	67.5	F	N	N	Apex	10x	3424
60	Litvinukova	Litvinukova_D5_LV	D5	32.5	67.5	F	N	N	LV	10x	5319
61	Litvinukova	Litvinukova_D5_RV	D5	32.5	67.5	F	N	N	RV	10x	3651
62	Litvinukova	Litvinukova_D5_Septum	D5	32.5	67.5	F	N	N	Septum	10x	2877
63	Litvinukova	Litvinukova_D6_Apex	D6	22.5	67.5	M	N	N	Apex	10x	2895
64	Litvinukova	Litvinukova_D6_LV	D6	22.5	67.5	M	N	N	LV	10x	1317
65	Litvinukova	Litvinukova_D6_RV	D6	22.5	67.5	M	N	N	RV	10x	2176
66	Litvinukova	Litvinukova_D6_Septum	D6	22.5	67.5	M	N	N	Septum	10x	2952
67	Litvinukova	Litvinukova_D7_Apex	D7	22.5	62.5	M	N	N	Apex	10x	2248
68	Litvinukova	Litvinukova_D7_LV	D7	22.5	62.5	M	N	N	LV	10x	2635
69	Litvinukova	Litvinukova_D7_RV	D7	22.5	62.5	M	N	N	RV	10x	3884
70	Litvinukova	Litvinukova_D7_Septum	D7	22.5	62.5	M	N	N	Septum	10x	2015
71	Litvinukova	Litvinukova_H2_Apex	H2	22.5	52.5	M	N	N	Apex	10x	2921
72	Litvinukova	Litvinukova_H2_LV	H2	22.5	52.5	M	N	N	LV	10x	6306
73	Litvinukova	Litvinukova_H2_RV	H2	22.5	52.5	M	N	N	RV	10x	4973
74	Litvinukova	Litvinukova_H2_Septum	H2	22.5	52.5	M	N	N	Septum	10x	2287
75	Litvinukova	Litvinukova_H3_Apex	H3	27.5	52.5	M	N	N	Apex	10x	2277
76	Litvinukova	Litvinukova_H3_LV	H3	27.5	52.5	M	N	N	LV	10x	9256
77	Litvinukova	Litvinukova_H3_RV	H3	27.5	52.5	M	N	N	RV	10x	4589
78	Litvinukova	Litvinukova_H3_Septum	H3	27.5	52.5	M	N	N	Septum	10x	5026
79	Litvinukova	Litvinukova_H4_Apex	H4	27.5	57.5	M	N	N	Apex	10x	3883
80	Litvinukova	Litvinukova_H4_LV	H4	27.5	57.5	M	N	N	LV	10x	7322
81	Litvinukova	Litvinukova_H4_RV	H4	27.5	57.5	M	N	N	RV	10x	3312
82	Litvinukova	Litvinukova_H4_Septum	H4	27.5	57.5	M	N	N	Septum	10x	5246
83	Litvinukova	Litvinukova_H5_Apex	H5	22.5	52.5	F	N	N	Apex	10x	8468
84	Litvinukova	Litvinukova_H5_LV	H5	22.5	52.5	F	N	N	LV	10x	8819
85	Litvinukova	Litvinukova_H5_RV	H5	22.5	52.5	F	N	N	RV	10x	6439
86	Litvinukova	Litvinukova_H5_Septum	H5	22.5	52.5	F	N	N	Septum	10x	8386
87	Litvinukova	Litvinukova_H6_Apex	H6	22.5	42.5	F	N	N	Apex	10x	3072
88	Litvinukova	Litvinukova_H6_LV	H6	22.5	42.5	F	N	N	LV	10x	11016
89	Litvinukova	Litvinukova_H6_RV	H6	22.5	42.5	F	N	N	RV	10x	2434
90	Litvinukova	Litvinukova_H6_Septum	H6	22.5	42.5	F	N	N	Septum	10x	3802
91	Litvinukova	Litvinukova_H7_Apex	H7	27.5	47.5	F	N	N	Apex	10x	3014
92	Litvinukova	Litvinukova_H7_LV	H7	27.5	47.5	F	N	N	LV	10x	6696
93	Litvinukova	Litvinukova_H7_RV	H7	27.5	47.5	F	N	N	RV	10x	8575
94	Litvinukova	Litvinukova_H7_Septum	H7	27.5	47.5	F	N	N	Septum	10x	3657
95	Read	Read_W134_Apex	W134	NA	43	F	NA	NA	Apex	sci	5851
96	Read	Read_W135_LV	W135	NA	60	M	NA	NA	LV	sci	6560
97	Read	Read_W136_Apex	W136	NA	43	M	NA	NA	Apex	sci	7365
98	Read	Read_W136_LV	W136	NA	43	M	NA	NA	LV	sci	7886
99	Read	Read_W139_Apex	W139	NA	45	M	NA	NA	Apex	sci	7454
100	Read	Read_W139_LV	W139	NA	45	M	NA	NA	LV	sci	6495
101	Read	Read_W139_RV	W139	NA	45	M	NA	NA	RV	sci	6036
102	Read	Read_W139_Septum	W139	NA	45	M	NA	NA	Septum	sci	10087
103	Read	Read_W142_LV	W142	NA	55	F	NA	NA	LV	sci	4599
104	Read	Read_W144_Apex	W144	NA	53	M	NA	NA	Apex	sci	5414
105	Read	Read_W145_Apex	W145	NA	51	M	NA	NA	Apex	sci	6807
106	Read	Read_W145_LV	W145	NA	51	M	NA	NA	LV	sci	8495
107	Read	Read_W146_Apex	W146	NA	25	F	NA	NA	Apex	sci	1976
108	Read	Read_W146_LV	W146	NA	25	F	NA	NA	LV	sci	4379
109	Reichart	Reichart_H46_LV	H46	NA	28	M	UNKNOWN	UNKNOWN	LV	10x	11168
110	Reichart	Reichart_H49_LV	H49	NA	40	F	UNKNOWN	UNKNOWN	LV	10x	11891
111	Reichart	Reichart_H49_RV	H49	NA	40	F	UNKNOWN	UNKNOWN	RV	10x	4076
112	Reichart	Reichart_H51_LV	H51	NA	50	M	UNKNOWN	UNKNOWN	LV	10x	10020
113	Reichart	Reichart_H53_LV	H53	NA	61	M	UNKNOWN	UNKNOWN	LV	10x	7430
114	Reichart	Reichart_H53_RV	H53	NA	61	M	UNKNOWN	UNKNOWN	RV	10x	3137
115	Reichart	Reichart_H55_LV	H55	NA	44	M	UNKNOWN	UNKNOWN	LV	10x	8154
116	Reichart	Reichart_H55_RV	H55	NA	44	M	UNKNOWN	UNKNOWN	RV	10x	1839
117	Reichart	Reichart_H67_LV	H67	NA	45	M	UNKNOWN	UNKNOWN	LV	10x	5798
118	Tucker	Tucker_P1221_LV	P1221	24.2439184746877	52	F	UNKNOWN	UNKNOWN	LV	10x	3267
119	Tucker	Tucker_P1221_RV	P1221	24.2439184746877	52	F	UNKNOWN	UNKNOWN	RV	10x	12715
120	Tucker	Tucker_P1666_LV	P1666	20.7156938086805	54	M	UNKNOWN	UNKNOWN	LV	10x	14218
121	Tucker	Tucker_P1666_RV	P1666	20.7156938086805	54	M	UNKNOWN	UNKNOWN	RV	10x	7266
122	Tucker	Tucker_P1681_LV	P1681	21.1072664359862	39	M	UNKNOWN	UNKNOWN	LV	10x	18755
123	Tucker	Tucker_P1702_LV	P1702	19.7899709534297	59	M	UNKNOWN	UNKNOWN	LV	10x	6823
124	Tucker	Tucker_P1702_RV	P1702	19.7899709534297	59	M	UNKNOWN	UNKNOWN	RV	10x	11182
125	Tucker	Tucker_P1708_LV	P1708	24.609375	60	F	UNKNOWN	UNKNOWN	LV	10x	11110
126	Tucker	Tucker_P1708_RV	P1708	24.609375	60	F	UNKNOWN	UNKNOWN	RV	10x	8820
127	Tucker	Tucker_P1723_LV	P1723	28.3265803721898	47	F	UNKNOWN	UNKNOWN	LV	10x	24091
128	Tucker	Tucker_P1723_RV	P1723	28.3265803721898	47	F	UNKNOWN	UNKNOWN	RV	10x	11234
