# Supplementary material for: Single-cell analysis of chromatin and expression reveals age- and sex-associated alterations in the human heart
Source: Commun Biol. 2024 Aug 26;7:1052. doi: 10.1038/s42003-024-06582-y (PMC11347658; doi:10.1038/s42003-024-06582-y)
Supplement: Supplementary file 10 — Supplementary Data 8 [file 42003_2024_6582_MOESM10_ESM.csv]

	gene	coefficientValue	q_val	pval	cellType	Effect_Magnitude	Effect_Direction
23	ITLN1	-3.46441899672565	2.34134864606178e-05	1.17200111674796e-07	Endothelium	3.46441899672565	Negative
30	LRATD1	-1.38123261515615	0.0341891495751144	0.000979314918680022	Endothelium	1.38123261515615	Negative
39	MSR1	-1.04570724152084	0.00895572275215256	0.000143792299571773	Endothelium	1.04570724152084	Negative
43	CYSLTR1	-0.97612832074269	0.0102263607046891	0.000183510439543911	Endothelium	0.97612832074269	Negative
50	SLC17A3	-0.914401323958921	0.0280909915554113	0.000700417620950944	Endothelium	0.914401323958921	Negative
52	NPTXR	-0.903915910543619	0.0934260083582894	0.00497073826662252	Endothelium	0.903915910543619	Negative
53	ACSM1	-0.892302055629208	0.0224714456311565	0.000509364086841478	Endothelium	0.892302055629208	Negative
54	UQCRHL	-0.891328013320638	0.0751140673119637	0.00345490657167797	Endothelium	0.891328013320638	Negative
55	HINT2	-0.885302401247164	0.000159011833908064	1.06628638151422e-06	Endothelium	0.885302401247164	Negative
58	ZNF518B	-0.830279050897687	0.0161693009926402	0.000332915339667129	Endothelium	0.830279050897687	Negative
60	AK5	-0.825473350379311	0.072284041797697	0.00326329542683218	Endothelium	0.825473350379311	Negative
65	CRIP1	0.795703856634427	0.00576342472858749	8.00173248113299e-05	Endothelium	0.795703856634427	Positive
66	C1GALT1C1	-0.794825867919431	0.00387959555504974	4.94152409295941e-05	Endothelium	0.794825867919431	Negative
76	ABCA8	-0.73925276595843	1.13985146406768e-11	1.39951539789193e-14	Endothelium	0.73925276595843	Negative
78	MYL7	-0.72859543330551	2.61822098882066e-10	4.2037926718881e-13	Endothelium	0.72859543330551	Negative
80	PTGS1	-0.725069835710154	0.040571435577007	0.00128749549998813	Endothelium	0.725069835710154	Negative
81	SLC3A1	-0.724802628798243	0.0623974658851364	0.00246919733118761	Endothelium	0.724802628798243	Negative
82	MFSD4B	0.723147226740037	7.92580397107542e-05	5.01538407689887e-07	Endothelium	0.723147226740037	Positive
84	HS3ST1	-0.718016097300009	0.000542642192689854	4.45880910124833e-06	Endothelium	0.718016097300009	Negative
89	MMP23B	-0.693224621253283	0.00294137827362823	3.38919672631889e-05	Endothelium	0.693224621253283	Negative
90	HOXB3	-0.692512069176905	0.00236383471339375	2.52279299786073e-05	Endothelium	0.692512069176905	Negative
92	RIMS1	-0.673081065361432	0.0650934217110776	0.00266834464326736	Endothelium	0.673081065361432	Negative
94	TNC	0.671095475000632	0.0600261556620463	0.00235841336941927	Endothelium	0.671095475000632	Positive
96	KCTD18	-0.666510250482858	0.0630582212132785	0.00250597159360998	Endothelium	0.666510250482858	Negative
97	CASS4	0.665073067653373	0.00696895155345151	0.000100045394420535	Endothelium	0.665073067653373	Positive
102	SH2B2	0.63944705275326	0.0496730362883771	0.0017452181242233	Endothelium	0.63944705275326	Positive
106	NPPB	-0.626822310029511	2.8516696240828e-05	1.45438382792285e-07	Endothelium	0.626822310029511	Negative
107	MEST	-0.62655119908219	0.0833763157624207	0.00414204213175607	Endothelium	0.62655119908219	Negative
109	CDK2	0.616595024370057	0.0157092532687143	0.000320143527587878	Endothelium	0.616595024370057	Positive
113	NT5C	-0.606322694607523	0.00330198248782616	3.96063256473293e-05	Endothelium	0.606322694607523	Negative
114	NRXN1	0.604357040179252	0.00291368535516547	3.30225011919018e-05	Endothelium	0.604357040179252	Positive
120	SLC7A1	0.592903775624643	0.011356661728912	0.000207011306543259	Endothelium	0.592903775624643	Positive
122	ATP8B4	0.590852517698516	0.0770701874465704	0.00365406442181511	Endothelium	0.590852517698516	Positive
125	INHBA	-0.583608675287157	0.0373075110630401	0.00114036513847996	Endothelium	0.583608675287157	Negative
129	ZNF865	0.574749857912194	0.0589769974020913	0.00226579748494396	Endothelium	0.574749857912194	Positive
139	DHFR	0.554744525414031	9.04407714427722e-10	1.79378182876673e-12	Endothelium	0.554744525414031	Positive
141	CLCF1	0.552726397235145	0.0596942043772144	0.00230930435692554	Endothelium	0.552726397235145	Positive
142	AKR1C1	-0.552229789990498	0.0179173568603071	0.000384136759283123	Endothelium	0.552229789990498	Negative
146	APOE	-0.543372681692727	0.00779695230454312	0.000115614045316705	Endothelium	0.543372681692727	Negative
148	RBM47	-0.538774826682086	0.0309865401744905	0.000854558909232266	Endothelium	0.538774826682086	Negative
149	KDM6B	0.537687809477026	0.00899909827153049	0.000147536374583386	Endothelium	0.537687809477026	Positive
151	COL5A3	0.536786268023826	0.000917974408940024	8.49655195278829e-06	Endothelium	0.536786268023826	Positive
154	ERRFI1	-0.531924001340115	0.0584345003644588	0.0022296503728033	Endothelium	0.531924001340115	Negative
155	FAM189A1	-0.53189958635369	0.0955043678165229	0.00516101441662322	Endothelium	0.53189958635369	Negative
156	ANKRD2	-0.530215685455712	2.64472808735883e-06	9.99141702817844e-09	Endothelium	0.530215685455712	Negative
157	DOCK5	-0.529762256713767	5.25373238102719e-06	2.18326619536453e-08	Endothelium	0.529762256713767	Negative
161	B3GALNT1	-0.523046484520861	0.0557132652528071	0.00208372242539777	Endothelium	0.523046484520861	Negative
163	GATA6	-0.520810306692674	0.00155323756068206	1.55499793570361e-05	Endothelium	0.520810306692674	Negative
165	FGF13	0.518124227819867	0.0761599206633668	0.00358213453819009	Endothelium	0.518124227819867	Positive
167	CORIN	-0.515415222899135	0.0153275872620251	0.000306899178272508	Endothelium	0.515415222899135	Negative
170	C2CD4B	0.510115462145738	0.0510363878503153	0.00180757890478544	Endothelium	0.510115462145738	Positive
171	STON2	-0.51010093091132	0.0815869596778968	0.00399920967820443	Endothelium	0.51010093091132	Negative
172	TIMM8B	-0.510004459243437	0.00401373396542382	5.19344119062206e-05	Endothelium	0.510004459243437	Negative
174	SLC52A3	-0.504562867118586	0.00800261325279476	0.000122442703716731	Endothelium	0.504562867118586	Negative
180	RAB11FIP1	-0.496355203141785	0.0934260083582894	0.00497354223935398	Endothelium	0.496355203141785	Negative
181	SCD5	-0.496339775355265	0.0710335226026826	0.00315987808328896	Endothelium	0.496339775355265	Negative
184	ATP5MC3	-0.493068228059019	1.70704773945189e-09	3.86939419596197e-12	Endothelium	0.493068228059019	Negative
187	DOK5	0.49117642359262	5.76368800924151e-05	3.48390661684413e-07	Endothelium	0.49117642359262	Positive
189	TBX20	-0.490690175937065	0.00259299768402207	2.88981608155086e-05	Endothelium	0.490690175937065	Negative
190	EGR1	0.489991476010547	0.0143349206975977	0.000281607811210836	Endothelium	0.489991476010547	Positive
191	SLC24A3	-0.487668545663558	0.0665224673554572	0.00279137436550825	Endothelium	0.487668545663558	Negative
194	ADGRA3	-0.486718183836959	0.0797836381888868	0.00386560317254429	Endothelium	0.486718183836959	Negative
196	ZNF426	-0.482124936439536	0.0324145405396634	0.000912309508955392	Endothelium	0.482124936439536	Negative
198	HAPLN3	0.481188478505899	0.0772431600611813	0.00367572359779991	Endothelium	0.481188478505899	Positive
199	MT-ND3	0.481151163679015	5.22057887015497e-49	4.93065628084149e-53	Endothelium	0.481151163679015	Positive
206	KLHL31	-0.474138886942548	0.00937680816411797	0.000161180495454238	Endothelium	0.474138886942548	Negative
208	RALYL	-0.472500828092517	0.00455096849309039	6.06050772124807e-05	Endothelium	0.472500828092517	Negative
213	ZBTB7C	-0.466588334825053	0.000198513730619346	1.42575705202575e-06	Endothelium	0.466588334825053	Negative
215	IMP3	-0.464867318356161	0.0320418412038776	0.000889714895536457	Endothelium	0.464867318356161	Negative
217	CSRP3	-0.462759508642958	1.09694955765678e-09	2.27926806464385e-12	Endothelium	0.462759508642958	Negative
218	ADD2	0.462379481746231	0.0346991682138462	0.00100938267943565	Endothelium	0.462379481746231	Positive
220	COL19A1	0.461507886358543	1.09841715621715e-05	5.18708517291816e-08	Endothelium	0.461507886358543	Positive
224	C3	-0.460196603473771	0.00872322687266464	0.00013570675487241	Endothelium	0.460196603473771	Negative
226	PHF7	-0.459188307691949	0.0754892672150727	0.00349519567470718	Endothelium	0.459188307691949	Negative
228	ATP6AP1L	-0.457305447801672	0.0927257336688291	0.00490427000892938	Endothelium	0.457305447801672	Negative
230	CLU	-0.455716737800151	0.0016288338372188	1.66144743501729e-05	Endothelium	0.455716737800151	Negative
232	CCN2	-0.45527852045818	0.00596220468319556	8.44664433773455e-05	Endothelium	0.45527852045818	Negative
234	ACSM3	-0.454159027665079	0.000751362833616307	6.59961688008279e-06	Endothelium	0.454159027665079	Negative
239	SRPRA	-0.452235148809986	0.0341891495751144	0.000985701496679132	Endothelium	0.452235148809986	Negative
240	WDR3	0.452164892072391	0.0804515445530767	0.00390556232530047	Endothelium	0.452164892072391	Positive
244	TMEM71	-0.449260277757186	0.0291824752811628	0.000739654523782754	Endothelium	0.449260277757186	Negative
247	CNTN5	0.448409791668746	0.011117221584174	0.000201596764654458	Endothelium	0.448409791668746	Positive
248	PRKCB	-0.448262583295038	0.027194806501419	0.000667798421833107	Endothelium	0.448262583295038	Negative
250	PROX1	-0.446181374209801	0.0671247248289632	0.00288201478130175	Endothelium	0.446181374209801	Negative
259	ABCA6	-0.437908159797412	0.00339477394460515	4.15967714055079e-05	Endothelium	0.437908159797412	Negative
266	ITGAE	-0.435091269140443	0.0469575902314446	0.00159659354772573	Endothelium	0.435091269140443	Negative
272	OPCML	-0.43251979959298	0.0739835007191693	0.00336796820425384	Endothelium	0.43251979959298	Negative
276	BCO2	-0.430910181598409	0.00916514028540234	0.000154779786762707	Endothelium	0.430910181598409	Negative
277	GLT8D1	-0.430867567357306	0.0863785422623086	0.00434829647013699	Endothelium	0.430867567357306	Negative
279	GPM6A	-0.429829142270902	0.00127596965901876	1.20510923594519e-05	Endothelium	0.429829142270902	Negative
281	TIMP1	-0.428580678469932	4.63453399477368e-07	1.31314714623357e-09	Endothelium	0.428580678469932	Negative
289	COLGALT1	0.426260507076478	2.91276180561353e-05	1.51305156128395e-07	Endothelium	0.426260507076478	Positive
294	MGST1	-0.423831576000851	0.00726879750587585	0.000105722970901481	Endothelium	0.423831576000851	Negative
296	CRCP	0.423154013871852	0.0754892672150727	0.00349968394695118	Endothelium	0.423154013871852	Positive
298	HSPA1B	0.42257791483788	0.030729716201431	0.000827159909086497	Endothelium	0.42257791483788	Positive
305	TMEM154	-0.416729189934665	0.0242495977391789	0.00056799208909297	Endothelium	0.416729189934665	Negative
308	PCOLCE2	-0.415482758156999	0.0997893799601795	0.0055323352886877	Endothelium	0.415482758156999	Negative
320	RPL3L	-0.412076168622381	0.0835764938977648	0.00417629408008739	Endothelium	0.412076168622381	Negative
324	SERPINE1	0.410061963729648	0.00895572275215256	0.000142350741524017	Endothelium	0.410061963729648	Positive
326	GRID2	0.409508628317996	0.082033412947064	0.00403658936016437	Endothelium	0.409508628317996	Positive
327	FGD3	-0.406547071234093	0.0650210586239112	0.00264063611714033	Endothelium	0.406547071234093	Negative
346	RELL1	0.401718963634927	8.00375896825983e-07	2.6457457866367e-09	Endothelium	0.401718963634927	Positive
349	ARL5B	0.400787744704061	0.0710335226026826	0.0031535077210833	Endothelium	0.400787744704061	Positive
351	ADHFE1	-0.39918985264486	0.0598504580082654	0.00233835031083533	Endothelium	0.39918985264486	Negative
358	DNAH11	-0.39499100658376	0.0761426457015995	0.00355974779205627	Endothelium	0.39499100658376	Negative
366	ACTC1	-0.393626543215015	3.10731753887258e-23	1.76085240208117e-26	Endothelium	0.393626543215015	Negative
367	CHCHD2	-0.392842473304414	1.14830593370611e-06	4.01278046346109e-09	Endothelium	0.392842473304414	Negative
368	PLXNA4	-0.392318371309707	0.0492439360551468	0.00172549114813558	Endothelium	0.392318371309707	Negative
370	ARAP2	0.391337612625185	0.0963256576420923	0.00524932985072604	Endothelium	0.391337612625185	Positive
372	LRRTM3	-0.389443144606503	0.00895572275215256	0.000143647958884404	Endothelium	0.389443144606503	Negative
384	CTSL	-0.386049676120464	0.000198513730619346	1.44366804473835e-06	Endothelium	0.386049676120464	Negative
386	LRP4	0.38586612091261	2.90269792493982e-26	1.37074892564215e-29	Endothelium	0.38586612091261	Positive
388	CBWD5	0.385745288333517	3.28536438275102e-06	1.27219436808455e-08	Endothelium	0.385745288333517	Positive
392	SPRTN	-0.385077723428621	0.0259882739026419	0.000635716182544791	Endothelium	0.385077723428621	Negative
394	DPY30	-0.384087351536017	0.0348533125116586	0.00101715844031947	Endothelium	0.384087351536017	Negative
397	WIPF3	-0.38374266802844	0.0139315346247234	0.000268420198662974	Endothelium	0.38374266802844	Negative
399	CGNL1	-0.382188418118921	0.0562453986566702	0.002121680342063	Endothelium	0.382188418118921	Negative
413	RUNDC3B	-0.376570480628633	1.68021312164704e-09	3.64987738929749e-12	Endothelium	0.376570480628633	Negative
418	GOLM1	-0.375552318098409	0.0998253358784388	0.0055437568470459	Endothelium	0.375552318098409	Negative
436	AQP3	-0.370996902452962	0.00464781238937498	6.23337135711417e-05	Endothelium	0.370996902452962	Negative
445	CDC14B	-0.368965913208496	0.00562369502971086	7.75462291592166e-05	Endothelium	0.368965913208496	Negative
452	LRRC2	-0.367867530155586	0.066685802308693	0.00283127963749581	Endothelium	0.367867530155586	Negative
454	MRNIP	-0.367575910843048	0.0681731535459473	0.00297142223138976	Endothelium	0.367575910843048	Negative
455	LITAF	0.367552518878999	0.0349165036665463	0.00102889583905954	Endothelium	0.367552518878999	Positive
456	LINGO1	-0.367471144337	2.79915412369166e-28	5.28740862049803e-32	Endothelium	0.367471144337	Negative
458	BBS7	-0.367114450020512	0.0667449374808785	0.00284302670984853	Endothelium	0.367114450020512	Negative
461	KCTD13	0.366806457347472	0.0634511401648085	0.00255290760391088	Endothelium	0.366806457347472	Positive
462	ABCB1	-0.3667411430124	4.10432859529515e-11	5.42695507500304e-14	Endothelium	0.3667411430124	Negative
466	CCZ1	-0.366114561215409	0.0464376673023723	0.00156575814383707	Endothelium	0.366114561215409	Negative
469	SLC25A4	-0.365509714972667	5.26028214207843e-10	9.43949383259258e-13	Endothelium	0.365509714972667	Negative
473	GPC6	0.364144362799171	0.047746864129569	0.00164415721827846	Endothelium	0.364144362799171	Positive
474	TMEM38A	-0.363503445479949	0.0681086795679544	0.0029525768720902	Endothelium	0.363503445479949	Negative
480	CYCS	-0.361295286764281	0.00110199435813547	1.03038762235938e-05	Endothelium	0.361295286764281	Negative
490	SLC16A4	-0.358834476617827	0.0259882739026419	0.000634437039230764	Endothelium	0.358834476617827	Negative
500	RLIM	-0.356035963907097	0.064113877102116	0.00258562764663804	Endothelium	0.356035963907097	Negative
506	CAP2	-0.354926702914758	0.0650934217110776	0.00266984614223639	Endothelium	0.354926702914758	Negative
507	RPL7	-0.354534065540827	1.59620671688593e-05	7.83932275010091e-08	Endothelium	0.354534065540827	Negative
509	ELP6	-0.354490142480984	0.098716263491962	0.00544487135240893	Endothelium	0.354490142480984	Negative
511	FBXO31	0.354184955114529	0.0305466176015047	0.000816461350701345	Endothelium	0.354184955114529	Positive
522	LYRM1	-0.352842208054491	0.077361548856877	0.0036971046204741	Endothelium	0.352842208054491	Negative
523	PGAM2	-0.352502848917623	0.0859344031758513	0.00431782229784217	Endothelium	0.352502848917623	Negative
530	CEMIP2	0.351725520787791	3.30984079168493e-07	8.75288460211353e-10	Endothelium	0.351725520787791	Positive
537	SERPINF1	-0.349505564775093	0.0135228898392683	0.000254160849831356	Endothelium	0.349505564775093	Negative
538	DUS1L	0.349296611863481	0.0578214569155834	0.00220079780288819	Endothelium	0.349296611863481	Positive
540	ABCA9	-0.349162411014594	0.0652204706306792	0.00269185357627567	Endothelium	0.349162411014594	Negative
542	NQO1	-0.349064613882353	0.0955043678165229	0.00517062683275849	Endothelium	0.349064613882353	Negative
544	CHPT1	-0.348688648608115	0.000769354215590417	6.90297038922267e-06	Endothelium	0.348688648608115	Negative
548	TMEM242	-0.347515699111019	0.0240335238634622	0.000560661163040721	Endothelium	0.347515699111019	Negative
550	CA4	-0.347271103093386	1.63585768400302e-06	5.87104193352046e-09	Endothelium	0.347271103093386	Negative
553	PKHD1L1	-0.345410136785459	0.0055839444723954	7.64707167073416e-05	Endothelium	0.345410136785459	Negative
557	NDST1	0.34448121857433	0.00239829827168223	2.65017848306404e-05	Endothelium	0.34448121857433	Positive
563	MYL2	-0.343805586744853	2.52915240710898e-26	9.55478808881369e-30	Endothelium	0.343805586744853	Negative
564	NTN1	-0.343682346821705	0.0469575902314446	0.00159477168718842	Endothelium	0.343682346821705	Negative
566	IL1R1	0.343123029758885	0.00046985469571304	3.81634905849277e-06	Endothelium	0.343123029758885	Positive
574	NDUFA4	-0.341544875280517	5.03884008435303e-06	1.99878431755598e-08	Endothelium	0.341544875280517	Negative
587	RDH10	-0.338963744375673	0.0333310335843858	0.000950696273374056	Endothelium	0.338963744375673	Negative
590	KANK1	-0.338696217164574	0.000769354215590417	6.83750349798912e-06	Endothelium	0.338696217164574	Negative
591	PPP1R15A	0.338523762307951	0.0157092532687143	0.000321959573036551	Endothelium	0.338523762307951	Positive
599	LMAN2	-0.337453205214592	0.056856370240285	0.00215869482778566	Endothelium	0.337453205214592	Negative
600	RPL36AL	-0.337344332026481	0.00899909827153049	0.000146053489810889	Endothelium	0.337344332026481	Negative
606	CBX6	-0.335487089265082	0.0661610603026312	0.00274942071525857	Endothelium	0.335487089265082	Negative
611	NDUFA6	-0.333964535152327	0.0521724135954053	0.00188723407697773	Endothelium	0.333964535152327	Negative
619	TNNT3	-0.332760298217508	6.70551522158644e-05	4.11653276731317e-07	Endothelium	0.332760298217508	Negative
623	LTC4S	-0.331964326991576	0.0795464391380545	0.00384659773693652	Endothelium	0.331964326991576	Negative
625	BMP6	-0.331663276905655	0.0634511401648085	0.00254898852502998	Endothelium	0.331663276905655	Negative
627	NDUFB11	-0.331164441879911	0.0934260083582894	0.00497660263638792	Endothelium	0.331164441879911	Negative
636	LRIG1	-0.329630192346081	0.0427697356797775	0.00138957206968676	Endothelium	0.329630192346081	Negative
638	CKMT2	-0.329252622349556	0.000327980149332498	2.50910390025806e-06	Endothelium	0.329252622349556	Negative
641	RASGEF1B	-0.328496014007295	1.77188211129038e-13	1.33878512375549e-16	Endothelium	0.328496014007295	Negative
643	SKAP2	-0.328032647982573	0.000468872448637173	3.76408747016997e-06	Endothelium	0.328032647982573	Negative
646	NDUFV1	-0.327210930762331	0.00155323756068206	1.54582139481918e-05	Endothelium	0.327210930762331	Negative
658	AKR1C3	-0.323655225639263	0.0546190355652375	0.00202769436041732	Endothelium	0.323655225639263	Negative
659	NDUFB5	-0.323341512343445	0.0884591414957458	0.00446974317153608	Endothelium	0.323341512343445	Negative
662	NUDT4	-0.323074188331275	0.021696778009359	0.000481558635455172	Endothelium	0.323074188331275	Negative
667	TNIK	-0.32267689355159	0.0967519567115398	0.00530911284939598	Endothelium	0.32267689355159	Negative
668	KLHL29	0.322529550819867	0.0382695256540152	0.00118191678209888	Endothelium	0.322529550819867	Positive
677	TNS3	0.321070555476737	0.068893420686328	0.00301912988274048	Endothelium	0.321070555476737	Positive
689	GATAD1	-0.319092022058815	0.0385409409401253	0.00120849947035527	Endothelium	0.319092022058815	Negative
692	PUS7	0.317688404392881	0.0226598293474048	0.00051791449774008	Endothelium	0.317688404392881	Positive
693	SHARPIN	-0.317275396219183	0.047746864129569	0.00165499614049413	Endothelium	0.317275396219183	Negative
694	TMEM108	0.31710981341169	0.0835274295324447	0.00415743817185478	Endothelium	0.31710981341169	Positive
695	PPIB	-0.317093163253099	0.00239829827168223	2.62754605817312e-05	Endothelium	0.317093163253099	Negative
701	TNFRSF4	0.316321663737783	0.0687614212135128	0.00300685096541901	Endothelium	0.316321663737783	Positive
718	EHBP1L1	0.312807749130723	0.00299421521180945	3.52893196692888e-05	Endothelium	0.312807749130723	Positive
723	SPAG16	-0.312068113711312	0.047746864129569	0.00165340819973935	Endothelium	0.312068113711312	Negative
736	SGCG	-0.310121962068667	0.0951523548978617	0.00509552183859913	Endothelium	0.310121962068667	Negative
737	COX4I1	-0.309910158641595	7.80290806872525e-06	3.53739693330952e-08	Endothelium	0.309910158641595	Negative
744	PTPN5	-0.30848615814166	0.0292896546415956	0.000768366140431145	Endothelium	0.30848615814166	Negative
746	USP40	-0.308358837813688	0.00946797937003062	0.000164536097854707	Endothelium	0.308358837813688	Negative
755	GRN	-0.306444966083919	0.0244387731393268	0.000577039411109908	Endothelium	0.306444966083919	Negative
758	ECHDC2	-0.306067920439949	0.0411686650743789	0.00132200095629853	Endothelium	0.306067920439949	Negative
760	SMIM4	-0.305741514396686	0.0472066471075678	0.00160952017433245	Endothelium	0.305741514396686	Negative
761	ZSCAN31	-0.305706240241857	0.0373075110630401	0.00113570913068684	Endothelium	0.305706240241857	Negative
767	IPO11	0.305294457107273	0.030904603405345	0.000849380392043388	Endothelium	0.305294457107273	Positive
770	MT-ND4L	0.304064000967721	0.0764323973629067	0.00360699220068572	Endothelium	0.304064000967721	Positive
775	LY6E	-0.303321410695031	3.71604334117883e-05	2.07070794417785e-07	Endothelium	0.303321410695031	Negative
782	EID1	-0.302219264702111	0.00440196675676869	5.77893255752595e-05	Endothelium	0.302219264702111	Negative
793	SUCLG1	-0.30090954368523	0.0445261865092859	0.00147390368357358	Endothelium	0.30090954368523	Negative
794	SNX2	-0.300835847791239	0.0291824752811628	0.000738804485857112	Endothelium	0.300835847791239	Negative
798	LRRK1	0.299921913212721	0.0647373449113102	0.00262299971353911	Endothelium	0.299921913212721	Positive
811	COX5B	-0.298128944238135	4.70700004263295e-05	2.71181528712325e-07	Endothelium	0.298128944238135	Negative
814	ARRDC2	-0.297968215083944	0.0596942043772144	0.00231492187304956	Endothelium	0.297968215083944	Negative
818	NDUFS7	-0.297730995410431	0.0459908163078385	0.0015463478093682	Endothelium	0.297730995410431	Negative
841	ACTA1	-0.295090107464451	8.77312069868296e-10	1.65718184712561e-12	Endothelium	0.295090107464451	Negative
842	GOLGA1	-0.294866953111079	0.0361245719426043	0.0010815535800723	Endothelium	0.294866953111079	Negative
847	HLA-DRB1	-0.294439398546073	4.00931289815932e-07	1.09813065778825e-09	Endothelium	0.294439398546073	Negative
849	PSMC1	-0.29351251361755	0.0419399549273963	0.00135469064839153	Endothelium	0.29351251361755	Negative
850	PRDX6	-0.293436668566839	0.0251485423703478	0.000603298995284128	Endothelium	0.293436668566839	Negative
852	ACTR1A	-0.293254856359604	0.0531978266862069	0.00194469501336395	Endothelium	0.293254856359604	Negative
855	BBIP1	-0.2925500485619	0.0724390333870687	0.00328397582412098	Endothelium	0.2925500485619	Negative
857	ADH1B	-0.292114455054956	0.0927257336688291	0.00487111513010401	Endothelium	0.292114455054956	Negative
859	ATP5IF1	-0.291876532083161	0.00792885399717195	0.000119816456322961	Endothelium	0.291876532083161	Negative
861	SBDS	-0.291689009447319	0.0835764938977648	0.00417986429216052	Endothelium	0.291689009447319	Negative
867	CSNK2A2	-0.2913366231344	0.0725041845740694	0.00329377717983825	Endothelium	0.2913366231344	Negative
871	CHST12	-0.289881169480086	0.00929249169117016	0.000158853513043237	Endothelium	0.289881169480086	Negative
874	KIAA1549	-0.289739479249165	0.0143349206975977	0.000281486435742357	Endothelium	0.289739479249165	Negative
875	IFI27	-0.289645907032851	2.86416906170432e-13	2.43459780462211e-16	Endothelium	0.289645907032851	Negative
877	MDH2	-0.289406716029212	0.0710335226026826	0.00315518677088631	Endothelium	0.289406716029212	Negative
880	NDRG3	-0.288982605533825	0.0562453986566702	0.00212487339088289	Endothelium	0.288982605533825	Negative
891	SLC1A3	-0.28757902244785	0.0967519567115398	0.00530349021009635	Endothelium	0.28757902244785	Negative
895	RPL29	-0.287129873215442	0.00204772712774794	2.10806816135744e-05	Endothelium	0.287129873215442	Negative
896	EDNRB	-0.287066362904329	0.0292896546415956	0.000759933231906981	Endothelium	0.287066362904329	Negative
899	AC093012.1	-0.286813253727474	0.03249819733601	0.00092356601500844	Endothelium	0.286813253727474	Negative
909	UGCG	0.285455485269996	0.00058090147297897	4.92615158406469e-06	Endothelium	0.285455485269996	Positive
913	UQCRFS1	-0.284695611278791	0.0400899132863242	0.00126842849933119	Endothelium	0.284695611278791	Negative
919	TM4SF1	-0.284211715385331	4.7998864764263e-10	8.159988342999e-13	Endothelium	0.284211715385331	Negative
924	PLA2G2A	-0.283902531991985	0.0785016455236341	0.00377383241136473	Endothelium	0.283902531991985	Negative
928	CCZ1B	-0.283496864278499	0.0681731535459473	0.00297468803723344	Endothelium	0.283496864278499	Negative
932	MROH1	0.282641994681882	0.0831027263434692	0.00411275298488646	Endothelium	0.282641994681882	Positive
933	UBB	-0.282559361636651	0.000701316315275971	6.0937949570636e-06	Endothelium	0.282559361636651	Negative
936	DPF3	-0.282170698186412	0.0650934217110776	0.0026740861886819	Endothelium	0.282170698186412	Negative
937	IGF2BP2	0.281743030258076	0.0715156763227411	0.00318808077298204	Endothelium	0.281743030258076	Positive
945	CDKN1C	-0.280378494436648	5.73775320026224e-05	3.41403902168985e-07	Endothelium	0.280378494436648	Negative
949	NRIP1	0.280098590201285	0.0358933376038543	0.00107124052538893	Endothelium	0.280098590201285	Positive
976	DTWD1	-0.277371412790189	0.0814112548114358	0.00397521899674276	Endothelium	0.277371412790189	Negative
982	THSD4	-0.276996371755107	0.00058090147297897	4.93777224859344e-06	Endothelium	0.276996371755107	Negative
986	NME3	-0.276485964977801	0.00146137601740755	1.4121835353855e-05	Endothelium	0.276485964977801	Negative
992	MYL12A	-0.276065841090904	2.75647839837895e-09	6.50849640720378e-12	Endothelium	0.276065841090904	Negative
994	RPS13	-0.275899456281349	0.00742327532176512	0.000108670917536229	Endothelium	0.275899456281349	Negative
995	XBP1	-0.275632991064164	0.0791518060572118	0.00381456098397096	Endothelium	0.275632991064164	Negative
1002	DGKD	0.274745834012821	0.0519793811060821	0.00186552368911137	Endothelium	0.274745834012821	Positive
1003	COX5A	-0.274679842664862	0.00972680905561885	0.000170871409552806	Endothelium	0.274679842664862	Negative
1012	UQCRB	-0.273978636731235	0.00299421521180945	3.53491595651852e-05	Endothelium	0.273978636731235	Negative
1013	COX7B	-0.273875338849697	0.00899909827153049	0.000147888468005885	Endothelium	0.273875338849697	Negative
1019	NIT1	0.273054886996008	0.0236946967877271	0.000550519022457582	Endothelium	0.273054886996008	Positive
1033	PLD1	-0.271458670017701	0.0227580793063839	0.000523686274018748	Endothelium	0.271458670017701	Negative
1047	PLN	-0.27012957862934	0.000558877836767575	4.6449990211132e-06	Endothelium	0.27012957862934	Negative
1050	EIF3I	-0.269978626443249	0.0907233002460019	0.00465269664087448	Endothelium	0.269978626443249	Negative
1053	COX7A2	-0.269432572098527	0.0170690163244041	0.000356276219087015	Endothelium	0.269432572098527	Negative
1055	COG4	-0.269348347198301	0.0777366663840508	0.00372237342809914	Endothelium	0.269348347198301	Negative
1063	XRN2	0.268736138832658	0.000901028673426791	8.25460722727604e-06	Endothelium	0.268736138832658	Positive
1064	ABCG1	-0.268711307819594	0.00229154123551324	2.38070963266392e-05	Endothelium	0.268711307819594	Negative
1070	BTG2	-0.268420431276632	0.0154892211994487	0.000313061327605026	Endothelium	0.268420431276632	Negative
1073	CIITA	0.268269376172604	0.0292896546415956	0.0007690332442731	Endothelium	0.268269376172604	Positive
1079	MAMDC2	-0.267521885550314	0.0452305929177126	0.00151224309528431	Endothelium	0.267521885550314	Negative
1086	RELB	0.266762036755061	0.047746864129569	0.0016527929447079	Endothelium	0.266762036755061	Positive
1094	B2M	-0.265690736387361	4.25301343522934e-28	1.2050472521428e-31	Endothelium	0.265690736387361	Negative
1107	MPG	-0.264794181753795	0.066685802308693	0.00283023260981305	Endothelium	0.264794181753795	Negative
1112	CAVIN3	-0.264458069829009	0.0384247621483725	0.00120122745288169	Endothelium	0.264458069829009	Negative
1119	CPM	0.263832904291272	0.0920069489129946	0.00474459710110456	Endothelium	0.263832904291272	Positive
1126	RPS27L	-0.263251486311258	0.0179173568603071	0.000383062892013292	Endothelium	0.263251486311258	Negative
1137	TLE2	0.26216815531629	0.0514643530260291	0.00182759697183481	Endothelium	0.26216815531629	Positive
1139	NDUFB4	-0.262087357400928	0.0427524633315528	0.00138497307543659	Endothelium	0.262087357400928	Negative
1142	RAB27A	0.261771855812153	0.0176795097619161	0.000370688625533187	Endothelium	0.261771855812153	Positive
1150	SPCS1	-0.261195120538622	0.0955043678165229	0.00517751295114131	Endothelium	0.261195120538622	Negative
1151	BIN3	0.26108327726768	0.0655071991994982	0.0027098746929902	Endothelium	0.26108327726768	Positive
1154	SLC35B3	-0.2609129855528	0.0910371066461761	0.00468598631678938	Endothelium	0.2609129855528	Negative
1156	ATP5F1E	-0.260633232780796	0.009878331874079	0.00017446619384707	Endothelium	0.260633232780796	Negative
1162	EMP3	-0.260083382888491	0.0927257336688291	0.00482453181469803	Endothelium	0.260083382888491	Negative
1166	NDUFS6	-0.259812429854361	0.0754892672150727	0.00350068286764268	Endothelium	0.259812429854361	Negative
1181	GABARAPL2	-0.258247822781642	0.0368992884344811	0.00111868828744507	Endothelium	0.258247822781642	Negative
1186	VDAC2	-0.257998248824331	0.0742518971023122	0.0033871993105796	Endothelium	0.257998248824331	Negative
1197	WRN	0.257199619294751	0.00300285307561149	3.57347457052368e-05	Endothelium	0.257199619294751	Positive
1199	PKP2	-0.256969067683643	0.0761599206633668	0.00358182067409679	Endothelium	0.256969067683643	Negative
1202	NDUFS5	-0.256904231244722	0.0681731535459473	0.00296518395334823	Endothelium	0.256904231244722	Negative
1216	ATP5MD	-0.255179507515465	0.0967519567115398	0.00530025408480928	Endothelium	0.255179507515465	Negative
1219	CD59	-0.254998925325403	0.0292896546415956	0.000758394804425571	Endothelium	0.254998925325403	Negative
1221	MAP3K3	0.254986246014793	0.000192520473660787	1.35518352618546e-06	Endothelium	0.254986246014793	Positive
1232	TUFM	-0.253537998874703	0.0630860012519651	0.00251631794694019	Endothelium	0.253537998874703	Negative
1240	MGP	-0.253148010353864	3.44220557810988e-05	1.86932797130606e-07	Endothelium	0.253148010353864	Negative
1244	TCAP	-0.252692600102344	4.97271055502539e-07	1.45593149986576e-09	Endothelium	0.252692600102344	Negative
1249	IGFBP5	-0.252329611446638	0.0128818826224292	0.000239679909011952	Endothelium	0.252329611446638	Negative
1254	SAP18	-0.251591528816952	0.0777420845902624	0.00372997534679385	Endothelium	0.251591528816952	Negative
1257	SOCS3	0.251407687656177	0.0716580050016033	0.00321472916280332	Endothelium	0.251407687656177	Positive
1261	CNKSR3	0.250872484212728	0.00916051845871652	0.000152271557303939	Endothelium	0.250872484212728	Positive
1267	ACSL4	0.249984575923823	0.0555899246269887	0.00207385910725921	Endothelium	0.249984575923823	Positive
1268	ATP5F1B	-0.249941960651901	0.00972680905561885	0.000170759721040022	Endothelium	0.249941960651901	Negative
1273	AKAP12	0.249220914432994	0.0153343345448552	0.00030848255176182	Endothelium	0.249220914432994	Positive
1275	HECA	-0.249011533157722	0.0885411687247525	0.00448225032456246	Endothelium	0.249011533157722	Negative
1280	SLC26A3	-0.248664231456532	5.55963793209515e-05	3.25554922355402e-07	Endothelium	0.248664231456532	Negative
1285	PDE1A	-0.248445934398989	0.0815146639184872	0.00398796712408164	Endothelium	0.248445934398989	Negative
1286	ICAM1	0.248377443998666	0.0951847445076705	0.00512112667374635	Endothelium	0.248377443998666	Positive
1287	C7	-0.248351499875944	0.0445261865092859	0.00147607588446915	Endothelium	0.248351499875944	Negative
1292	DDHD2	-0.247929983124096	0.0974337800844278	0.00536493141190228	Endothelium	0.247929983124096	Negative
1293	ATP5MC1	-0.247925153722573	0.0927257336688291	0.00486338835681182	Endothelium	0.247925153722573	Negative
1295	DAD1	-0.247694851147962	0.0524702293475196	0.00190731894338979	Endothelium	0.247694851147962	Negative
1302	TLL1	0.246898884861248	0.066685802308693	0.00283420958055458	Endothelium	0.246898884861248	Positive
1309	ATP5PF	-0.24650204960589	0.00387959555504974	4.94659425700524e-05	Endothelium	0.24650204960589	Negative
1310	TCAIM	-0.246445111028963	0.0831848635566853	0.00412467447745181	Endothelium	0.246445111028963	Negative
1313	ETFDH	-0.245989009226244	0.056856370240285	0.00215540160277388	Endothelium	0.245989009226244	Negative
1322	TTC7B	0.245407034530513	0.00916514028540234	0.000154868093588319	Endothelium	0.245407034530513	Positive
1333	CXCL2	0.244473718486879	0.0118185792059449	0.00021654744672774	Endothelium	0.244473718486879	Positive
1338	APOD	-0.243429079614982	3.91867591637795e-05	2.22063236666676e-07	Endothelium	0.243429079614982	Negative
1342	HLA-DRA	-0.243197992771002	0.00875089360226626	0.000138024105740316	Endothelium	0.243197992771002	Negative
1353	DHX32	-0.242642106595396	0.0307334110787692	0.000830162029517187	Endothelium	0.242642106595396	Negative
1355	PLCG2	0.242615432670069	0.00997423897421826	0.000178044122225845	Endothelium	0.242615432670069	Positive
1375	ADAMTS9	0.241296609887518	2.61822098882066e-10	3.98312133688331e-13	Endothelium	0.241296609887518	Positive
1376	KCTD12	-0.240870899128884	0.0707946987880742	0.00312919522410452	Endothelium	0.240870899128884	Negative
1380	COL4A2	0.240647436475771	2.28424261936888e-08	5.60920930332365e-11	Endothelium	0.240647436475771	Positive
1381	GULP1	0.240457884858178	0.00596220468319556	8.42462296095313e-05	Endothelium	0.240457884858178	Positive
1390	PARK7	-0.239685847696771	0.0761303796223268	0.00354345757590573	Endothelium	0.239685847696771	Negative
1395	GOLGB1	0.23939570991708	0.0036328201512146	4.56332716387932e-05	Endothelium	0.23939570991708	Positive
1399	PPM1B	-0.239060137706419	0.0373075110630401	0.00114163520820032	Endothelium	0.239060137706419	Negative
1401	CLEC14A	-0.238862743708927	5.24777256414135e-06	2.13122610746202e-08	Endothelium	0.238862743708927	Negative
1405	SLC2A13	0.238445702846758	0.0536506756716458	0.00197617713561974	Endothelium	0.238445702846758	Positive
1422	HLA-B	-0.236953362037079	4.00239198950174e-15	2.64608461716209e-18	Endothelium	0.236953362037079	Negative
1428	SUMO1	-0.236497596489943	0.0434618393667503	0.00142026789014881	Endothelium	0.236497596489943	Negative
1437	PCDH9	-0.23593240006505	0.0361806194597012	0.00108664875218974	Endothelium	0.23593240006505	Negative
1458	ITM2A	-0.233934017332865	0.00339477394460515	4.16968835367331e-05	Endothelium	0.233934017332865	Negative
1467	ARHGAP26	0.233333324108254	2.27762814108264e-12	2.36625515223924e-15	Endothelium	0.233333324108254	Positive
1471	BST2	-0.233155251219564	0.000621841646361268	5.34450224961045e-06	Endothelium	0.233155251219564	Negative
1483	THBD	-0.232154301664743	0.0630860012519651	0.00252034175761062	Endothelium	0.232154301664743	Negative
1495	CNOT8	-0.231180087519567	0.0898459924760476	0.00459921873082903	Endothelium	0.231180087519567	Negative
1496	GAPDH	-0.231085158075902	6.2684020087352e-06	2.72333294674933e-08	Endothelium	0.231085158075902	Negative
1502	PUM3	0.230728546973015	0.0256569039368954	0.000621086294451883	Endothelium	0.230728546973015	Positive
1516	HLA-E	-0.229786887482681	7.8229745552941e-11	1.10827935709682e-13	Endothelium	0.229786887482681	Negative
1521	PLEC	-0.229441219520545	0.0926823714334281	0.00480489360669932	Endothelium	0.229441219520545	Negative
1531	CST3	-0.228864001908777	3.44220557810988e-05	1.88560562457851e-07	Endothelium	0.228864001908777	Negative
1532	GPATCH2L	0.228799541846287	0.0227580793063839	0.000524458948881533	Endothelium	0.228799541846287	Positive
1558	CKM	-0.226633909904329	0.00655352090475825	9.34625667376743e-05	Endothelium	0.226633909904329	Negative
1571	NACA	-0.225754539895258	0.0699525672022776	0.00307875862450523	Endothelium	0.225754539895258	Negative
1577	CNBP	-0.225324816217426	0.0119345313692106	0.000219799170475639	Endothelium	0.225324816217426	Negative
1583	VIM	-0.224826683481901	1.22693883102671e-05	5.9098867002609e-08	Endothelium	0.224826683481901	Negative
1593	PLA2G5	0.224331822092333	0.0307534281391134	0.000842320944497817	Endothelium	0.224331822092333	Positive
1598	TNNI3	-0.223904868255445	3.44220557810988e-05	1.84528798022043e-07	Endothelium	0.223904868255445	Negative
1608	CRYAB	-0.223305376673204	2.48109128896118e-06	9.13888933410332e-09	Endothelium	0.223305376673204	Negative
1625	DDX6	-0.222444606733879	0.00789326976712934	0.00011853323507495	Endothelium	0.222444606733879	Negative
1631	RARB	-0.222111138308455	0.0951358865992874	0.00508565468598382	Endothelium	0.222111138308455	Negative
1640	HIBCH	0.221666185172818	0.00232480714969183	2.459183989096e-05	Endothelium	0.221666185172818	Positive
1651	RPL23A	-0.220851039453851	0.0469575902314446	0.00159250714667579	Endothelium	0.220851039453851	Negative
1661	EIF3A	0.220351919835625	0.0180481501448618	0.00038864546968535	Endothelium	0.220351919835625	Positive
1664	PCDH17	0.22011539569545	0.0657190053534451	0.00272484353514945	Endothelium	0.22011539569545	Positive
1665	GIMAP4	-0.219953893394019	0.0594590626727581	0.00229120679736355	Endothelium	0.219953893394019	Negative
1675	CD109	-0.219275930102323	0.066685802308693	0.00282606409308491	Endothelium	0.219275930102323	Negative
1688	NAV3	0.21835701228109	0.0243472238569464	0.000572578271664114	Endothelium	0.21835701228109	Positive
1691	CYP4B1	-0.218177678782848	0.0202501784288563	0.00044180121052756	Endothelium	0.218177678782848	Negative
1700	S100A6	-0.217862454513144	0.000247072168498359	1.84347386771537e-06	Endothelium	0.217862454513144	Negative
1723	ST3GAL2	0.216045495035605	0.0598504580082654	0.00234020491267679	Endothelium	0.216045495035605	Positive
1731	RBBP4	-0.21545986570259	0.0743369585762478	0.00339810048648507	Endothelium	0.21545986570259	Negative
1744	MT-ND2	0.214779635205165	8.37215720512028e-06	3.87453440735638e-08	Endothelium	0.214779635205165	Positive
1754	DDX21	0.214369411216547	0.0681020334923564	0.00293942475500632	Endothelium	0.214369411216547	Positive
1756	PTBP3	0.214314385041301	0.00487034652313319	6.62381846742709e-05	Endothelium	0.214314385041301	Positive
1757	GSE1	0.214296333758733	0.000159011833908064	1.05854574052372e-06	Endothelium	0.214296333758733	Positive
1758	H3-3B	-0.214201061377888	5.14650132220503e-08	1.31238700131787e-10	Endothelium	0.214201061377888	Negative
1759	RBM25	0.214101297826503	0.0013085717227765	1.2482597657766e-05	Endothelium	0.214101297826503	Positive
1774	BCR	0.213073232467519	0.0287215631401707	0.000721565526566435	Endothelium	0.213073232467519	Positive
1779	IL1RAPL1	-0.212659299585497	0.0694838906709509	0.00305156867793655	Endothelium	0.212659299585497	Negative
1793	CABP1	-0.212273395621846	0.0619625302224011	0.00244034521181916	Endothelium	0.212273395621846	Negative
1803	ITM2B	-0.211880099859964	6.54558950306055e-06	2.90557902005899e-08	Endothelium	0.211880099859964	Negative
1807	COL18A1	0.211697412563664	0.0558710058612349	0.00210017570199958	Endothelium	0.211697412563664	Positive
1810	BAZ1A	0.211304866874113	0.00899909827153049	0.000146865240131743	Endothelium	0.211304866874113	Positive
1825	MLIP	-0.210480857612356	0.066685802308693	0.00281521870362498	Endothelium	0.210480857612356	Negative
1827	COL4A1	0.210395325698166	7.31364725104629e-05	4.5589414296284e-07	Endothelium	0.210395325698166	Positive
1831	SUZ12	0.210195602143445	0.0170085188262658	0.000353407077991923	Endothelium	0.210195602143445	Positive
1843	ZNF106	-0.209413308861461	0.0669411562599164	0.00285770708627524	Endothelium	0.209413308861461	Negative
1855	SGK1	-0.20879792823752	0.00916514028540234	0.000155694646258166	Endothelium	0.20879792823752	Negative
1910	CDK14	0.205217054868574	0.00837571465178297	0.00012894233927471	Endothelium	0.205217054868574	Positive
1939	RPL30	-0.202940255282203	0.030729716201431	0.000827123415237014	Endothelium	0.202940255282203	Negative
1945	DDX10	0.202881204255891	0.0754892672150727	0.00348767287274268	Endothelium	0.202881204255891	Positive
1951	COX6C	-0.202458896207669	0.0673557059128943	0.00290085019798638	Endothelium	0.202458896207669	Negative
1963	SCFD2	0.201924696874355	0.03249819733601	0.00092387206253674	Endothelium	0.201924696874355	Positive
1974	ICAM2	-0.201134539099388	0.00754268217437094	0.000111131320287294	Endothelium	0.201134539099388	Negative
1979	SYNPO	0.200937393447453	0.0348828839027484	0.00102131601906422	Endothelium	0.200937393447453	Positive
1980	SLC39A11	0.20086334001116	0.0546190355652375	0.00203248016742573	Endothelium	0.20086334001116	Positive
1989	ETS1	0.200209187233776	0.000121066926677605	7.77535985462519e-07	Endothelium	0.200209187233776	Positive
1990	RPL19	-0.200165019013878	0.0256569039368954	0.000622763913088603	Endothelium	0.200165019013878	Negative
1993	TCHP	0.20003742223047	0.080947370115186	0.00394049006177207	Endothelium	0.20003742223047	Positive
1995	TNFRSF1B	0.199977512486378	0.0520127017467263	0.001876373567161	Endothelium	0.199977512486378	Positive
2002	CACNB2	-0.199367884301833	0.0280909915554113	0.000698229445034402	Endothelium	0.199367884301833	Negative
2004	PRDX1	-0.199334902386718	0.0769000219679653	0.00363873356686349	Endothelium	0.199334902386718	Negative
2016	MGLL	-0.198808492610256	1.01391980656835e-06	3.4474039513091e-09	Endothelium	0.198808492610256	Negative
2017	PRKAR1A	-0.198753631278413	0.0623974658851364	0.00246926125858256	Endothelium	0.198753631278413	Negative
2024	S100A10	-0.198482530130249	0.00916514028540234	0.000155810847315113	Endothelium	0.198482530130249	Negative
2029	MFSD11	-0.198171328622806	0.0927257336688291	0.00484581165376137	Endothelium	0.198171328622806	Negative
2031	SLC25A3	-0.198098043606528	0.0358104793652303	0.00106538543634752	Endothelium	0.198098043606528	Negative
2033	PATJ	-0.198028862354008	0.0384088933600312	0.00119472493635172	Endothelium	0.198028862354008	Negative
2038	GIMAP7	-0.197834153873571	0.00292455550166828	3.34219130810221e-05	Endothelium	0.197834153873571	Negative
2050	CDK8	0.197352801013977	0.0474364181468353	0.00162183447007503	Endothelium	0.197352801013977	Positive
2051	CA8	-0.197252797837028	0.00596220468319556	8.34951741561501e-05	Endothelium	0.197252797837028	Negative
2052	DEK	0.197096545803938	0.0927257336688291	0.00488765536523641	Endothelium	0.197096545803938	Positive
2056	TPO	-0.196903758399343	0.000422569996210235	3.31255286035601e-06	Endothelium	0.196903758399343	Negative
2063	NCOR2	0.196554515043182	0.0450826730472384	0.00150303962841662	Endothelium	0.196554515043182	Positive
2064	ILK	-0.196541414287072	0.0151107840148646	0.000301131037697056	Endothelium	0.196541414287072	Negative
2067	GSTP1	-0.196506054260417	0.0663974236885859	0.00276647928253068	Endothelium	0.196506054260417	Negative
2069	GNAI3	0.19634747921347	0.0997740780508949	0.00552206363220858	Endothelium	0.19634747921347	Positive
2084	IFITM2	-0.195556629805318	0.000468872448637173	3.73825440507957e-06	Endothelium	0.195556629805318	Negative
2091	UBA2	0.194876440001196	0.0596942043772144	0.00231785524329695	Endothelium	0.194876440001196	Positive
2098	SRGAP1	0.194331430070429	0.0500814457639123	0.00176429724876646	Endothelium	0.194331430070429	Positive
2116	TUBB4B	-0.193552124584359	0.0650934217110776	0.00265764712723535	Endothelium	0.193552124584359	Negative
2121	PDE4DIP	-0.193420213233367	0.0303623572308797	0.000802933511961308	Endothelium	0.193420213233367	Negative
2122	SHANK3	0.19340011581725	5.96147755754378e-06	2.53368426605091e-08	Endothelium	0.19340011581725	Positive
2132	DDIT4	-0.192798590276	0.0280550952172849	0.000694223172169309	Endothelium	0.192798590276	Negative
2142	KITLG	0.192063427753496	0.0887124693552896	0.00449930072192959	Endothelium	0.192063427753496	Positive
2154	TMEM59	-0.191478854045662	0.0589769974020913	0.00226706062926437	Endothelium	0.191478854045662	Negative
2162	EIF4A2	-0.190992183190671	0.0388976124811755	0.00122335709824626	Endothelium	0.190992183190671	Negative
2173	NFKB1	0.190272192037269	0.0671247248289632	0.00288456269334891	Endothelium	0.190272192037269	Positive
2176	ID1	-0.190068106179644	3.54354725644318e-12	4.01610947084607e-15	Endothelium	0.190068106179644	Negative
2188	DLC1	0.189163898054796	6.92227494548776e-07	2.15749030223929e-09	Endothelium	0.189163898054796	Positive
2215	BACE2	0.1875407978598	0.0343415199338687	0.0009957354193141	Endothelium	0.1875407978598	Positive
2228	MYL12B	-0.186974871383304	0.0291824752811628	0.000741413472859162	Endothelium	0.186974871383304	Negative
2250	ECPAS	0.186023660739043	0.00946797937003062	0.000163947000575607	Endothelium	0.186023660739043	Positive
2258	TXNIP	-0.185742282846686	6.5347868221311e-07	1.97500168405927e-09	Endothelium	0.185742282846686	Negative
2262	SPC25	-0.185552983467193	0.0179173568603071	0.000380396225831852	Endothelium	0.185552983467193	Negative
2281	RASSF1	-0.184603425962257	0.0442562215054456	0.00145876665143564	Endothelium	0.184603425962257	Negative
2287	TUBA1B	-0.184400405048748	0.0136844758690215	0.000262304835438742	Endothelium	0.184400405048748	Negative
2300	CD300LG	-0.18367186637814	0.0910371066461761	0.00468585261908993	Endothelium	0.18367186637814	Negative
2304	RPSA	-0.183526476304491	0.0761599206633668	0.00357478046869063	Endothelium	0.183526476304491	Negative
2306	RPTOR	0.18348375379406	0.0716580050016033	0.00321275619157549	Endothelium	0.18348375379406	Positive
2322	EIF1	-0.182628657120228	0.000154938651082724	1.00970598079977e-06	Endothelium	0.182628657120228	Negative
2324	SPNS2	0.1825862268814	0.0292896546415956	0.000754311155191063	Endothelium	0.1825862268814	Positive
2327	GATAD2A	0.182473160335729	0.0205774265754261	0.000454771233344324	Endothelium	0.182473160335729	Positive
2334	HYAL2	-0.182215779751629	0.0103893923477176	0.000187417259011529	Endothelium	0.182215779751629	Negative
2335	NDUFA12	-0.18220906840501	0.0791518060572118	0.00382003899652769	Endothelium	0.18220906840501	Negative
2351	RHOC	-0.18160727308055	0.0322143879034532	0.000903633661439893	Endothelium	0.18160727308055	Negative
2353	MB	-0.181444098135736	0.00146137601740755	1.42162570639382e-05	Endothelium	0.181444098135736	Negative
2386	RGCC	-0.179448141107491	0.00401373396542382	5.17829444303401e-05	Endothelium	0.179448141107491	Negative
2390	HLA-C	-0.17922821240644	7.33417281856462e-07	2.35513671922173e-09	Endothelium	0.17922821240644	Negative
2395	ACTB	-0.179120391370505	0.000192520473660787	1.36371699325265e-06	Endothelium	0.179120391370505	Negative
2397	ATP11A	0.179011105749717	0.0341891495751144	0.000988088380240366	Endothelium	0.179011105749717	Positive
2414	ABL2	0.178217080238313	0.0764323973629067	0.00360938786186753	Endothelium	0.178217080238313	Positive
2416	RPS27A	-0.178082240288762	0.0434631141900144	0.00142441449036031	Endothelium	0.178082240288762	Negative
2419	MAGI2	0.177957519098185	0.0970022493033535	0.0053320087924586	Endothelium	0.177957519098185	Positive
2425	TACC2	-0.1777772864981	0.0895384276594845	0.00455947390239397	Endothelium	0.1777772864981	Negative
2426	COX7C	-0.177772898239791	0.0745276572975527	0.00341385661024868	Endothelium	0.177772898239791	Negative
2436	CTNND1	0.177245763832608	0.0307534281391134	0.000839933243265938	Endothelium	0.177245763832608	Positive
2462	CDC42EP3	-0.176253191603652	0.0410516247004331	0.00131436539227869	Endothelium	0.176253191603652	Negative
2476	MT-ND1	0.175663974683936	0.000358452778317737	2.77607931828999e-06	Endothelium	0.175663974683936	Positive
2488	CAMTA1	0.175187585132452	0.0249024665524218	0.00059504382676263	Endothelium	0.175187585132452	Positive
2493	LAPTM4A	-0.174810419605272	0.0951847445076705	0.00511126984307663	Endothelium	0.174810419605272	Negative
2499	VAV3	-0.174539825264052	0.0630582212132785	0.00250732065836704	Endothelium	0.174539825264052	Negative
2501	TMEM88	-0.174361698374595	0.0520127017467263	0.00187654439622681	Endothelium	0.174361698374595	Negative
2502	GYPC	-0.174346603064599	0.0927257336688291	0.00490328338064286	Endothelium	0.174346603064599	Negative
2509	LENG8	0.174134386415539	0.0895384276594845	0.00456656128977348	Endothelium	0.174134386415539	Positive
2515	RPL41	-0.173801683620627	0.0042842264954014	5.58389928565728e-05	Endothelium	0.173801683620627	Negative
2525	MYO1D	0.173502601861607	0.00909401683053523	0.000150307229443112	Endothelium	0.173502601861607	Positive
2527	EMSY	0.173323596225099	0.0927257336688291	0.00488591458133535	Endothelium	0.173323596225099	Positive
2531	RAMP2	-0.17320004724387	0.0450768453714613	0.00149858798363755	Endothelium	0.17320004724387	Negative
2539	ROCK2	0.172814923091485	0.00232060966040587	2.43282652347045e-05	Endothelium	0.172814923091485	Positive
2551	SUSD6	0.17242696171787	0.03249819733601	0.000918782494982034	Endothelium	0.17242696171787	Positive
2642	HMGN3	-0.168540506495743	0.0252047876827357	0.00060702879288795	Endothelium	0.168540506495743	Negative
2650	SSH1	0.168201454856871	0.0538241042685983	0.00198764873149055	Endothelium	0.168201454856871	Positive
2657	INTS6	0.167771094692578	0.0746619882752021	0.00342706141875219	Endothelium	0.167771094692578	Positive
2685	HIF1A	0.166345464785641	0.0492439360551468	0.00172277690864367	Endothelium	0.166345464785641	Positive
2705	ACTG1	-0.165402495982792	0.00723729633542867	0.000104581256074857	Endothelium	0.165402495982792	Negative
2710	ROBO4	0.165226690486263	0.0283591989418531	0.000709783502039203	Endothelium	0.165226690486263	Positive
2742	CEBPD	-0.163861046347488	0.0524702293475196	0.0019079182375137	Endothelium	0.163861046347488	Negative
2746	ETS2	0.163758924385884	0.0142588897557023	0.00027742078670898	Endothelium	0.163758924385884	Positive
2759	NT5C2	0.16336554203414	0.0129926422126596	0.000242967808661372	Endothelium	0.16336554203414	Positive
2797	RPS23	-0.161842446687336	0.0951847445076705	0.0051242259510174	Endothelium	0.161842446687336	Negative
2818	DSTN	-0.160908798140653	0.0962574169836661	0.00523651985101924	Endothelium	0.160908798140653	Negative
2823	TLK2	0.160767919127066	0.0410516247004331	0.00131435440260999	Endothelium	0.160767919127066	Positive
2824	JAK1	0.160755430994449	0.0292896546415956	0.000747364906031092	Endothelium	0.160755430994449	Positive
2836	IFITM3	-0.160281473064476	0.000175119665817312	1.19084019067307e-06	Endothelium	0.160281473064476	Negative
2837	TSC22D1	-0.160220301636132	0.00789326976712934	0.000118450076748067	Endothelium	0.160220301636132	Negative
2846	CAV2	-0.159968923162272	0.0321865268284271	0.000899812234719912	Endothelium	0.159968923162272	Negative
2858	PALMD	0.159273049440754	0.000294864658959817	2.22791582138132e-06	Endothelium	0.159273049440754	Positive
2883	TNFRSF10B	0.158548656200862	0.0723198480769851	0.00327174227699999	Endothelium	0.158548656200862	Positive
2914	STK10	0.15783244641118	0.0665224673554572	0.00279585360532475	Endothelium	0.15783244641118	Positive
2918	NBEA	0.157735368322977	0.0514869013496783	0.0018381232253663	Endothelium	0.157735368322977	Positive
2920	BAIAP2L1	-0.157703448939463	0.0393156841302425	0.00124021897426341	Endothelium	0.157703448939463	Negative
2921	SMAD1	0.157610588802859	0.0926823714334281	0.0048056877518844	Endothelium	0.157610588802859	Positive
2947	UGGT2	0.156550364617135	0.0509510504961037	0.00179974432239732	Endothelium	0.156550364617135	Positive
2983	WWC2	0.155138411609284	0.0218238164786999	0.000486589036433136	Endothelium	0.155138411609284	Positive
2997	RABEP1	0.154905809708909	0.0596942043772144	0.00232281943742089	Endothelium	0.154905809708909	Positive
3008	SRP14	-0.15441511732511	0.0671163227900575	0.00287152382167511	Endothelium	0.15441511732511	Negative
3012	SMAD6	0.154328025245092	0.0531978266862069	0.00194944812563735	Endothelium	0.154328025245092	Positive
3017	IMMP2L	0.154222333177237	0.00155323756068206	1.5264796631511e-05	Endothelium	0.154222333177237	Positive
3034	CAPZB	0.153793630015345	0.0136844758690215	0.000260319969978558	Endothelium	0.153793630015345	Positive
3053	CD81	-0.152997960660612	0.0942855716526214	0.00503129467167842	Endothelium	0.152997960660612	Negative
3060	PRRC2C	0.152745245477681	0.0226150626147477	0.000514755391967719	Endothelium	0.152745245477681	Positive
3069	PBX1	0.152359898350332	0.0203262460426509	0.000445380532857481	Endothelium	0.152359898350332	Positive
3088	EEF1A1	-0.151451151680525	0.0303767670541022	0.000806183560842719	Endothelium	0.151451151680525	Negative
3097	DIP2A	0.151212454755992	0.0825449666923277	0.00407735337930557	Endothelium	0.151212454755992	Positive
3098	LDB2	0.151209329424317	2.08839527530025e-12	1.9724171470535e-15	Endothelium	0.151209329424317	Positive
3109	RPS15	-0.150919235923085	0.0773260860012529	0.00368810667081911	Endothelium	0.150919235923085	Negative
3140	REEP3	-0.150037120506501	0.0341891495751144	0.000985469076998838	Endothelium	0.150037120506501	Negative
3142	INSR	0.149709978082516	0.0366880792699582	0.00110881992504596	Endothelium	0.149709978082516	Positive
3179	FABP4	-0.148617344671469	0.0224714456311565	0.000508443731440975	Endothelium	0.148617344671469	Negative
3209	TNNT2	-0.147726859992783	0.0144392690023274	0.000285021460283947	Endothelium	0.147726859992783	Negative
3213	CLIC4	0.147650680622431	0.00299421521180945	3.50358745079006e-05	Endothelium	0.147650680622431	Positive
3227	RNASE1	-0.147197217180093	0.0303623572308797	0.000802844184346313	Endothelium	0.147197217180093	Negative
3244	DCN	-0.146711195097782	0.0716580050016033	0.00321212670102733	Endothelium	0.146711195097782	Negative
3277	SRRM2	0.145869431944359	0.0321790676292825	0.000896564502327007	Endothelium	0.145869431944359	Positive
3279	CMIP	0.145858310783823	0.00455096849309039	6.05171250054158e-05	Endothelium	0.145858310783823	Positive
3317	DYSF	0.144665633263025	0.0412837001556852	0.00132959404543716	Endothelium	0.144665633263025	Positive
3318	CD9	-0.144597807305829	0.0140571816457277	0.000272168703945427	Endothelium	0.144597807305829	Negative
3337	TNS1	0.144046616091212	0.0378194313990191	0.00116087223315841	Endothelium	0.144046616091212	Positive
3360	RPL10	-0.143392049496759	0.00332991540364143	4.02558718989519e-05	Endothelium	0.143392049496759	Negative
3367	CD63	-0.143084984406426	0.0600085572381399	0.00235205433073556	Endothelium	0.143084984406426	Negative
3368	TIMP3	-0.142979910763912	0.000234837738842211	1.73000978746623e-06	Endothelium	0.142979910763912	Negative
3378	MYO10	0.142732148188575	0.0761303796223268	0.00354479383772262	Endothelium	0.142732148188575	Positive
3380	ZNF385D	0.142686963649735	0.047746864129569	0.00164851521557839	Endothelium	0.142686963649735	Positive
3387	NOD1	-0.142554481563827	0.0558710058612349	0.00209970373636962	Endothelium	0.142554481563827	Negative
3410	ASAP2	0.141828152890786	0.0304133542918149	0.000810027003238742	Endothelium	0.141828152890786	Positive
3420	FTL	-0.141443406744059	0.0772431600611813	0.00367685612682616	Endothelium	0.141443406744059	Negative
3435	FABP5	-0.141004212185601	0.00997423897421826	0.000177271643617079	Endothelium	0.141004212185601	Negative
3439	LGALS3	-0.140920175782459	0.0384088933600312	0.00119710377869383	Endothelium	0.140920175782459	Negative
3441	HMCN1	0.140878445857211	0.0178922092430447	0.000376838181072815	Endothelium	0.140878445857211	Positive
3456	GRK5	0.140182942110518	0.0136844758690215	0.000262367642747579	Endothelium	0.140182942110518	Positive
3464	TMSB10	-0.140073944512113	0.000798844854076654	7.24302096631647e-06	Endothelium	0.140073944512113	Negative
3550	ESYT2	-0.137685914724269	0.00339477394460515	4.21056629336304e-05	Endothelium	0.137685914724269	Negative
3559	HERC2	0.137504440486107	0.00483816555958348	6.5343565831171e-05	Endothelium	0.137504440486107	Positive
3580	SLC2A3	0.136980022767741	0.082033412947064	0.00403314295389675	Endothelium	0.136980022767741	Positive
3614	PITPNM2	-0.136030994094004	0.0531841398864698	0.00193890045298237	Endothelium	0.136030994094004	Negative
3618	ZRANB2	0.136008111888573	0.0663974236885859	0.00277178515964818	Endothelium	0.136008111888573	Positive
3692	ATF7IP2	-0.134152800897681	0.0515972594551343	0.00184693628008084	Endothelium	0.134152800897681	Negative
3702	RERE	0.133974081777068	0.000179125181243959	1.2349960550443e-06	Endothelium	0.133974081777068	Positive
3719	KLF2	-0.133493999913985	0.0179173568603071	0.000382833343210974	Endothelium	0.133493999913985	Negative
3737	HLA-A	-0.133114306848763	0.00239066073703027	2.59658089118324e-05	Endothelium	0.133114306848763	Negative
3738	KLF12	-0.133067656950627	0.0204937596989572	0.00045098658952182	Endothelium	0.133067656950627	Negative
3752	RUFY3	0.132415287938156	0.0822976935700295	0.00405736645670149	Endothelium	0.132415287938156	Positive
3776	ANKRD17	0.131831041332371	0.0135508640888522	0.000255966454266192	Endothelium	0.131831041332371	Positive
3785	MYL6	-0.131592926340508	0.0358104793652303	0.00106136844356101	Endothelium	0.131592926340508	Negative
3841	ABL1	0.129991950598714	0.0926823714334281	0.00480221799096053	Endothelium	0.129991950598714	Positive
3846	RPL11	-0.129886067942636	0.0994639594551321	0.00549550588224899	Endothelium	0.129886067942636	Negative
3856	CALD1	0.129627627380761	0.00239066073703027	2.57537085581479e-05	Endothelium	0.129627627380761	Positive
3865	ZNF609	0.129192099895893	0.0195202186347749	0.000424031949943166	Endothelium	0.129192099895893	Positive
3867	ESR2	-0.129130434060432	0.0479829107769213	0.00166770978144192	Endothelium	0.129130434060432	Negative
3886	TNNC1	-0.128653619787937	0.0956009748334468	0.00519177942285908	Endothelium	0.128653619787937	Negative
3896	PLXNA2	0.128327293849699	0.00795758824734898	0.000121002239121948	Endothelium	0.128327293849699	Positive
3911	HNRNPH1	0.127758179000633	0.0236946967877271	0.000549074433936677	Endothelium	0.127758179000633	Positive
3928	DYM	0.127159016912002	0.0651413410619984	0.0026824352760702	Endothelium	0.127159016912002	Positive
3944	DOCK6	0.126833459613233	0.0378227124971083	0.00116454517133144	Endothelium	0.126833459613233	Positive
3954	ATP2B4	-0.126541445547607	0.0441656807231974	0.00145161096445719	Endothelium	0.126541445547607	Negative
3957	PITPNB	0.126500195804301	0.0934260083582894	0.00496061221234466	Endothelium	0.126500195804301	Positive
3967	KMT2E	0.126081215451466	0.0147138509452668	0.000291831195552138	Endothelium	0.126081215451466	Positive
4021	UBC	-0.124373257502255	0.0643902435036032	0.00260285457305839	Endothelium	0.124373257502255	Negative
4032	HSPG2	0.124201384668531	0.0029089737997711	3.26943598576464e-05	Endothelium	0.124201384668531	Positive
4036	RDX	0.124055713088373	0.0292896546415956	0.000768332667959668	Endothelium	0.124055713088373	Positive
4069	GSN	-0.123080942639083	0.0016288338372188	1.65159297846071e-05	Endothelium	0.123080942639083	Negative
4074	HIPK2	0.122809187818468	0.00873069203375126	0.000136880891348952	Endothelium	0.122809187818468	Positive
4156	FOXO1	0.120344416204479	0.0586355080148815	0.00224285802285862	Endothelium	0.120344416204479	Positive
4173	AGAP1	0.120002457399282	0.0514869013496783	0.00183513897300538	Endothelium	0.120002457399282	Positive
4202	MYO1E	0.119330345066616	0.0358104793652303	0.00106244529222315	Endothelium	0.119330345066616	Positive
4254	PTPN12	0.117912607290824	0.0157092532687143	0.000321416883322418	Endothelium	0.117912607290824	Positive
4350	C1orf21	0.115223545043862	0.0307534281391134	0.000835867617321025	Endothelium	0.115223545043862	Positive
4410	MT-ATP6	0.113690205399456	0.0224714456311565	0.000506453446355206	Endothelium	0.113690205399456	Positive
4419	ZHX3	0.113486556793387	0.0927257336688291	0.00488388329446956	Endothelium	0.113486556793387	Positive
4428	MT-ND4	0.113318645855326	0.0245647483265377	0.000584654002482763	Endothelium	0.113318645855326	Positive
4432	PPP1R13B	0.113217016183957	0.0307534281391134	0.000838331101326054	Endothelium	0.113217016183957	Positive
4434	PPARG	0.113195910787222	0.0927257336688291	0.00486591761689562	Endothelium	0.113195910787222	Positive
4524	LUC7L3	0.111368539001845	0.0533363920771523	0.00195956332810845	Endothelium	0.111368539001845	Positive
4537	CDK17	0.111071104897521	0.0349165036665463	0.00102665412123037	Endothelium	0.111071104897521	Positive
4541	ID3	-0.11102700735287	0.0128818826224292	0.000238740940517023	Endothelium	0.11102700735287	Negative
4560	CSNK1A1	0.110680100845633	0.0409846075925822	0.00130447797116549	Endothelium	0.110680100845633	Positive
4648	MT-CO3	0.108007861928157	0.00339477394460515	4.23224556750926e-05	Endothelium	0.108007861928157	Positive
4654	SORBS1	-0.107847165573382	0.0188641411344639	0.000407998519058578	Endothelium	0.107847165573382	Negative
4673	RBM6	0.107544676968679	0.0218238164786999	0.000488500614417443	Endothelium	0.107544676968679	Positive
4698	SPIDR	0.106734598081191	0.0384088933600312	0.00119568677327471	Endothelium	0.106734598081191	Positive
4732	ITPR2	0.105568625182904	0.0244624230647976	0.000579908215835303	Endothelium	0.105568625182904	Positive
4792	CLIC5	-0.103999160122696	0.0546027342753079	0.00202155948582553	Endothelium	0.103999160122696	Negative
4850	ARGLU1	0.102639610287252	0.0292896546415956	0.00076430861319523	Endothelium	0.102639610287252	Positive
4855	RALGAPA2	0.10250110913966	0.0432646696029293	0.00140973847875053	Endothelium	0.10250110913966	Positive
4906	CAV1	-0.101145428945124	0.072251211822332	0.00324816554849169	Endothelium	0.101145428945124	Negative
4908	LRRFIP1	-0.101008934975894	0.0955043678165229	0.00515294092000191	Endothelium	0.101008934975894	Negative
5109	UVRAG	0.0961736731862085	0.0761426457015995	0.00355422044075692	Endothelium	0.0961736731862085	Positive
5131	GPHN	0.0956292819455071	0.0317732030899554	0.000879254675609836	Endothelium	0.0956292819455071	Positive
5156	CD36	-0.0949655923013124	0.0273261617987638	0.000673604857336357	Endothelium	0.0949655923013124	Negative
5158	PKP4	0.0948954803158106	0.0836785100944697	0.00419657053836073	Endothelium	0.0948954803158106	Positive
5186	STAG1	0.0942578928710122	0.0167205924921101	0.000345845273495667	Endothelium	0.0942578928710122	Positive
5212	FNDC3B	0.0936927758610391	0.0631513495066321	0.00252891690506347	Endothelium	0.0936927758610391	Positive
5253	EIF4G3	0.0928443219490359	0.0650934217110776	0.00267431417116724	Endothelium	0.0928443219490359	Positive
5254	TMSB4X	-0.0928355341303877	0.080947370115186	0.00394492283523196	Endothelium	0.0928355341303877	Negative
5300	RB1	0.091782780088889	0.0895384276594845	0.00456482920985949	Endothelium	0.091782780088889	Positive
5389	CADPS2	-0.0901384880726567	0.0292896546415956	0.000765449762416842	Endothelium	0.0901384880726567	Negative
5427	TRIO	0.0891135153953024	0.0681086795679544	0.00294813116137283	Endothelium	0.0891135153953024	Positive
5539	SON	0.0864460029406561	0.0835764938977648	0.00418356080145592	Endothelium	0.0864460029406561	Positive
5591	MT-CO2	0.0853816988281277	0.0480340007256595	0.00167402212578092	Endothelium	0.0853816988281277	Positive
5683	SPARCL1	-0.0838923040724334	0.00872322687266464	0.000135939972987313	Endothelium	0.0838923040724334	Negative
5867	SEC14L1	-0.080005347918248	0.0927257336688291	0.00484183822017976	Endothelium	0.080005347918248	Negative
6117	FBXL7	0.0747679404522712	0.0665224673554572	0.00279426190069396	Endothelium	0.0747679404522712	Positive
6300	SYNE1	-0.0713806455294825	0.0364546788221431	0.00109832286968867	Endothelium	0.0713806455294825	Negative
6390	N4BP2L2	-0.0692045148368922	0.0967519567115398	0.00530426381787839	Endothelium	0.0692045148368922	Negative
6417	EMCN	0.0686193161606956	0.0707541646703051	0.00312072109001062	Endothelium	0.0686193161606956	Positive
6446	DDX5	0.0682093547679025	0.0898459924760476	0.00459835647022243	Endothelium	0.0682093547679025	Positive
6475	PITPNC1	0.067629358875302	0.0459024653057078	0.00153904185715208	Endothelium	0.067629358875302	Positive
6526	UTRN	0.066687810995949	0.0864721125099652	0.00436117378922567	Endothelium	0.066687810995949	Positive
6561	ELMO1	-0.0661596034629638	0.0722587799279918	0.00325533037643106	Endothelium	0.0661596034629638	Negative
10593	POSTN	1.7473002839933	1.14448956732997e-79	1.48208805315138e-82	Fibroblast	1.7473002839933	Positive
10594	UBE2W	-1.28243869363172	0.00659278318555661	0.000742762919249648	Fibroblast	1.28243869363172	Negative
10596	TNC	1.2368116242585	4.26988270071324e-59	7.50418752322187e-62	Fibroblast	1.2368116242585	Positive
10597	DHRS12	-1.10790220697653	0.0905964539017623	0.0232378102552573	Fibroblast	1.10790220697653	Negative
10598	EYA1	1.09459379281116	2.81151966924728e-43	6.76158647677635e-46	Fibroblast	1.09459379281116	Positive
10599	MYOC	-0.974778775939479	2.86194091599774e-17	2.64724902044005e-19	Fibroblast	0.974778775939479	Negative
10600	CD163	0.925226041039805	1.17960096447061e-06	3.99346917950459e-08	Fibroblast	0.925226041039805	Positive
10601	SOD2	-0.90141092901947	4.43869685014208e-22	2.91506314272581e-24	Fibroblast	0.90141092901947	Negative
10603	SHPK	-0.875626247622936	0.0749202778846905	0.0178655514186229	Fibroblast	0.875626247622936	Negative
10604	FZD8	0.862761682914291	8.23768653019725e-16	8.76268569949758e-18	Fibroblast	0.862761682914291	Positive
10605	CTHRC1	0.843434962489604	4.01274510791337e-13	5.79028986064643e-15	Fibroblast	0.843434962489604	Positive
10606	BGN	0.828000278958469	5.96897766793626e-234	5.52120772170591e-238	Fibroblast	0.828000278958469	Positive
10607	CILP	0.814565789259395	2.67705594780721e-81	2.97148010116424e-84	Fibroblast	0.814565789259395	Positive
10608	RGR	-0.803689767766797	3.23242633323974e-05	1.52188049543893e-06	Fibroblast	0.803689767766797	Negative
10609	MXRA5	0.790244562170462	8.15134093751078e-55	1.50797168393503e-57	Fibroblast	0.790244562170462	Positive
10610	UNC5B	0.773127189131369	1.08223017030284e-33	4.304495173714e-36	Fibroblast	0.773127189131369	Positive
10612	ZNF841	0.750677034521865	0.0379546012100374	0.0070712788782495	Fibroblast	0.750677034521865	Positive
10613	ITGA10	0.750558696427513	1.27997750325058e-12	1.94169189282301e-14	Fibroblast	0.750558696427513	Positive
10614	ANKRD2	-0.725972603885682	1.53640435696394e-17	1.39272617687971e-19	Fibroblast	0.725972603885682	Negative
10615	COL19A1	0.722679572042208	2.49223741388634e-39	6.68530986982739e-42	Fibroblast	0.722679572042208	Positive
10616	GRIN2D	0.713676002648435	1.9980125137632e-07	5.63679416055661e-09	Fibroblast	0.713676002648435	Positive
10617	TRHDE	0.712744036525859	4.43869685014208e-22	2.90259621864759e-24	Fibroblast	0.712744036525859	Positive
10618	MT1A	0.711610814031022	9.0780202950791e-08	2.41834228561908e-09	Fibroblast	0.711610814031022	Positive
10619	ZFHX4	-0.711223893374616	7.16687400829149e-11	1.29933151940166e-12	Fibroblast	0.711223893374616	Negative
10620	PMEPA1	0.70792288800857	9.16980213556842e-24	5.17397031051405e-26	Fibroblast	0.70792288800857	Positive
10621	SLC17A9	0.700808175913073	2.08416235070276e-08	4.99304457341611e-10	Fibroblast	0.700808175913073	Positive
10623	PDPN	-0.698039156549897	3.69967737969273e-09	7.83670446720596e-11	Fibroblast	0.698039156549897	Negative
10626	UQCRHL	-0.692836990205945	0.0205752194354331	0.00322397758982737	Fibroblast	0.692836990205945	Negative
10627	TMEM189	0.683015925681109	0.00730985173747455	0.000858033655985126	Fibroblast	0.683015925681109	Positive
10628	HSD17B13	0.680475053061816	2.3692566984306e-08	5.71987788632306e-10	Fibroblast	0.680475053061816	Positive
10629	CCN5	-0.674734413950764	5.19100126052019e-23	3.073018968396e-25	Fibroblast	0.674734413950764	Negative
10630	COL1A1	0.667427783121994	7.8537072069452e-152	4.3587312220582e-155	Fibroblast	0.667427783121994	Positive
10632	DACT2	-0.660574576086208	0.00673774661130913	0.000766573705661847	Fibroblast	0.660574576086208	Negative
10633	CCN4	0.652129011994705	2.11551772276587e-06	7.7098694179054e-08	Fibroblast	0.652129011994705	Positive
10634	IGFBP2	-0.646004935997137	3.00646455523569e-05	1.39880831679174e-06	Fibroblast	0.646004935997137	Negative
10635	APCDD1L	0.639900633952671	5.32752391274652e-07	1.65576545618613e-08	Fibroblast	0.639900633952671	Positive
10636	IRX3	-0.638548750474882	2.94411430769239e-08	7.27109906718961e-10	Fibroblast	0.638548750474882	Negative
10637	KIF26B	0.634881920390892	1.64357197809086e-18	1.33784417789284e-20	Fibroblast	0.634881920390892	Positive
10638	DIAPH3	0.634152596356857	7.61272529643987e-09	1.68999544088944e-10	Fibroblast	0.634152596356857	Positive
10639	RGS17	0.6248579397787	4.59332484562443e-10	8.92237737102146e-12	Fibroblast	0.6248579397787	Positive
10640	THBS4	0.622787591900014	5.78400019169174e-36	2.03304048917109e-38	Fibroblast	0.622787591900014	Positive
10641	FAP	0.619829042245084	8.61896164682452e-28	4.06592400321941e-30	Fibroblast	0.619829042245084	Positive
10643	B4GALT2	0.61724022167288	1.81069591777036e-08	4.27090425521636e-10	Fibroblast	0.61724022167288	Positive
10644	BRCA2	0.601023649215336	0.000110742286458457	6.16657630635381e-06	Fibroblast	0.601023649215336	Positive
10645	KCNK6	0.599841700185982	5.39461427555511e-09	1.17263375705804e-10	Fibroblast	0.599841700185982	Positive
10646	CPE	-0.595805739503665	3.22394529627834e-15	3.817084431816e-17	Fibroblast	0.595805739503665	Negative
10647	APOD	-0.592715016054573	1.64277111480598e-226	3.03907337860694e-230	Fibroblast	0.592715016054573	Negative
10648	MYL7	-0.587578558992862	4.84328724512349e-08	1.23198963315971e-09	Fibroblast	0.587578558992862	Negative
10649	MFSD4B	0.587029462145287	6.97768289771951e-11	1.25857752756942e-12	Fibroblast	0.587029462145287	Positive
10650	ASPN	0.585781846375671	3.53537953077868e-72	4.90525325702343e-75	Fibroblast	0.585781846375671	Positive
10651	C3	-0.584021707422119	1.6339356645427e-134	1.0579548285819e-137	Fibroblast	0.584021707422119	Negative
10652	OSR1	-0.583653886296187	0.00206733920379186	0.000179369547049927	Fibroblast	0.583653886296187	Negative
10653	SLC31A2	-0.578103096458494	0.00594834158845774	0.000653101606280578	Fibroblast	0.578103096458494	Negative
10654	LOXL2	0.564344161194554	6.40522774176807e-29	2.90311866937967e-31	Fibroblast	0.564344161194554	Positive
10655	KLHL31	-0.562576110381687	6.54833172838948e-06	2.65906727292848e-07	Fibroblast	0.562576110381687	Negative
10656	SLC43A3	-0.561330385105187	4.68345452107892e-05	2.28735915930966e-06	Fibroblast	0.561330385105187	Negative
10657	HGF	0.553001432161968	3.50167453702099e-12	5.53867677208944e-14	Fibroblast	0.553001432161968	Positive
10658	LRIF1	-0.552043144592146	3.50507694205844e-07	1.05369531603829e-08	Fibroblast	0.552043144592146	Negative
10660	FXYD5	0.54181820633207	7.87224567411368e-07	2.52674983712649e-08	Fibroblast	0.54181820633207	Positive
10661	KLHL4	0.536940440618832	0.000545615639457085	3.80532968412397e-05	Fibroblast	0.536940440618832	Positive
10662	EDNRA	0.535715245342026	5.49648085843405e-09	1.19986077383261e-10	Fibroblast	0.535715245342026	Positive
10663	RAB3IP	-0.535441470576224	0.00561139040827857	0.000607282099499208	Fibroblast	0.535441470576224	Negative
10664	SULF2	0.535362731380319	1.46356963524846e-15	1.65160943021286e-17	Fibroblast	0.535362731380319	Positive
10665	CTH	-0.529852687315886	0.000352990804021437	2.32475675204202e-05	Fibroblast	0.529852687315886	Negative
10666	CNTN3	-0.527975809652853	3.33779983906798e-05	1.57766692976019e-06	Fibroblast	0.527975809652853	Negative
10667	MEGF11	0.527053282213059	6.73515360448293e-05	3.45759897371939e-06	Fibroblast	0.527053282213059	Positive
10668	ADAMTS19	-0.526164524316797	1.69661722326964e-22	1.0514601235692e-24	Fibroblast	0.526164524316797	Negative
10669	H1-4	-0.525198640718431	0.0532243749424019	0.0110968218592335	Fibroblast	0.525198640718431	Negative
10670	NBPF10	0.525016100743975	0.0255007081583207	0.00424187903359327	Fibroblast	0.525016100743975	Positive
10671	SYNPO	0.524922888343347	5.85979680659485e-10	1.15450626195977e-11	Fibroblast	0.524922888343347	Positive
10672	COL3A1	0.524394141162121	5.39919642736452e-155	2.49708464867474e-158	Fibroblast	0.524394141162121	Positive
10673	COL16A1	0.522845012681654	6.68557996422973e-16	7.04982070041799e-18	Fibroblast	0.522845012681654	Positive
10674	LIMK1	0.520668944111654	1.35151013012034e-06	4.63796372467529e-08	Fibroblast	0.520668944111654	Positive
10675	TGFBI	0.520597063118807	6.71165008315193e-14	9.06392481861236e-16	Fibroblast	0.520597063118807	Positive
10676	WT1	-0.518333691519614	0.00026669657197295	1.64295547991846e-05	Fibroblast	0.518333691519614	Negative
10677	C1QTNF6	0.517957905256149	0.00044645183307242	3.02576854912111e-05	Fibroblast	0.517957905256149	Positive
10678	IGFBP3	-0.517167112164334	2.26286560200379e-20	1.63262896083892e-22	Fibroblast	0.517167112164334	Negative
10679	ARL4D	-0.514840807693164	4.28822832585724e-13	6.22747060549057e-15	Fibroblast	0.514840807693164	Negative
10680	ELANE	-0.514018268347764	1.01935234672123e-12	1.53690160499085e-14	Fibroblast	0.514018268347764	Negative
10681	N6AMT1	-0.513101877706223	0.000803285751896108	5.92935001399588e-05	Fibroblast	0.513101877706223	Negative
10682	GOSR2	0.512804673437849	0.01482179809416	0.00209898925928767	Fibroblast	0.512804673437849	Positive
10685	ARFGAP1	0.512021173577806	6.20596068910631e-14	8.26619497947746e-16	Fibroblast	0.512021173577806	Positive
10686	PIEZO1	0.511386579886042	2.37051790089938e-07	6.88504875480903e-09	Fibroblast	0.511386579886042	Positive
10687	KCTD15	0.510272533541957	2.96939238255664e-05	1.3760665837211e-06	Fibroblast	0.510272533541957	Positive
10688	CSRP3	-0.508584225939882	3.77417001135035e-19	2.93247878044056e-21	Fibroblast	0.508584225939882	Negative
10689	EMILIN1	0.507336924344456	9.27684188394026e-60	1.54456714375104e-62	Fibroblast	0.507336924344456	Positive
10690	KDELR3	0.506456453570093	4.08322670330089e-08	1.01976802320899e-09	Fibroblast	0.506456453570093	Positive
10691	CFD	-0.504917567022178	1.9733871425102e-210	5.47605348952974e-214	Fibroblast	0.504917567022178	Negative
10694	NOTCH3	0.503078454733871	6.42422148728515e-11	1.15280637178181e-12	Fibroblast	0.503078454733871	Positive
10695	GRB14	-0.502865595295466	0.00279022178121431	0.000259639544158875	Fibroblast	0.502865595295466	Negative
10696	GSE1	0.500078027731807	2.56544614423366e-10	4.86464211976599e-12	Fibroblast	0.500078027731807	Positive
10697	GFRA1	-0.499680925143975	1.20816698557303e-14	1.50867212147219e-16	Fibroblast	0.499680925143975	Negative
10699	NPPB	-0.498724421516476	3.50986875705821e-06	1.31486157303541e-07	Fibroblast	0.498724421516476	Negative
10701	KDM6B	0.494803659021346	1.45897943870668e-08	3.34684026268852e-10	Fibroblast	0.494803659021346	Positive
10702	GPC1	0.494127249710417	7.3605344821766e-06	3.03653536125314e-07	Fibroblast	0.494127249710417	Positive
10704	SPECC1L	0.492624466417078	0.00326111599743364	0.000314618812813179	Fibroblast	0.492624466417078	Positive
10705	KDELR2	0.492079419133339	1.26800143509872e-11	2.14637186775567e-13	Fibroblast	0.492079419133339	Positive
10706	LRRN4CL	-0.48818914517233	4.54325859184684e-08	1.15146873940064e-09	Fibroblast	0.48818914517233	Negative
10708	CYB561	0.487982296493648	1.48396621172499e-05	6.47888309993704e-07	Fibroblast	0.487982296493648	Positive
10709	SCD	0.487530411255732	0.000467575605104516	3.20482400686751e-05	Fibroblast	0.487530411255732	Positive
10710	LRRC17	0.487224629906486	3.16904316990574e-09	6.59545567689198e-11	Fibroblast	0.487224629906486	Positive
10711	RUNX2	0.484935068250364	3.27991140283004e-15	3.91368579192558e-17	Fibroblast	0.484935068250364	Positive
10712	LIG1	0.48329668936144	0.00317557962050026	0.000304016733624805	Fibroblast	0.48329668936144	Positive
10713	UCHL1	0.483271646124123	0.000359458990621317	2.37068042098788e-05	Fibroblast	0.483271646124123	Positive
10715	MT1M	0.482063862256398	2.0789275543127e-07	5.92276095392019e-09	Fibroblast	0.482063862256398	Positive
10716	ZKSCAN3	-0.48199318787386	0.0256976333863229	0.00428333506263564	Fibroblast	0.48199318787386	Negative
10717	MOXD1	-0.480911713120882	2.64177748241318e-13	3.74757650904089e-15	Fibroblast	0.480911713120882	Negative
10719	TXNIP	-0.479264204887969	4.65615932096227e-80	5.59893360211909e-83	Fibroblast	0.479264204887969	Negative
10720	DLK1	-0.478287962910344	1.32373438421256e-20	9.30568987144155e-23	Fibroblast	0.478287962910344	Negative
10721	SFRP4	0.478196386874709	1.99764224956642e-06	7.18789043641973e-08	Fibroblast	0.478196386874709	Positive
10723	CD163L1	-0.476747177628459	0.00105801393965716	8.15211924645652e-05	Fibroblast	0.476747177628459	Negative
10724	SORCS2	0.475761902840034	5.8894174176744e-08	1.51443718630421e-09	Fibroblast	0.475761902840034	Positive
10725	NOL4L	0.473777291265577	0.00519234928918994	0.000548964502594034	Fibroblast	0.473777291265577	Positive
10726	GPX3	-0.47329355920864	1.72162964840541e-52	3.34420706840381e-55	Fibroblast	0.47329355920864	Negative
10727	FANCA	0.470798683168516	0.00054079200512209	3.75668111966228e-05	Fibroblast	0.470798683168516	Positive
10729	H2AC6	-0.468782834857217	5.35868637872677e-06	2.13633690614304e-07	Fibroblast	0.468782834857217	Negative
10730	SERPINE2	0.468758098911113	1.94440583866759e-40	4.85606860087179e-43	Fibroblast	0.468758098911113	Positive
10731	RCCD1	-0.467732667252248	0.00156585834333663	0.000128182835431775	Fibroblast	0.467732667252248	Negative
10732	GAP43	0.464890771381406	3.07220250969022e-05	1.43223574589203e-06	Fibroblast	0.464890771381406	Positive
10733	NKAIN3	-0.463433724174548	0.036144728079452	0.00662982108792465	Fibroblast	0.463433724174548	Negative
10734	KLF5	-0.46137246456237	0.000611169411808501	4.35863117661969e-05	Fibroblast	0.46137246456237	Negative
10735	FLNA	0.461243050706669	7.09823621530977e-31	3.08590419128258e-33	Fibroblast	0.461243050706669	Positive
10736	TEAD4	0.459603115461857	0.0025491646772254	0.000232646518772646	Fibroblast	0.459603115461857	Positive
10737	ADAM12	0.459533672277944	4.16060988073036e-09	8.92851255507764e-11	Fibroblast	0.459533672277944	Positive
10738	CP	-0.459217032649579	1.16045284749744e-06	3.91791036293188e-08	Fibroblast	0.459217032649579	Negative
10739	FST	0.458403529968423	7.79564225103315e-10	1.55033122187783e-11	Fibroblast	0.458403529968423	Positive
10740	RAPGEF6	0.458190201589713	0.0823399824096189	0.0202898633927689	Fibroblast	0.458190201589713	Positive
10741	CHL1	-0.456766997213981	0.00165054293934623	0.00013694727745755	Fibroblast	0.456766997213981	Negative
10742	CDH11	0.456701231868859	3.26818261692087e-21	2.1783292988756e-23	Fibroblast	0.456701231868859	Positive
10743	BORCS7	-0.456322890988472	0.0782107211714231	0.018948787741462	Fibroblast	0.456322890988472	Negative
10744	GPAM	0.455467704540311	0.00115048869765104	8.97106624844907e-05	Fibroblast	0.455467704540311	Positive
10745	CSPG4	0.455088406801741	0.000326683922929297	2.11524138424297e-05	Fibroblast	0.455088406801741	Positive
10746	ADHFE1	-0.45325320110658	8.13459047167621e-13	1.21894705060729e-14	Fibroblast	0.45325320110658	Negative
10747	NRG3	0.451484788420186	9.73301010775927e-05	5.32970306520533e-06	Fibroblast	0.451484788420186	Positive
10748	AKR1E2	-0.450316133031865	9.73700654059867e-05	5.34089804696606e-06	Fibroblast	0.450316133031865	Negative
10749	HYKK	-0.450297309151708	0.017593833431943	0.00261763282623714	Fibroblast	0.450297309151708	Negative
10750	HTR2B	0.449094674705863	0.0211346275353276	0.00334486612829021	Fibroblast	0.449094674705863	Positive
10753	RBM47	0.448162927729554	0.000189166232414971	1.10759619941427e-05	Fibroblast	0.448162927729554	Positive
10754	ZNF230	-0.446878176490712	0.00170141649641674	0.000142112579434309	Fibroblast	0.446878176490712	Negative
10755	PBLD	0.446802291056423	0.00233566549147154	0.000208267647190691	Fibroblast	0.446802291056423	Positive
10756	FAIM2	-0.446179972024845	1.24385022695445e-07	3.38259149685142e-09	Fibroblast	0.446179972024845	Negative
10757	NBPF20	0.44599111882147	0.00670383889558928	0.00076023554583225	Fibroblast	0.44599111882147	Positive
10758	XRCC3	0.445675338730453	0.0106524014816598	0.00137256454203609	Fibroblast	0.445675338730453	Positive
10759	TLL2	-0.445597603216901	4.70908019797252e-14	6.18526859783644e-16	Fibroblast	0.445597603216901	Negative
10760	RALYL	-0.44518977160061	2.63830354315658e-05	1.21531325917305e-06	Fibroblast	0.44518977160061	Negative
10761	CAMTA2	0.445175634288913	3.97023931712897e-08	9.87877510228188e-10	Fibroblast	0.445175634288913	Positive
10762	LMCD1	0.444647094513479	3.32228150747428e-10	6.36122719496046e-12	Fibroblast	0.444647094513479	Positive
10764	SULT1C4	-0.440857313937296	7.69525501519648e-05	4.06437019117305e-06	Fibroblast	0.440857313937296	Negative
10765	MRPL10	-0.43998734560419	0.00754460288385639	0.000889776031534261	Fibroblast	0.43998734560419	Negative
10766	NGFR	0.439572243402852	6.0839335546928e-16	6.35912026343804e-18	Fibroblast	0.439572243402852	Positive
10767	DPP10	0.439512299859891	9.70273688437711e-06	4.05664330010032e-07	Fibroblast	0.439512299859891	Positive
10768	MT-ND5	-0.439466695872964	1.76266498337647e-52	3.58696046936291e-55	Fibroblast	0.439466695872964	Negative
10769	MAP3K19	0.438942121528923	1.0232294031541e-06	3.42492113869943e-08	Fibroblast	0.438942121528923	Positive
10770	ARHGAP20	-0.437690285272695	0.00525222441874514	0.000556266484086873	Fibroblast	0.437690285272695	Negative
10771	CERCAM	0.437469349709558	7.84954537962158e-20	5.80856193108618e-22	Fibroblast	0.437469349709558	Positive
10772	CCDC34	0.435386461226306	0.0025491646772254	0.000232964082980177	Fibroblast	0.435386461226306	Positive
10773	CYP46A1	0.435379808375791	0.000949354242003896	7.17983387787493e-05	Fibroblast	0.435379808375791	Positive
10774	BAMBI	-0.434990896247362	0.000227469646045477	1.37184542800528e-05	Fibroblast	0.434990896247362	Negative
10775	FN3K	-0.434213584205532	0.000151027292677975	8.74508234357712e-06	Fibroblast	0.434213584205532	Negative
10776	LOXL1	0.434073808315785	4.13228594479666e-25	2.15993419231016e-27	Fibroblast	0.434073808315785	Positive
10777	SAMD11	0.433446155536248	0.000607167373529433	4.31885773974779e-05	Fibroblast	0.433446155536248	Positive
10779	TRPA1	0.432205859136307	9.69204246095508e-06	4.04320705752543e-07	Fibroblast	0.432205859136307	Positive
10780	LRP4	0.431421589017786	1.12078279653076e-95	1.03670594443693e-98	Fibroblast	0.431421589017786	Positive
10781	NES	0.431409206823786	2.03920271744565e-06	7.35629506802147e-08	Fibroblast	0.431409206823786	Positive
10782	MBD3	0.431283958972073	6.5524386400533e-08	1.69705190936539e-09	Fibroblast	0.431283958972073	Positive
10783	COMMD8	-0.428982764566467	0.00965355372506731	0.00121082405431424	Fibroblast	0.428982764566467	Negative
10784	ZFP28	-0.428763874551914	0.0686747074687627	0.0159252142839874	Fibroblast	0.428763874551914	Negative
10785	DGKI	0.428221687690568	3.42315065780697e-12	5.35114662075089e-14	Fibroblast	0.428221687690568	Positive
10787	LAMC3	0.427853858474944	0.00141650402093034	0.00011399116623896	Fibroblast	0.427853858474944	Positive
10788	FANCD2	0.426891260718445	0.000657210236975643	4.7295307036079e-05	Fibroblast	0.426891260718445	Positive
10789	MICAL2	0.426654948264302	6.1626937294049e-21	4.21829003770199e-23	Fibroblast	0.426654948264302	Positive
10790	RUNX1	0.426018928059267	9.93482907377234e-36	3.58392686964315e-38	Fibroblast	0.426018928059267	Positive
10791	ZNF626	-0.425728024423568	0.0886092729781522	0.0225805704425871	Fibroblast	0.425728024423568	Negative
10792	MEOX1	0.425409841984624	3.64270890368078e-06	1.38484262271094e-07	Fibroblast	0.425409841984624	Positive
10793	JAK3	0.424825415586927	0.00427232419341998	0.000437467660911656	Fibroblast	0.424825415586927	Positive
10794	RNF19B	0.424000992312151	4.75238469513705e-05	2.32541994609888e-06	Fibroblast	0.424000992312151	Positive
10795	RWDD2A	-0.423857685290287	0.0299568380977057	0.00520109010354209	Fibroblast	0.423857685290287	Negative
10797	COL27A1	0.422990399265355	9.91189112203146e-12	1.65030099155089e-13	Fibroblast	0.422990399265355	Positive
10798	ATP8B2	0.421914272982919	4.2051367647027e-08	1.05410421166814e-09	Fibroblast	0.421914272982919	Positive
10799	PTGS1	0.42182846060563	0.000424153435542275	2.85227590083465e-05	Fibroblast	0.42182846060563	Positive
10800	PLA2G2A	-0.420926534347617	1.61318372326048e-34	6.11789220735174e-37	Fibroblast	0.420926534347617	Negative
10801	CSF1R	0.420875290559371	0.0102154777363975	0.00130492782850476	Fibroblast	0.420875290559371	Positive
10802	NTRK2	-0.420785194899634	2.01011347047389e-05	8.99912052270247e-07	Fibroblast	0.420785194899634	Negative
10803	SLC19A1	0.420749473202156	0.0359913785284536	0.00658547224488845	Fibroblast	0.420749473202156	Positive
10804	CNTN5	0.420623239146695	4.69793998992631e-09	1.01250579747741e-10	Fibroblast	0.420623239146695	Positive
10805	APOE	-0.420585788812623	1.13007495129923e-20	7.83975777887725e-23	Fibroblast	0.420585788812623	Negative
10806	SERPINH1	0.418474516253543	2.53044404758362e-20	1.84908962870323e-22	Fibroblast	0.418474516253543	Positive
10807	AC240274.1	0.418004219419776	0.030518631882484	0.00533676368848466	Fibroblast	0.418004219419776	Positive
10808	RNASE4	-0.415939460628522	0.00942667666129088	0.00117975150520087	Fibroblast	0.415939460628522	Negative
10809	MTG1	0.415788364957611	0.0699753872324575	0.0163309787658072	Fibroblast	0.415788364957611	Positive
10810	GRM5	0.411747852347575	5.81158537818855e-06	2.33839574462309e-07	Fibroblast	0.411747852347575	Positive
10811	CSMD2	0.411468647320467	0.00197983541654598	0.000170129229670819	Fibroblast	0.411468647320467	Positive
10812	NRP2	0.410335296440838	0.00858980464051223	0.00105356405081114	Fibroblast	0.410335296440838	Positive
10814	SH3BP2	0.40845959387869	0.000112698882419287	6.28595190998336e-06	Fibroblast	0.40845959387869	Positive
10815	RXRG	-0.408036112192877	0.0198917910898716	0.00308377040668067	Fibroblast	0.408036112192877	Negative
10816	PJVK	-0.407224864211465	0.000254314853543423	1.55021263976613e-05	Fibroblast	0.407224864211465	Negative
10817	CHD3	0.406282250664568	2.08416235070276e-08	4.98558461454175e-10	Fibroblast	0.406282250664568	Positive
10818	FN1	0.405771664114564	4.75844982249878e-71	7.04238249560452e-74	Fibroblast	0.405771664114564	Positive
10819	INPPL1	0.404242380651871	3.88683723082465e-06	1.49922405443888e-07	Fibroblast	0.404242380651871	Positive
10820	NDUFA11	0.403430716758782	0.0495042035390121	0.0101426150068367	Fibroblast	0.403430716758782	Positive
10821	COL5A1	0.402302476647473	5.53658453158323e-65	8.7061268186953e-68	Fibroblast	0.402302476647473	Positive
10822	ZBTB7C	-0.401779825570332	1.00179896531983e-06	3.30813274090444e-08	Fibroblast	0.401779825570332	Negative
10823	CYP39A1	-0.401385174842805	0.0400198309107733	0.00762564533125456	Fibroblast	0.401385174842805	Negative
10825	BMP5	0.400204010509142	2.02224181369194e-07	5.72385528618752e-09	Fibroblast	0.400204010509142	Positive
10826	ASTE1	-0.400145013894572	0.0100714565120239	0.00128373573892969	Fibroblast	0.400145013894572	Negative
10827	CTIF	0.399476184397775	5.600409272343e-12	9.11730674250641e-14	Fibroblast	0.399476184397775	Positive
10828	FAAP100	0.398414866392823	0.00227183204305691	0.00020141928311536	Fibroblast	0.398414866392823	Positive
10829	HSD17B14	0.397132217314355	0.0199602130746982	0.00309991654355918	Fibroblast	0.397132217314355	Positive
10830	SMAD7	0.39630870727555	0.00200802561870985	0.000173480337422533	Fibroblast	0.39630870727555	Positive
10831	EIF6	0.396283048805213	0.00661841249087237	0.000746262586844271	Fibroblast	0.396283048805213	Positive
10832	BPGM	0.396080998617034	8.53719001632108e-06	3.53774963214489e-07	Fibroblast	0.396080998617034	Positive
10833	GAS1	-0.395000003728732	2.0162763818627e-11	3.48759303864882e-13	Fibroblast	0.395000003728732	Negative
10834	CNN2	0.394048880484792	0.00558614825813892	0.000600933347906352	Fibroblast	0.394048880484792	Positive
10836	GPR82	-0.392115509438484	0.00392117261477108	0.000396070714580522	Fibroblast	0.392115509438484	Negative
10837	CD101	0.392047415334457	0.0481434074558262	0.00970349503711454	Fibroblast	0.392047415334457	Positive
10838	FGFBP2	-0.391745269519533	0.0100460986705476	0.00127678656676833	Fibroblast	0.391745269519533	Negative
10839	CDK15	-0.391507267874099	0.0163405417891651	0.0023956857585632	Fibroblast	0.391507267874099	Negative
10840	ADAMTSL2	0.391115523101733	2.64177748241318e-13	3.76314616863962e-15	Fibroblast	0.391115523101733	Positive
10841	HINT2	-0.390889242471624	0.0179440757645824	0.00269551188989749	Fibroblast	0.390889242471624	Negative
10842	SMPX	-0.390328823863464	0.0017171926362745	0.0001439068105138	Fibroblast	0.390328823863464	Negative
10843	METRNL	-0.390243787277854	0.0125340064924106	0.00168414825421123	Fibroblast	0.390243787277854	Negative
10844	RAI2	-0.389737977947659	0.000691264132978343	5.03853609089755e-05	Fibroblast	0.389737977947659	Negative
10845	DYNLL2	-0.388306243720331	0.0156465403170317	0.0022678872145767	Fibroblast	0.388306243720331	Negative
10846	TMEM59L	-0.387777242885664	0.00457597304893793	0.000474062511776014	Fibroblast	0.387777242885664	Negative
10847	NAALAD2	-0.387645019702297	0.000102924522669198	5.68364998922495e-06	Fibroblast	0.387645019702297	Negative
10848	C17orf58	-0.387397113300345	0.000243601479411896	1.47589463523071e-05	Fibroblast	0.387397113300345	Negative
10849	F13A1	0.386561166271803	0.00037260764539478	2.46429068964266e-05	Fibroblast	0.386561166271803	Positive
10850	SLC22A3	-0.386289596532157	0.00633686629972485	0.000705724449622489	Fibroblast	0.386289596532157	Negative
10851	NREP	0.38474674964507	5.36326365323966e-06	2.14312265118817e-07	Fibroblast	0.38474674964507	Positive
10852	CYFIP2	-0.383961977800283	0.00429502651625914	0.000440465815583735	Fibroblast	0.383961977800283	Negative
10853	TMEM231	0.383760514673771	0.0258219289405628	0.00431360685104583	Fibroblast	0.383760514673771	Positive
10854	TAGLN	0.383700794453147	1.05778733177055e-17	9.49083074477318e-20	Fibroblast	0.383700794453147	Positive
10855	C5AR1	0.383114297662713	0.0225943550311369	0.00364067768608274	Fibroblast	0.383114297662713	Positive
10856	COL14A1	0.383060517322885	5.55017252234877e-13	8.11143519129687e-15	Fibroblast	0.383060517322885	Positive
10857	CPXM2	-0.382891960474621	0.0019911673563955	0.000171655533823014	Fibroblast	0.382891960474621	Negative
10858	AMPD2	0.382856999131988	6.43220461626611e-05	3.28422620310692e-06	Fibroblast	0.382856999131988	Positive
10859	P3H1	0.382679400277731	5.83478806114743e-10	1.14418191560749e-11	Fibroblast	0.382679400277731	Positive
10860	SPSB4	-0.382233394862441	0.000936716395057565	7.06154714616516e-05	Fibroblast	0.382233394862441	Negative
10861	SPARC	0.382022258888772	6.12733185173653e-52	1.30356703903376e-54	Fibroblast	0.382022258888772	Positive
10862	EPB41L1	0.381598827335352	0.00140723039001483	0.000113114717317814	Fibroblast	0.381598827335352	Positive
10863	KCNMA1	0.380996591339373	0.0212122888678617	0.00336304348529414	Fibroblast	0.380996591339373	Positive
10864	C11orf24	0.380316367598301	0.000600959253764941	4.26913982879914e-05	Fibroblast	0.380316367598301	Positive
10865	COL1A2	0.379231080982559	8.43582293555539e-126	6.24239973031571e-129	Fibroblast	0.379231080982559	Positive
10866	SLC25A4	-0.379182347669826	1.0046526127014e-18	8.0848004167072e-21	Fibroblast	0.379182347669826	Negative
10868	NDUFV1	-0.378459673629227	1.08919817149971e-14	1.35003750791751e-16	Fibroblast	0.378459673629227	Negative
10869	GARS1	0.378308241139865	8.82464289404179e-09	1.97536174300075e-10	Fibroblast	0.378308241139865	Positive
10870	SYT11	-0.378261522777568	0.00285761014463414	0.000267760528768327	Fibroblast	0.378261522777568	Negative
10871	PCBP3	0.377494493753571	0.00705052569135358	0.000814550604800724	Fibroblast	0.377494493753571	Positive
10872	AZIN2	0.375586159005642	3.33105382368979e-09	6.99425786677996e-11	Fibroblast	0.375586159005642	Positive
10873	GCNT1	0.374885459069196	0.0128421333679234	0.00173429976109224	Fibroblast	0.374885459069196	Positive
10874	NUAK1	0.374521458722159	0.000306181935771797	1.94001134033559e-05	Fibroblast	0.374521458722159	Positive
10875	BRSK1	0.374286866392806	0.0237574914243231	0.00387424450847115	Fibroblast	0.374286866392806	Positive
10876	EID2B	-0.374201650901152	0.0150485276655068	0.00214919311030825	Fibroblast	0.374201650901152	Negative
10878	SOD3	-0.374145339449788	1.73986206376986e-12	2.67151144746828e-14	Fibroblast	0.374145339449788	Negative
10880	ORAI3	-0.372681600213903	0.00099266199738629	7.56593734017485e-05	Fibroblast	0.372681600213903	Negative
10881	CMKLR1	0.372644908570414	4.72399543520454e-07	1.45071361066313e-08	Fibroblast	0.372644908570414	Positive
10882	MRPL46	-0.372619684378951	0.0516198552029502	0.0106906720746837	Fibroblast	0.372619684378951	Negative
10883	MYO1F	0.372604160113425	0.00287593104473188	0.000270541288732987	Fibroblast	0.372604160113425	Positive
10884	MAP1S	0.372526450215518	0.00847912827746348	0.00103371483393737	Fibroblast	0.372526450215518	Positive
10885	JPH1	-0.371722418914765	0.0525969664245787	0.0109319566696909	Fibroblast	0.371722418914765	Negative
10886	SPSB1	0.37138427898942	4.31654156482369e-15	5.19055039706854e-17	Fibroblast	0.37138427898942	Positive
10887	ANKDD1B	0.371176295941925	0.0210914968417605	0.00333278850195169	Fibroblast	0.371176295941925	Positive
10888	ADAMTSL1	0.371167240698158	9.42277635189133e-05	5.1249583710222e-06	Fibroblast	0.371167240698158	Positive
10890	LVRN	-0.370982135419235	0.0234485569127112	0.00380868244738886	Fibroblast	0.370982135419235	Negative
10891	ST3GAL2	0.370891745992479	2.39236378773618e-08	5.84205013377442e-10	Fibroblast	0.370891745992479	Positive
10892	HS3ST1	-0.370785717481515	0.00699266093995162	0.000803337793674952	Fibroblast	0.370785717481515	Negative
10893	NCEH1	-0.369237376373198	0.00012995169478337	7.3323960612206e-06	Fibroblast	0.369237376373198	Negative
10894	CHSY3	0.368884694640332	2.67995708538324e-18	2.28060356909868e-20	Fibroblast	0.368884694640332	Positive
10895	IRAK1	0.368879236328308	0.00317687524742958	0.000304434627355198	Fibroblast	0.368879236328308	Positive
10896	BCAR1	0.368607511720769	4.25444360664109e-05	2.05815743804763e-06	Fibroblast	0.368607511720769	Positive
10897	PPP2CA	0.368552586307403	0.099317886548201	0.026467334799722	Fibroblast	0.368552586307403	Positive
10898	SLC49A3	0.367935168193558	0.00838185421312716	0.0010187546421283	Fibroblast	0.367935168193558	Positive
10899	SEC16B	0.367392844753495	0.00305788368677772	0.000291051920608109	Fibroblast	0.367392844753495	Positive
10900	DLG4	0.367247902853077	0.00749205016871216	0.000882866069167692	Fibroblast	0.367247902853077	Positive
10901	ZPLD1	-0.365751197497174	0.0861110150113147	0.0216332917186875	Fibroblast	0.365751197497174	Negative
10902	CREG1	-0.365644770884979	2.1536474416579e-05	9.74131531746102e-07	Fibroblast	0.365644770884979	Negative
10904	SCARF2	0.364740470369836	0.000136876560831914	7.79908995212831e-06	Fibroblast	0.364740470369836	Positive
10905	SLC19A3	-0.363736029357017	0.0344487856239382	0.00622952325361199	Fibroblast	0.363736029357017	Negative
10906	F8	0.363730361560668	3.23656066506051e-06	1.20349402215736e-07	Fibroblast	0.363730361560668	Positive
10907	CLSTN3	0.363207687879334	1.26315969824666e-05	5.39801850513325e-07	Fibroblast	0.363207687879334	Positive
10908	ABCA2	0.362946058289543	0.0192007476674454	0.00295355132466577	Fibroblast	0.362946058289543	Positive
10909	KCNIP1	-0.36273890260252	1.26315969824666e-05	5.38810852969623e-07	Fibroblast	0.36273890260252	Negative
10910	TCTE3	-0.362688325246787	0.00622164939271859	0.000688289027258481	Fibroblast	0.362688325246787	Negative
10911	CPNE2	0.362489143571821	0.0435208531648004	0.00850611069625597	Fibroblast	0.362489143571821	Positive
10912	ZNF501	-0.361982446223946	0.0949475713627483	0.0248502001449422	Fibroblast	0.361982446223946	Negative
10913	SATL1	0.361660637310185	0.000653360795362128	4.68974171862928e-05	Fibroblast	0.361660637310185	Positive
10914	ARHGAP28	0.361256579875448	0.0101830646744489	0.00129984545839788	Fibroblast	0.361256579875448	Positive
10915	AADAT	-0.361252612181055	0.0451751393632712	0.00890555411396596	Fibroblast	0.361252612181055	Negative
10916	SLC22A17	0.360555874752991	0.00377942247674692	0.000377557698167299	Fibroblast	0.360555874752991	Positive
10917	MXD3	0.360515490690869	0.0262075161862294	0.00439256491808785	Fibroblast	0.360515490690869	Positive
10918	PDLIM7	0.359713689684194	3.7788822257018e-16	3.84494537810747e-18	Fibroblast	0.359713689684194	Positive
10919	PRUNE2	0.358792698551487	0.00374084021918549	0.000373011354757373	Fibroblast	0.358792698551487	Positive
10920	KIAA0895L	0.358480781583827	0.0156271978930885	0.00226363813713593	Fibroblast	0.358480781583827	Positive
10921	ALDH1L2	0.357733155857694	8.73797767047642e-09	1.94787958429823e-10	Fibroblast	0.357733155857694	Positive
10922	TMEM44	0.357213593494064	0.00277045822543164	0.00025703168995541	Fibroblast	0.357213593494064	Positive
10923	CES1	-0.356463170007999	3.50655357834838e-07	1.05992675565909e-08	Fibroblast	0.356463170007999	Negative
10924	CYP2U1	-0.356182169715165	0.0284703773459925	0.00487190806494183	Fibroblast	0.356182169715165	Negative
10925	TFEB	0.355963388922519	6.12228030623056e-05	3.09200355859947e-06	Fibroblast	0.355963388922519	Positive
10926	TARS2	-0.355389116198216	0.0065293437515753	0.000731387964402709	Fibroblast	0.355389116198216	Negative
10928	TES	0.355289411586054	0.00719358735844388	0.000838132422127615	Fibroblast	0.355289411586054	Positive
10929	TRMO	-0.355088797239247	0.00924050203767755	0.00114619491559759	Fibroblast	0.355088797239247	Negative
10930	SYCP3	-0.355005685766504	3.72364341764369e-06	1.42594429276153e-07	Fibroblast	0.355005685766504	Negative
10931	TOMM34	0.354932352533216	0.0507058250789281	0.0104591610328378	Fibroblast	0.354932352533216	Positive
10932	EYA2	-0.354631869332332	7.2816158128817e-09	1.60975504511953e-10	Fibroblast	0.354631869332332	Negative
10933	DOK4	0.353920579055761	0.00783004894047859	0.000932855705793768	Fibroblast	0.353920579055761	Positive
10934	ATP6V1F	-0.353883858178126	0.00126436469290004	9.98767410726697e-05	Fibroblast	0.353883858178126	Negative
10935	SGK1	-0.353716591986032	0.00335375196110407	0.000326347892246923	Fibroblast	0.353716591986032	Negative
10936	TMEM217	0.353693694312183	0.0150049782815076	0.0021337974520458	Fibroblast	0.353693694312183	Positive
10937	MAST3	0.353648773108858	0.021384554604507	0.00339431095193174	Fibroblast	0.353648773108858	Positive
10938	BRPF3	0.353510387501112	0.00851609862590203	0.00104058517110504	Fibroblast	0.353510387501112	Positive
10939	PRELP	-0.352637393894022	4.36708131285031e-28	2.01973976174744e-30	Fibroblast	0.352637393894022	Negative
10940	GPNMB	-0.352176547742553	1.33219488641699e-07	3.63516318095469e-09	Fibroblast	0.352176547742553	Negative
10941	B4GAT1	-0.351756836791807	0.0434639599550131	0.00848977961700291	Fibroblast	0.351756836791807	Negative
10942	ZNF737	-0.351588906036194	0.00558775219346604	0.000601662683681987	Fibroblast	0.351588906036194	Negative
10943	CAMK2N1	-0.351547259810758	1.74879751646628e-06	6.22779616908259e-08	Fibroblast	0.351547259810758	Negative
10944	NAAA	-0.351394430246857	8.19198144817306e-06	3.3871202546789e-07	Fibroblast	0.351394430246857	Negative
10945	ACSL4	0.351337098889061	5.17431153049402e-19	4.11609279088415e-21	Fibroblast	0.351337098889061	Positive
10947	LSM5	-0.351043254486906	1.64108026684733e-05	7.21037024098123e-07	Fibroblast	0.351043254486906	Negative
10948	PALD1	0.350061292621905	0.0395952352644796	0.00749346511433959	Fibroblast	0.350061292621905	Positive
10949	PIGH	-0.348985434076855	0.000479468816553276	3.3040816606437e-05	Fibroblast	0.348985434076855	Negative
10950	DNA2	0.34851560423283	0.0340256764270272	0.00612333469016614	Fibroblast	0.34851560423283	Positive
10951	ANO2	0.348464799674469	0.0115510640804363	0.00152041108005373	Fibroblast	0.348464799674469	Positive
10952	CAPN15	0.348326756139512	0.000269187366888989	1.67074945132283e-05	Fibroblast	0.348326756139512	Positive
10953	SH3BGRL2	-0.348273348620779	0.0525710527276208	0.0109168451922587	Fibroblast	0.348273348620779	Negative
10954	CCDC102B	0.348207330234436	9.24840349484134e-14	1.27463890549566e-15	Fibroblast	0.348207330234436	Positive
10955	IFI27L1	0.348060648556324	0.0211382899004257	0.00334740100911376	Fibroblast	0.348060648556324	Positive
10956	CYP3A5	-0.347927019696422	0.000985754834107517	7.50417379031067e-05	Fibroblast	0.347927019696422	Negative
10957	SEL1L3	0.347779882471694	0.00783527870750191	0.000934928270527931	Fibroblast	0.347779882471694	Positive
10958	COL28A1	0.347772436514449	1.21240165361222e-05	5.13624972115804e-07	Fibroblast	0.347772436514449	Positive
10959	SCARB1	0.347695613956063	0.0124563772595861	0.00167068236300063	Fibroblast	0.347695613956063	Positive
10960	PCOLCE2	-0.347627407556785	5.20377725199656e-24	2.88804583405599e-26	Fibroblast	0.347627407556785	Negative
10961	MRC1	0.347518650655473	0.0467896742375424	0.0093008056550253	Fibroblast	0.347518650655473	Positive
10962	PYURF	-0.347121963982256	8.18423786977927e-05	4.3604856285199e-06	Fibroblast	0.347121963982256	Negative
10963	STK36	0.346366433031704	0.0231730761227087	0.0037575064696243	Fibroblast	0.346366433031704	Positive
10964	ADAMTS9	0.346069074499309	0.000217886581731514	1.29994306925193e-05	Fibroblast	0.346069074499309	Positive
10965	CEACAM19	0.345801903400512	0.0185480365181208	0.00281711922696831	Fibroblast	0.345801903400512	Positive
10966	P3H4	0.34558847802064	6.60994029831399e-07	2.10324619611508e-08	Fibroblast	0.34558847802064	Positive
10967	SLC39A1	-0.345413803512297	8.25811010756054e-05	4.40748268621074e-06	Fibroblast	0.345413803512297	Negative
10968	EMCN	0.345401258387326	0.00225655473825595	0.000199334915829658	Fibroblast	0.345401258387326	Positive
10969	SERPINE1	0.344847265355417	1.08326719482801e-09	2.19439011809578e-11	Fibroblast	0.344847265355417	Positive
10970	MAOB	-0.344842021555993	0.00628495858268294	0.000697618194359405	Fibroblast	0.344842021555993	Negative
10971	TGFB3	0.34379383899337	8.31316502731741e-05	4.45224544521023e-06	Fibroblast	0.34379383899337	Positive
10972	EIF4EBP1	0.343151308713947	0.00130491020276729	0.00010416589630822	Fibroblast	0.343151308713947	Positive
10973	CCDC85A	0.342957820507909	0.0508731453093123	0.0105030857765595	Fibroblast	0.342957820507909	Positive
10974	SPHKAP	-0.342785242910943	0.00670961936852022	0.000761511697823911	Fibroblast	0.342785242910943	Negative
10975	LRRTM3	-0.341824566056804	0.000450929228958918	3.06570144560915e-05	Fibroblast	0.341824566056804	Negative
10976	ZBTB49	-0.341505892836396	0.0413747453031238	0.0079833242717895	Fibroblast	0.341505892836396	Negative
10977	THYN1	-0.340885499048823	0.00976113150943287	0.00123334618831609	Fibroblast	0.340885499048823	Negative
10978	FRZB	-0.339978543876851	0.019419676274772	0.00299441313014938	Fibroblast	0.339978543876851	Negative
10979	RDH14	-0.339969246298683	0.000303775323313371	1.91914296386118e-05	Fibroblast	0.339969246298683	Negative
10980	RFXANK	-0.339388063175248	0.0245217011869375	0.00402949133109166	Fibroblast	0.339388063175248	Negative
10981	COA6	-0.33909672046975	0.038655806293587	0.0072513158045874	Fibroblast	0.33909672046975	Negative
10982	ZNF554	-0.338904466942091	0.044826463307034	0.00882763300163494	Fibroblast	0.338904466942091	Negative
10983	PTCHD4	-0.338301568999614	0.0260109223251055	0.00435089792467414	Fibroblast	0.338301568999614	Negative
10984	WDR46	0.338204055991727	1.92968755005695e-05	8.62121068058003e-07	Fibroblast	0.338204055991727	Positive
10985	ACTC1	-0.337972094196187	5.45515668358987e-26	2.77526239568442e-28	Fibroblast	0.337972094196187	Negative
10986	BAG5	-0.336929836393599	0.000578176638909386	4.08055476355436e-05	Fibroblast	0.336929836393599	Negative
10987	SLC6A16	0.336811840614621	0.00232767414569774	0.000207339765267498	Fibroblast	0.336811840614621	Positive
10988	MYOZ2	-0.335695345777939	1.04941061210931e-07	2.82470158286754e-09	Fibroblast	0.335695345777939	Negative
10989	CFTR	0.335551498980689	0.00442550277578504	0.000456017953216588	Fibroblast	0.335551498980689	Positive
10990	ZFYVE19	0.334566599715901	0.0294901376642105	0.00509005613554868	Fibroblast	0.334566599715901	Positive
10991	ARHGAP33	0.334561461039938	0.0804756044863396	0.019699652499851	Fibroblast	0.334561461039938	Positive
10992	TNFAIP8	0.334296180344951	0.00388643378564666	0.000391842829188313	Fibroblast	0.334296180344951	Positive
10993	SEC61A1	0.334162627572124	8.32995134113186e-17	8.24442506244667e-19	Fibroblast	0.334162627572124	Positive
10994	TMOD2	-0.33415732026115	2.51522484806847e-07	7.32860815041687e-09	Fibroblast	0.33415732026115	Negative
10995	KCNMB1	-0.333660000048961	0.00223739598165827	0.000197021642266087	Fibroblast	0.333660000048961	Negative
10996	SAP30	-0.333456539196675	0.0649884996075383	0.0147898294231564	Fibroblast	0.333456539196675	Negative
10997	APCDD1	-0.333361240961201	1.15417256345044e-19	8.64748660063688e-22	Fibroblast	0.333361240961201	Negative
10998	POLG	0.333269761945775	4.17189891090848e-06	1.62075436368658e-07	Fibroblast	0.333269761945775	Positive
10999	SCARA5	-0.333015062163545	1.86614687743538e-22	1.17378584465457e-24	Fibroblast	0.333015062163545	Negative
11000	PAPPA2	0.332717287848145	0.00586154674396184	0.000641945365354807	Fibroblast	0.332717287848145	Positive
11002	FOXP4	0.332543824464149	0.0610135083740607	0.0134434519465846	Fibroblast	0.332543824464149	Positive
11004	SGCG	-0.332240733671692	0.00350546466534424	0.000344353295217425	Fibroblast	0.332240733671692	Negative
11005	GREB1	-0.331009174375212	0.0744614889252301	0.0176941601192227	Fibroblast	0.331009174375212	Negative
11006	SLC29A3	0.330907744727699	0.0653532720228975	0.0149396386461083	Fibroblast	0.330907744727699	Positive
11007	TNFRSF10D	0.330802483130204	0.0198226235829076	0.00307121399513183	Fibroblast	0.330802483130204	Positive
11008	BMP1	0.330677670442886	7.52257919524734e-08	1.9622304440475e-09	Fibroblast	0.330677670442886	Positive
11010	FAM151B	0.329725778360472	0.00954426310053786	0.00119623314228367	Fibroblast	0.329725778360472	Positive
11012	FAM210B	-0.328614303353705	0.00664155347690494	0.000750714859751904	Fibroblast	0.328614303353705	Negative
11013	LPCAT4	0.328574748773131	0.030518631882484	0.00533824588354401	Fibroblast	0.328574748773131	Positive
11014	LOXL3	0.328425035109412	1.95882252552911e-06	7.03009101753118e-08	Fibroblast	0.328425035109412	Positive
11015	RNASEL	-0.32828662057627	0.0198226235829076	0.00306483341932227	Fibroblast	0.32828662057627	Negative
11017	COLEC12	-0.328098988573998	1.11359646107792e-22	6.6953815530538e-25	Fibroblast	0.328098988573998	Negative
11018	SERPINF2	-0.328098159839484	0.0245483359429477	0.00403954209994487	Fibroblast	0.328098159839484	Negative
11019	MYL2	-0.328065593262089	4.0889962379961e-37	1.32378936573734e-39	Fibroblast	0.328065593262089	Negative
11020	NBPF26	0.327987036502333	8.81648070519514e-05	4.76257953180461e-06	Fibroblast	0.327987036502333	Positive
11022	SLC25A14	-0.327873887064194	0.0481173712632789	0.00969379656011669	Fibroblast	0.327873887064194	Negative
11023	PDIA5	0.327335206355898	1.91775182928437e-06	6.86495197422118e-08	Fibroblast	0.327335206355898	Positive
11024	TM2D2	-0.327149835603031	0.0140530021163629	0.00195761920148391	Fibroblast	0.327149835603031	Negative
11027	SH3BP4	0.326337036630948	0.00840267737190576	0.0010236172508371	Fibroblast	0.326337036630948	Positive
11028	ZNF593	-0.326283631848463	0.0432324387179912	0.00843774356627153	Fibroblast	0.326283631848463	Negative
11029	LTBP2	0.326248551816754	2.30533909975113e-23	1.34341285065509e-25	Fibroblast	0.326248551816754	Positive
11030	CKAP4	0.326036760025121	3.10779923121539e-07	9.28516466268219e-09	Fibroblast	0.326036760025121	Positive
11031	FLI1	0.325691689363173	2.37051790089938e-07	6.87101110521575e-09	Fibroblast	0.325691689363173	Positive
11032	ZNF350	-0.325306379468057	0.00181519741183386	0.000153798985222442	Fibroblast	0.325306379468057	Negative
11033	ASB13	-0.324784375853236	1.83080111212062e-05	8.14554930098992e-07	Fibroblast	0.324784375853236	Negative
11034	ARAP3	0.324774942435668	0.0639600587485399	0.014391304346215	Fibroblast	0.324774942435668	Positive
11035	COX8A	0.324762383937708	0.0403228760601924	0.00769084917548022	Fibroblast	0.324762383937708	Positive
11036	GPC6	0.324744532080341	2.94216400333677e-18	2.55816683298175e-20	Fibroblast	0.324744532080341	Positive
11037	PABPC5	-0.324584648118014	0.0618036875441246	0.0136858780853422	Fibroblast	0.324584648118014	Negative
11038	ACTN1	0.324207449059109	6.92802376694688e-17	6.72872533095386e-19	Fibroblast	0.324207449059109	Positive
11040	ADI1	-0.323681984587901	3.22020236912428e-05	1.51127536751232e-06	Fibroblast	0.323681984587901	Negative
11041	YPEL3	-0.323174472797025	2.79556766443485e-07	8.22301838211342e-09	Fibroblast	0.323174472797025	Negative
11042	TTYH3	0.322963964897101	0.0444368582460682	0.00873035675836174	Fibroblast	0.322963964897101	Positive
11043	TREH	0.32273865507377	0.00129951141397795	0.000103614729335768	Fibroblast	0.32273865507377	Positive
11044	SMPDL3A	-0.322350951813785	0.0781145944517158	0.0188873878361655	Fibroblast	0.322350951813785	Negative
11045	RASSF4	-0.322074104358043	1.38049890903812e-15	1.54509636475454e-17	Fibroblast	0.322074104358043	Negative
11046	PTK7	0.32168943115887	0.00027031157730424	1.68022736054435e-05	Fibroblast	0.32168943115887	Positive
11048	EMC6	-0.321237223402739	0.003183067627768	0.000305493183598291	Fibroblast	0.321237223402739	Negative
11049	IGFBP6	-0.320339951927029	3.35182558316244e-10	6.44879956801209e-12	Fibroblast	0.320339951927029	Negative
11050	AKIP1	-0.320100842131047	0.00266495637920429	0.00024650415125375	Fibroblast	0.320100842131047	Negative
11051	NIF3L1	-0.319459040644523	0.00672669415603279	0.000764694026247738	Fibroblast	0.319459040644523	Negative
11052	DNAJC19	-0.319276522842268	1.0141332314416e-05	4.24939740859353e-07	Fibroblast	0.319276522842268	Negative
11053	KBTBD7	-0.319151685305433	0.072938716881873	0.0171906253459451	Fibroblast	0.319151685305433	Negative
11054	SNX32	0.31904048616507	0.0359913785284536	0.00658859917413183	Fibroblast	0.31904048616507	Positive
11055	SAP30L	-0.318881119527291	0.00699144069957656	0.000802550911865184	Fibroblast	0.318881119527291	Negative
11056	SHC1	0.318598432668247	0.0198226235829076	0.00307108138476197	Fibroblast	0.318598432668247	Positive
11057	AEBP1	0.317994148501444	9.14345160231945e-16	9.81075188113086e-18	Fibroblast	0.317994148501444	Positive
11058	LMOD3	-0.317872477925173	0.0263208162000287	0.00441642406686265	Fibroblast	0.317872477925173	Negative
11059	SMC4	0.317466200424063	7.75833616892202e-05	4.10486383185959e-06	Fibroblast	0.317466200424063	Positive
11060	POLR3F	-0.317396631934304	0.00656804708153202	0.00073815347368989	Fibroblast	0.317396631934304	Negative
11061	FZD7	-0.317362771086988	0.0837588420684617	0.020778948702952	Fibroblast	0.317362771086988	Negative
11062	VILL	-0.317054638560455	0.000893454519464939	6.67756222114208e-05	Fibroblast	0.317054638560455	Negative
11063	EHBP1L1	0.316953050374768	8.62763954555433e-05	4.65258889562314e-06	Fibroblast	0.316953050374768	Positive
11064	HSPB8	-0.316880958866202	0.00442058038862672	0.000455101838177924	Fibroblast	0.316880958866202	Negative
11065	SPARCL1	-0.316839919373749	1.28550125682032e-111	1.07016106848422e-114	Fibroblast	0.316839919373749	Negative
11066	ANO3	0.316345338651003	0.0957161051983534	0.0251618879820294	Fibroblast	0.316345338651003	Positive
11067	CCDC8	0.316253427924686	1.43381765115022e-05	6.22015057246743e-07	Fibroblast	0.316253427924686	Positive
11069	IFIT1	-0.31610688134183	0.018681306507111	0.00284600053808268	Fibroblast	0.31610688134183	Negative
11070	VKORC1	0.315683986059725	0.00972155348924243	0.00122330246365164	Fibroblast	0.315683986059725	Positive
11071	PARPBP	0.315598555769756	0.0873618738864813	0.0220452068223343	Fibroblast	0.315598555769756	Positive
11072	NDST1	0.315555492130253	7.57607245789705e-05	3.98740655678792e-06	Fibroblast	0.315555492130253	Positive
11073	CDKN1C	-0.315447578491283	5.44959604479223e-06	2.18266125926837e-07	Fibroblast	0.315447578491283	Negative
11074	NELFB	0.315439280755126	0.000423987319814522	2.84353779824929e-05	Fibroblast	0.315439280755126	Positive
11075	PTGIS	-0.315092569732709	1.15287355158922e-37	3.51908493223977e-40	Fibroblast	0.315092569732709	Negative
11076	CAD	0.314965555286116	0.00161720753940212	0.000133433458990537	Fibroblast	0.314965555286116	Positive
11077	SURF1	-0.314796398115931	0.00690255695923175	0.000788517051581834	Fibroblast	0.314796398115931	Negative
11078	PPIF	0.314496701423739	0.0479965549444799	0.00965169831183972	Fibroblast	0.314496701423739	Positive
11079	MED12	0.313602531158648	0.0293640909807342	0.00506526752120859	Fibroblast	0.313602531158648	Positive
11080	SLIT3	-0.313411113913358	4.18050606262721e-12	6.76707576505191e-14	Fibroblast	0.313411113913358	Negative
11081	MANSC1	-0.313385262928922	0.09345987462759	0.0242402634775472	Fibroblast	0.313385262928922	Negative
11082	CD34	-0.313376008161807	2.3748125686474e-15	2.7458289804914e-17	Fibroblast	0.313376008161807	Negative
11083	SLC35A5	-0.313361082717195	0.000175155561349764	1.02232133208492e-05	Fibroblast	0.313361082717195	Negative
11084	BORA	0.313249871336693	0.0242947295482794	0.00397758498755476	Fibroblast	0.313249871336693	Positive
11085	GMPR	-0.31301843716886	0.0232423478907959	0.00377088874298918	Fibroblast	0.31301843716886	Negative
11086	DGKQ	0.312857704830876	0.0352464877556549	0.00641941859133148	Fibroblast	0.312857704830876	Positive
11087	ACTN2	-0.312851944567359	1.01054405506665e-06	3.34635807708686e-08	Fibroblast	0.312851944567359	Negative
11088	INIP	-0.312747581427496	0.00482478178881091	0.000503408922188392	Fibroblast	0.312747581427496	Negative
11089	CHRDL2	-0.312660878691427	0.000269183600289598	1.66574626393249e-05	Fibroblast	0.312660878691427	Negative
11090	IL1R1	0.312535927319102	6.60026227483597e-14	8.85244685830373e-16	Fibroblast	0.312535927319102	Positive
11091	TMEM214	0.312227026760814	4.05636183707874e-06	1.56836485792148e-07	Fibroblast	0.312227026760814	Positive
11093	PHLDA1	0.311888714993485	0.0429263718808669	0.00834227243748972	Fibroblast	0.311888714993485	Positive
11094	OLFM2	0.311701244800127	0.00253756720912541	0.000230880068752921	Fibroblast	0.311701244800127	Positive
11096	FASN	0.311638290154363	0.0150485276655068	0.00214911485593663	Fibroblast	0.311638290154363	Positive
11097	CDC42EP2	-0.311482617718755	7.57903816528726e-05	3.9959779430337e-06	Fibroblast	0.311482617718755	Negative
11098	SLFN11	0.311081033208111	0.000279361255117956	1.74423131259477e-05	Fibroblast	0.311081033208111	Positive
11099	CUL7	0.310943984891323	0.00377473085598136	0.000376739856960863	Fibroblast	0.310943984891323	Positive
11100	B3GALNT1	-0.310623166319742	0.015548568740737	0.00224746183620455	Fibroblast	0.310623166319742	Negative
11101	NOTCH1	0.310582245318925	0.00225167086671439	0.000198695218466888	Fibroblast	0.310582245318925	Positive
11103	ZFPM1	-0.310252607003109	0.0404156974002786	0.00771229153054987	Fibroblast	0.310252607003109	Negative
11104	MOV10	0.309937487403206	0.00718114125843884	0.000832297659497166	Fibroblast	0.309937487403206	Positive
11105	CKMT2	-0.309904049957549	6.57796072828773e-07	2.08090146061826e-08	Fibroblast	0.309904049957549	Negative
11106	BHLHE41	0.309895593510755	0.00145685806417469	0.000117914653009762	Fibroblast	0.309895593510755	Positive
11107	TNFSF14	-0.309852281755354	0.0913521682021528	0.0234838498134456	Fibroblast	0.309852281755354	Negative
11108	CMTM4	0.309502860090557	0.00785111845455875	0.000937544531017976	Fibroblast	0.309502860090557	Positive
11109	PDP2	-0.309421068035553	0.0121017034757805	0.0016107993064146	Fibroblast	0.309421068035553	Negative
11110	FKBP14	0.308860357427924	0.000312387985499404	1.98511281137814e-05	Fibroblast	0.308860357427924	Positive
11112	SHMT2	0.308403411274735	0.00561139040827857	0.000606135214152714	Fibroblast	0.308403411274735	Positive
11113	PPM1K	-0.308241509114647	3.75913667335153e-06	1.44301333774941e-07	Fibroblast	0.308241509114647	Negative
11114	ELOVL1	0.308201023166982	0.00400214210266053	0.000405359874425426	Fibroblast	0.308201023166982	Positive
11115	EGR1	0.308192508851707	1.45897943870668e-08	3.34135001478892e-10	Fibroblast	0.308192508851707	Positive
11116	ZNF471	-0.307733266493333	0.0070370713376407	0.000811694381466835	Fibroblast	0.307733266493333	Negative
11117	SSC5D	0.307732504556266	1.82903726135014e-05	8.12078332668643e-07	Fibroblast	0.307732504556266	Positive
11118	ACKR3	-0.307498853891582	9.12291062394548e-09	2.05056635058621e-10	Fibroblast	0.307498853891582	Negative
11119	CYB5A	-0.307475611830905	0.000288952753577433	1.80678994929558e-05	Fibroblast	0.307475611830905	Negative
11120	TM4SF1	-0.307449535165943	1.50057098237903e-07	4.17789164458504e-09	Fibroblast	0.307449535165943	Negative
11121	RCN3	0.307385405558401	6.00734089342709e-09	1.31693626097699e-10	Fibroblast	0.307385405558401	Positive
11122	GLIS1	0.306768920591929	0.0704232315642607	0.0164712151566559	Fibroblast	0.306768920591929	Positive
11123	MASP1	-0.306628756908674	0.0957807041826284	0.0251877293489236	Fibroblast	0.306628756908674	Negative
11124	AOAH	0.306370847944266	0.0631174659389375	0.0140946622920866	Fibroblast	0.306370847944266	Positive
11125	SMYD2	-0.306063888352902	0.00145685806417469	0.000118047143115071	Fibroblast	0.306063888352902	Negative
11126	AMOTL2	-0.305880568174218	0.0488833919185714	0.00992727485866349	Fibroblast	0.305880568174218	Negative
11127	GABRR2	0.305752301137679	0.0978020111160728	0.0258728720584318	Fibroblast	0.305752301137679	Positive
11128	NLGN2	0.305350324242985	0.00392117261477108	0.00039577231066768	Fibroblast	0.305350324242985	Positive
11129	LAMC2	-0.305220180809238	8.58537833485811e-05	4.62185754406384e-06	Fibroblast	0.305220180809238	Negative
11130	SCCPDH	-0.304770777726772	1.7429575999929e-10	3.22441513272205e-12	Fibroblast	0.304770777726772	Negative
11131	NAA60	0.304715653158749	0.00588463103277539	0.000645562150112997	Fibroblast	0.304715653158749	Positive
11132	IGSF11	0.304644249544036	0.0896271130598017	0.0229181688768737	Fibroblast	0.304644249544036	Positive
11133	PTPA	0.304435649802092	3.50655357834838e-07	1.06062623265186e-08	Fibroblast	0.304435649802092	Positive
11134	IL12RB2	0.304426732162602	0.0339471576043794	0.00609135374286412	Fibroblast	0.304426732162602	Positive
11135	ST6GALNAC3	0.304012795329518	0.00972368710268932	0.00122550656673012	Fibroblast	0.304012795329518	Positive
11136	ISCA1	-0.304010303873385	0.00220632497231874	0.000193877414087763	Fibroblast	0.304010303873385	Negative
11138	HCFC1	0.303427652832391	0.00680643237406984	0.000775243987394547	Fibroblast	0.303427652832391	Positive
11139	SLC39A13	0.30316193312965	7.0259636006116e-06	2.87901385169821e-07	Fibroblast	0.30316193312965	Positive
11140	GRK2	0.303113751017018	0.00782167166342687	0.000929106896439285	Fibroblast	0.303113751017018	Positive
11141	RFX8	0.303078670907792	0.033162558167997	0.00590797216090669	Fibroblast	0.303078670907792	Positive
11142	PML	0.30302991028092	8.68498107899877e-06	3.6070266436689e-07	Fibroblast	0.30302991028092	Positive
11143	PROSER2	-0.302726533895936	0.04686333573698	0.00932411758118989	Fibroblast	0.302726533895936	Negative
11144	CASP9	-0.302584973658053	0.0409326088776924	0.00787315499194058	Fibroblast	0.302584973658053	Negative
11145	STARD5	-0.302453505227127	0.0926562173784854	0.0239375464932115	Fibroblast	0.302453505227127	Negative
11146	RASGRP3	-0.302125740090994	0.0206425667745335	0.00324025860848981	Fibroblast	0.302125740090994	Negative
11147	ASB6	0.302036696580465	0.0362835424649535	0.00666870769381764	Fibroblast	0.302036696580465	Positive
11148	NCAPG2	0.30175890525949	0.0203667166410306	0.003183771262912	Fibroblast	0.30175890525949	Positive
11149	FAM184A	-0.301715772215336	1.26315969824666e-05	5.37604032325394e-07	Fibroblast	0.301715772215336	Negative
11150	SIRT3	-0.30170416394093	0.000201002887133862	1.18247929162091e-05	Fibroblast	0.30170416394093	Negative
11152	ALG1L2	0.301306686186392	0.0506024238766455	0.0104331516807921	Fibroblast	0.301306686186392	Positive
11153	BMP6	0.300920587519965	0.0025213044058893	0.000228319028153328	Fibroblast	0.300920587519965	Positive
11154	KBTBD3	-0.300587767275334	0.0634952016591642	0.0142190253646135	Fibroblast	0.300587767275334	Negative
11155	LOX	0.300525516069048	0.00838185421312716	0.00101858950428458	Fibroblast	0.300525516069048	Positive
11156	ARL6IP5	-0.300277345678352	9.6965827023889e-12	1.6054835849853e-13	Fibroblast	0.300277345678352	Negative
11158	CNTNAP2	0.300168281895857	9.99374456445568e-10	2.01520332536429e-11	Fibroblast	0.300168281895857	Positive
11159	FAM174C	0.300148712604797	0.0082112102960156	0.000988396044354235	Fibroblast	0.300148712604797	Positive
11160	METTL22	-0.29983498275511	0.0103353705642301	0.00132119897509629	Fibroblast	0.29983498275511	Negative
11161	BCL2L2-PABPN1	0.299501441321751	0.00279780655421941	0.000260604125436957	Fibroblast	0.299501441321751	Positive
11162	DACH1	0.299497412493263	1.50625087290487e-06	5.25293083186299e-08	Fibroblast	0.299497412493263	Positive
11163	NUP205	0.298932093654068	2.03576664101848e-05	9.18928980498585e-07	Fibroblast	0.298932093654068	Positive
11164	VBP1	-0.298841913253775	0.0150586116172013	0.00215202617228526	Fibroblast	0.298841913253775	Negative
11165	ATAD3A	0.298718416960456	0.0122162093893988	0.00163080507258636	Fibroblast	0.298718416960456	Positive
11166	GALC	-0.298507763255445	0.00399488051987822	0.000404254859749031	Fibroblast	0.298507763255445	Negative
11168	EGR3	0.298012985241427	0.0898458542040243	0.0230037299451243	Fibroblast	0.298012985241427	Positive
11169	CYP27A1	-0.297839571940879	5.05944921216076e-14	6.69226933067236e-16	Fibroblast	0.297839571940879	Negative
11170	MRPS12	-0.2978382755184	0.024504399070109	0.00402324561552525	Fibroblast	0.2978382755184	Negative
11171	B2M	-0.297768162263224	1.84243177730225e-34	7.15772219468082e-37	Fibroblast	0.297768162263224	Negative
11172	SMAD6	0.297603936484811	0.0200208690838914	0.00311859620176423	Fibroblast	0.297603936484811	Positive
11173	WDHD1	0.29736319854751	0.0409068441976295	0.00785142000833237	Fibroblast	0.29736319854751	Positive
11174	VCAN	0.297354020071225	8.40368996253279e-40	2.1765176112378e-42	Fibroblast	0.297354020071225	Positive
11175	ZNF331	-0.297330742889543	5.52594583749296e-05	2.75505023254898e-06	Fibroblast	0.297330742889543	Negative
11177	ZNF514	-0.296764147077043	0.0797401080004712	0.0194058111321099	Fibroblast	0.296764147077043	Negative
11178	TMEM100	-0.296545897155193	0.0619628275288748	0.0137440440675462	Fibroblast	0.296545897155193	Negative
11180	NPC2	-0.296176300235645	0.0019911673563955	0.000171297628189769	Fibroblast	0.296176300235645	Negative
11181	KIAA1755	0.296116875249109	3.47981546165451e-14	4.53846989263977e-16	Fibroblast	0.296116875249109	Positive
11182	PTGFR	-0.295993999710935	7.57607245789705e-05	3.98425591583686e-06	Fibroblast	0.295993999710935	Negative
11183	TMEM120B	0.295804688982913	3.60093214390219e-06	1.36562961705661e-07	Fibroblast	0.295804688982913	Positive
11185	RANGAP1	0.295422905597924	0.0038229966512213	0.000384032408031295	Fibroblast	0.295422905597924	Positive
11186	CSRNP2	0.295260371754417	0.0016990623049418	0.000141758782634123	Fibroblast	0.295260371754417	Positive
11187	DEPP1	-0.29519155524799	1.7419868448871e-08	4.07661337301302e-10	Fibroblast	0.29519155524799	Negative
11188	CTSH	-0.295084220594967	0.0604011924600275	0.0132344216782697	Fibroblast	0.295084220594967	Negative
11189	VWCE	0.294953559187233	0.0826085968219322	0.0203713365208835	Fibroblast	0.294953559187233	Positive
11190	DCN	-0.294944439382008	1.29488054866491e-178	4.79097418801186e-182	Fibroblast	0.294944439382008	Negative
11192	COL10A1	0.294721199691189	0.0579179150144464	0.0124623380344575	Fibroblast	0.294721199691189	Positive
11193	P4HB	0.294689458971635	4.16023234075821e-19	3.270925436726e-21	Fibroblast	0.294689458971635	Positive
11194	ADAL	-0.294551768443694	0.00337626560475019	0.000329475553881366	Fibroblast	0.294551768443694	Negative
11195	SGIP1	0.294339917541453	6.88380505779552e-12	1.12703126004052e-13	Fibroblast	0.294339917541453	Positive
11196	SLC25A45	-0.294189907294745	0.000837081859081804	6.1942973570016e-05	Fibroblast	0.294189907294745	Negative
11198	POLE3	-0.29413304590053	0.0618952360875782	0.0137176011160704	Fibroblast	0.29413304590053	Negative
11199	ALDH3A2	-0.294030944382293	3.12129297506072e-05	1.45800846582709e-06	Fibroblast	0.294030944382293	Negative
11200	TLCD5	-0.294007038900586	0.00802320349955647	0.00096180480394276	Fibroblast	0.294007038900586	Negative
11201	C1S	-0.293852157879356	7.68849250034464e-49	1.70681546580586e-51	Fibroblast	0.293852157879356	Negative
11203	SRP14	-0.293584870202519	1.7419868448871e-08	4.03599178158383e-10	Fibroblast	0.293584870202519	Negative
11204	NCS1	0.293371126506245	0.0470971623422439	0.00937935348467775	Fibroblast	0.293371126506245	Positive
11205	C1orf198	-0.29309105584475	0.0551584962758674	0.0116429274351613	Fibroblast	0.29309105584475	Negative
11206	MIER2	0.293006864871251	0.00429747523653825	0.00044123554828947	Fibroblast	0.293006864871251	Positive
11207	PDE4B	0.292969519676513	0.000346943837246044	2.27209542845435e-05	Fibroblast	0.292969519676513	Positive
11208	COPZ2	0.292882694006625	0.0100553325582455	0.00127901657181309	Fibroblast	0.292882694006625	Positive
11210	GNAO1	-0.29225946574711	0.000106716064696699	5.92263794450277e-06	Fibroblast	0.29225946574711	Negative
11211	GOLGA8A	0.292203145454355	1.63886799764366e-05	7.18549098957632e-07	Fibroblast	0.292203145454355	Positive
11212	SNX33	-0.291937145203213	0.00858980464051223	0.00105260706902035	Fibroblast	0.291937145203213	Negative
11214	JUND	-0.291649847270931	2.57679425058701e-10	4.90999551957195e-12	Fibroblast	0.291649847270931	Negative
11215	SERPING1	-0.291513036322666	3.64463320796212e-38	1.07879255068715e-40	Fibroblast	0.291513036322666	Negative
11216	MYH9	0.291142063820097	7.08284273997037e-15	8.71351479433965e-17	Fibroblast	0.291142063820097	Positive
11217	RARRES1	-0.291077778361858	3.20803470884068e-17	3.02672778005503e-19	Fibroblast	0.291077778361858	Negative
11218	SCRN3	-0.290564889011956	0.00486541238592185	0.000508098287272756	Fibroblast	0.290564889011956	Negative
11219	PHF7	-0.290557146278075	0.0209262519088206	0.00330027374937925	Fibroblast	0.290557146278075	Negative
11220	MYOM2	-0.290542604167559	0.000476901607483995	3.28197942806486e-05	Fibroblast	0.290542604167559	Negative
11221	MRPL21	-0.290530124682233	0.0843071504205482	0.020985157874544	Fibroblast	0.290530124682233	Negative
11223	PCYOX1	-0.290319771311704	4.27879792810626e-06	1.66624172392261e-07	Fibroblast	0.290319771311704	Negative
11225	SYBU	0.290075406441076	0.00972155348924243	0.00122384925528249	Fibroblast	0.290075406441076	Positive
11226	RTL8A	-0.289962912984901	0.0131809950173621	0.00180688508146616	Fibroblast	0.289962912984901	Negative
11227	PDZK1	0.289558234756981	0.00186977338522684	0.000159114930571519	Fibroblast	0.289558234756981	Positive
11228	USP5	0.289511561650816	0.0128943177498539	0.0017449252491015	Fibroblast	0.289511561650816	Positive
11230	HNRNPH1	0.289302852993738	3.64463320796212e-38	1.07771576144539e-40	Fibroblast	0.289302852993738	Positive
11232	CA2	0.28888776653501	0.0568634533051916	0.0121455335105264	Fibroblast	0.28888776653501	Positive
11233	SLC25A18	-0.288708535755243	0.0689991205565142	0.0160578843141421	Fibroblast	0.288708535755243	Negative
11234	BBOF1	0.288658346894993	0.000130599763087624	7.38104294205329e-06	Fibroblast	0.288658346894993	Positive
11235	COPRS	-0.288507870670027	0.0357991248762927	0.00653331545471516	Fibroblast	0.288507870670027	Negative
11236	ZNF14	-0.288474464999124	0.0206093092305792	0.00323313185228585	Fibroblast	0.288474464999124	Negative
11237	SP2	-0.28843032250122	0.0093059088017167	0.00115775111814901	Fibroblast	0.28843032250122	Negative
11238	FAM214B	0.288306184577229	0.0416481336666967	0.00803992738529239	Fibroblast	0.288306184577229	Positive
11239	TCF21	-0.288012800720054	1.63443930308082e-07	4.56572629294613e-09	Fibroblast	0.288012800720054	Negative
11240	RBFOX1	-0.288002206169014	1.3354613366901e-20	9.51165691657917e-23	Fibroblast	0.288002206169014	Negative
11241	PPFIA2	0.2879638680064	0.00458591327131856	0.000475516490347619	Fibroblast	0.2879638680064	Positive
11242	FSHR	-0.28787069661007	0.0246649832679685	0.00406558136930162	Fibroblast	0.28787069661007	Negative
11243	TBX18	-0.287854656643236	1.08611619532797e-11	1.81839821805903e-13	Fibroblast	0.287854656643236	Negative
11244	PAIP2B	-0.287497302626622	0.059546710373972	0.0129472208431267	Fibroblast	0.287497302626622	Negative
11245	NBPF15	0.287291043599097	3.23132531418625e-06	1.1985583673931e-07	Fibroblast	0.287291043599097	Positive
11246	STRN4	0.287209875229876	0.0143538726618853	0.00201811917917544	Fibroblast	0.287209875229876	Positive
11247	ORMDL3	0.287081081036064	0.0484883073174349	0.00980032750333512	Fibroblast	0.287081081036064	Positive
11248	MAFB	-0.286974754025178	0.00561139040827857	0.00060537542900058	Fibroblast	0.286974754025178	Negative
11249	POLRMT	0.286858095712951	0.0937009192780544	0.0243798745569015	Fibroblast	0.286858095712951	Positive
11250	MRPL18	-0.28680216951713	0.003183067627768	0.000305616889984569	Fibroblast	0.28680216951713	Negative
11251	MUL1	-0.286715425776026	0.0589558714167749	0.0127607750545975	Fibroblast	0.286715425776026	Negative
11252	HDLBP	0.286713307849887	1.83299373753136e-19	1.40725631500419e-21	Fibroblast	0.286713307849887	Positive
11253	RRBP1	0.286705752451962	8.98602186592256e-32	3.74036614528272e-34	Fibroblast	0.286705752451962	Positive
11254	SDK1	-0.286632437233093	2.4879507878391e-13	3.4979975927439e-15	Fibroblast	0.286632437233093	Negative
11255	RPS6KA4	0.286617138316277	0.0396485678829849	0.00751143577170283	Fibroblast	0.286617138316277	Positive
11256	VXN	0.286561630609804	0.0603365830886029	0.0131991209867181	Fibroblast	0.286561630609804	Positive
11258	BEX4	-0.286543069250583	0.00496818487080444	0.000520792010122119	Fibroblast	0.286543069250583	Negative
11259	STON1-GTF2A1L	0.286436639018709	0.042472887836947	0.00824235673683423	Fibroblast	0.286436639018709	Positive
11261	MRPL15	-0.286029580803402	0.0179212338513926	0.00268544989725797	Fibroblast	0.286029580803402	Negative
11262	ANKRD9	-0.285926234292367	0.0218252231085234	0.00347838862417777	Fibroblast	0.285926234292367	Negative
11265	ZNF862	-0.28560185470803	1.45994092314055e-07	4.02533850425014e-09	Fibroblast	0.28560185470803	Negative
11266	FASTKD2	-0.285598172652064	1.50625087290487e-06	5.26651401311665e-08	Fibroblast	0.285598172652064	Negative
11267	BLVRB	-0.285442995669811	1.21525857868562e-06	4.13666781015919e-08	Fibroblast	0.285442995669811	Negative
11269	ITGA11	0.285217188843486	3.70013630629278e-13	5.30497759203941e-15	Fibroblast	0.285217188843486	Positive
11270	ALDH1A1	-0.285132995289131	5.46711581929841e-05	2.70549159497239e-06	Fibroblast	0.285132995289131	Negative
11271	ZNF684	-0.284986277600874	0.0137316279310594	0.00190014942048514	Fibroblast	0.284986277600874	Negative
11272	FKBP10	0.28496554005053	2.46999037831435e-15	2.87872340826573e-17	Fibroblast	0.28496554005053	Positive
11273	ZC2HC1C	-0.284949120067297	0.094547177486682	0.0246796905806509	Fibroblast	0.284949120067297	Negative
11275	DZIP1L	0.284598039014686	0.00183981662646683	0.00015622529489377	Fibroblast	0.284598039014686	Positive
11276	MYPN	-0.284552127038962	0.0370466584647983	0.0068535118795298	Fibroblast	0.284552127038962	Negative
11277	FABP5	-0.284388784373337	0.00975039264050587	0.00123018551120618	Fibroblast	0.284388784373337	Negative
11278	PLPBP	-0.2842180121056	0.00361968922712645	0.000358922102625063	Fibroblast	0.2842180121056	Negative
11279	IER3	0.283794758286701	5.78482632901003e-05	2.90552279775455e-06	Fibroblast	0.283794758286701	Positive
11280	NABP1	0.283389378138557	0.000267838526218978	1.65494529196446e-05	Fibroblast	0.283389378138557	Positive
11282	DNAH1	0.283314236944359	0.0821046711126698	0.0202242844485283	Fibroblast	0.283314236944359	Positive
11283	EFNA5	-0.283295286321785	0.00215375632164267	0.000188062498500101	Fibroblast	0.283295286321785	Negative
11284	NFE2L3	-0.283154212620238	0.0149199082301217	0.00211840339776495	Fibroblast	0.283154212620238	Negative
11285	TMEFF2	-0.283132795452549	0.0071856129910083	0.000833480592981631	Fibroblast	0.283132795452549	Negative
11286	AQP7	-0.2831313832546	0.0186256924843457	0.00283063664339839	Fibroblast	0.2831313832546	Negative
11288	SMYD1	-0.283002132038463	0.0319450475340803	0.00564518267759603	Fibroblast	0.283002132038463	Negative
11289	ISOC1	-0.282862196841181	0.0153440862295944	0.0022013391677089	Fibroblast	0.282862196841181	Negative
11291	ZNF384	0.282733812600314	0.00848294651044165	0.00103574964330617	Fibroblast	0.282733812600314	Positive
11292	PTGDS	-0.282666557631566	0.00567342214556971	0.000616619278609233	Fibroblast	0.282666557631566	Negative
11293	ACE2	-0.282487037972666	0.00250372439446566	0.000226263873221066	Fibroblast	0.282487037972666	Negative
11295	SLC4A4	0.282217829173001	0.00114305713273906	8.89197159035752e-05	Fibroblast	0.282217829173001	Positive
11296	STK32A	-0.281987751919422	0.0827024051268821	0.0204097693902989	Fibroblast	0.281987751919422	Negative
11297	GMPPA	0.281943392416906	0.00905712523262968	0.00111925994919926	Fibroblast	0.281943392416906	Positive
11298	YJU2	-0.281929325465677	0.047104056934569	0.00939359626745846	Fibroblast	0.281929325465677	Negative
11300	STEAP4	-0.281405131138383	3.16622564701502e-15	3.71945848830735e-17	Fibroblast	0.281405131138383	Negative
11301	MCM6	0.281339279309043	0.0485317545371343	0.00982337273800971	Fibroblast	0.281339279309043	Positive
11302	RFC5	0.281301569228047	0.064744143570717	0.014702328412368	Fibroblast	0.281301569228047	Positive
11303	ARMC9	0.281138665311368	1.79815292466788e-08	4.2246863644958e-10	Fibroblast	0.281138665311368	Positive
11307	SECISBP2	-0.28070368557123	3.40910404982321e-18	2.99569775907137e-20	Fibroblast	0.28070368557123	Negative
11308	ARID5A	0.280687570264343	0.0114584099412488	0.00149867650142687	Fibroblast	0.280687570264343	Positive
11310	SLC5A9	-0.280551725355763	9.74021224922215e-07	3.20739576424298e-08	Fibroblast	0.280551725355763	Negative
11311	SDE2	0.280538951725271	0.0738186219758546	0.0174935999909481	Fibroblast	0.280538951725271	Positive
11314	EIF5A	0.280301541849391	7.91995882256493e-05	4.20296552052545e-06	Fibroblast	0.280301541849391	Positive
11317	GDAP1	0.280135154357519	0.0143719399337715	0.00202331815550831	Fibroblast	0.280135154357519	Positive
11318	MRPS30	-0.279565610018787	0.0325700724564851	0.00577530560531699	Fibroblast	0.279565610018787	Negative
11319	CHD4	0.279540003957175	0.0019911673563955	0.00017154073684818	Fibroblast	0.279540003957175	Positive
11320	MSL3	0.279496525306943	0.0492274074043828	0.0100358159207529	Fibroblast	0.279496525306943	Positive
11321	PDCD11	0.279079080449695	0.000476630174808298	3.27570270911632e-05	Fibroblast	0.279079080449695	Positive
11322	ISG20	-0.278821288099529	0.0212711322420193	0.00337434019009002	Fibroblast	0.278821288099529	Negative
11323	PPIL6	-0.278604821425643	0.0293640909807342	0.00506558409759219	Fibroblast	0.278604821425643	Negative
11324	PEX11B	-0.278553453327657	0.00228394925039847	0.00020281114424036	Fibroblast	0.278553453327657	Negative
11325	PIGA	-0.278452542252043	0.0976565117373143	0.0258059151792951	Fibroblast	0.278452542252043	Negative
11326	ATXN7L3	0.278429661994401	0.0685364463670008	0.0158804734205288	Fibroblast	0.278429661994401	Positive
11327	ZNF563	-0.27781775662962	0.0560322685436606	0.0119051078387558	Fibroblast	0.27781775662962	Negative
11328	MTURN	-0.277548030170888	0.00782167166342687	0.000929687178568451	Fibroblast	0.277548030170888	Negative
11330	SHC3	-0.277340074049092	0.0479721447475651	0.00963019218419987	Fibroblast	0.277340074049092	Negative
11331	ARPC4	0.277216503958882	0.0451751393632712	0.00890883332924746	Fibroblast	0.277216503958882	Positive
11332	SLCO2B1	-0.276993758608138	1.74434232706476e-06	6.19191948293462e-08	Fibroblast	0.276993758608138	Negative
11333	EZH2	0.276844953589085	0.0512356294705188	0.0106016190107807	Fibroblast	0.276844953589085	Positive
11335	NAALADL1	0.276754705230391	0.0886092729781522	0.0225767962833532	Fibroblast	0.276754705230391	Positive
11337	DPAGT1	0.276608462017066	0.0287244279752296	0.00492600957044451	Fibroblast	0.276608462017066	Positive
11338	GSK3A	0.276423166134504	0.0559145349572131	0.0118697491191198	Fibroblast	0.276423166134504	Positive
11339	TNK2	0.276235762838833	0.0285908603958601	0.00489786175749257	Fibroblast	0.276235762838833	Positive
11340	MIEN1	-0.276113136917257	0.0160656147201046	0.00234200432882109	Fibroblast	0.276113136917257	Negative
11341	PPL	-0.275864287977553	8.82290303569624e-05	4.77420985651864e-06	Fibroblast	0.275864287977553	Negative
11343	TNFAIP6	0.275596543248699	5.83478806114743e-10	1.13997674084292e-11	Fibroblast	0.275596543248699	Positive
11344	EPHX2	-0.275514669035791	0.06413651171424	0.0145054224995818	Fibroblast	0.275514669035791	Negative
11345	HILPDA	0.275405986726133	0.0328590550174554	0.00584174486574315	Fibroblast	0.275405986726133	Positive
11346	ESRRA	0.275201376185984	3.73332606845082e-05	1.78188534947796e-06	Fibroblast	0.275201376185984	Positive
11347	LTO1	-0.274805533251288	0.000346943837246044	2.27136689306822e-05	Fibroblast	0.274805533251288	Negative
11348	SNTG1	-0.274793992547888	0.0364209638675633	0.00670070272246631	Fibroblast	0.274793992547888	Negative
11349	KIAA1143	-0.274780622579492	0.0245251727085963	0.00403346194393527	Fibroblast	0.274780622579492	Negative
11350	NDUFB4	-0.274333988183146	0.000261572501121164	1.60461556444745e-05	Fibroblast	0.274333988183146	Negative
11351	UTP4	0.274255198095451	0.000680052730154366	4.9316560950978e-05	Fibroblast	0.274255198095451	Positive
11353	ORAI2	0.274007949780203	0.00352671686595838	0.000347745831015783	Fibroblast	0.274007949780203	Positive
11354	ZNF790	-0.274001805066834	1.32165302194493e-05	5.69688565559467e-07	Fibroblast	0.274001805066834	Negative
11355	CHST11	0.273903269106187	2.70287032788004e-07	7.90035171223841e-09	Fibroblast	0.273903269106187	Positive
11356	TMEM68	0.273895747565673	0.00104136257830005	7.99492128377617e-05	Fibroblast	0.273895747565673	Positive
11357	ABT1	-0.2734968607859	0.0593354203431964	0.0128754799221192	Fibroblast	0.2734968607859	Negative
11358	ZNF708	-0.27348735837647	1.50673562677974e-16	1.50520255010833e-18	Fibroblast	0.27348735837647	Negative
11359	PHYH	-0.273268701203218	0.00362876976295884	0.000360829478788341	Fibroblast	0.273268701203218	Negative
11360	PRDM15	0.272912330238473	0.0271205253549664	0.00457067775383857	Fibroblast	0.272912330238473	Positive
11361	VAV2	0.272887297629491	0.000221478698839401	1.32752008924181e-05	Fibroblast	0.272887297629491	Positive
11362	OGFRL1	-0.272694621998623	6.453457867901e-05	3.30701661161516e-06	Fibroblast	0.272694621998623	Negative
11363	CST3	-0.272467666115545	6.0623154567078e-37	2.0187157195586e-39	Fibroblast	0.272467666115545	Negative
11364	NUF2	0.272223217947135	0.0302379560591781	0.00526108550063029	Fibroblast	0.272223217947135	Positive
11367	DOT1L	0.272047326173379	0.00252158375468821	0.000228577567255059	Fibroblast	0.272047326173379	Positive
11368	SEPTIN11	0.271740246449927	3.2375777953666e-17	3.08454826494089e-19	Fibroblast	0.271740246449927	Positive
11369	UNC50	-0.271653535044299	0.00101687464270735	7.7692947449475e-05	Fibroblast	0.271653535044299	Negative
11370	MAP3K10	0.271648835674112	0.0409533035747725	0.0078843144236389	Fibroblast	0.271648835674112	Positive
11371	OPCML	-0.271483227889076	0.0649884996075383	0.0147938856289105	Fibroblast	0.271483227889076	Negative
11372	CNKSR2	0.271474528677011	0.00145685806417469	0.000117960862519789	Fibroblast	0.271474528677011	Positive
11373	GCNA	0.271371845831803	0.0406974024953533	0.00778179137351021	Fibroblast	0.271371845831803	Positive
11374	DMXL2	0.271238888297659	2.01038753914824e-05	9.01894326599666e-07	Fibroblast	0.271238888297659	Positive
11375	ADAT1	0.271049334217104	0.0198226235829076	0.00306733808782508	Fibroblast	0.271049334217104	Positive
11376	MYO18B	-0.271030025655728	0.0111698826497853	0.00145370686229284	Fibroblast	0.271030025655728	Negative
11377	CREB3L1	0.27070515991636	0.000544244340599519	3.78569738350604e-05	Fibroblast	0.27070515991636	Positive
11378	RASA3	0.270506448472663	1.0232294031541e-06	3.42622369754681e-08	Fibroblast	0.270506448472663	Positive
11379	EPRS1	0.270417747790625	3.53298141543873e-06	1.330055902399e-07	Fibroblast	0.270417747790625	Positive
11380	STRBP	-0.270284605479562	0.0225864705892823	0.00363731803680885	Fibroblast	0.270284605479562	Negative
11381	PRR5L	0.270248890499191	0.0104736426272662	0.00134856262484086	Fibroblast	0.270248890499191	Positive
11382	ASAH1	-0.270239280357051	1.32139588125253e-05	5.68355457203245e-07	Fibroblast	0.270239280357051	Negative
11383	BTN2A1	0.270190511487643	0.00457597304893793	0.000473889718969544	Fibroblast	0.270190511487643	Positive
11384	ARMT1	-0.269875432938862	0.0527827379181946	0.0109900974057771	Fibroblast	0.269875432938862	Negative
11385	PKD1L3	0.269824269031739	0.0247664240182086	0.004093756333414	Fibroblast	0.269824269031739	Positive
11386	GUSB	-0.269734531165177	0.00259495497427773	0.000238006363859515	Fibroblast	0.269734531165177	Negative
11388	PLCXD3	-0.269465815849762	2.80319737428871e-11	4.97839141488699e-13	Fibroblast	0.269465815849762	Negative
11389	ABLIM1	-0.269163028004552	2.52116694430406e-22	1.60910664283581e-24	Fibroblast	0.269163028004552	Negative
11390	EDNRB	-0.268995530208329	1.39510311827102e-10	2.55508664709705e-12	Fibroblast	0.268995530208329	Negative
11391	VHL	-0.268662541878071	0.00720530083777652	0.000841096074116544	Fibroblast	0.268662541878071	Negative
11392	ALDH18A1	0.268637876116945	0.00014274206730681	8.18611430304526e-06	Fibroblast	0.268637876116945	Positive
11393	TM7SF3	-0.268208534596589	3.68587332926884e-05	1.75582718025479e-06	Fibroblast	0.268208534596589	Negative
11394	DUS1L	0.268208217548215	0.000942870584865177	7.11666263296628e-05	Fibroblast	0.268208217548215	Positive
11395	GOLGA3	0.268164387820197	1.45893850500725e-07	4.00799866790449e-09	Fibroblast	0.268164387820197	Positive
11396	ARL17A	0.26815064843565	1.6527383281772e-06	5.79398599925221e-08	Fibroblast	0.26815064843565	Positive
11397	RIC3	-0.268023272000968	0.0154652367830566	0.00222587257741523	Fibroblast	0.268023272000968	Negative
11399	CYP4B1	-0.267671560498386	4.3494179107058e-08	1.09831753734408e-09	Fibroblast	0.267671560498386	Negative
11401	FRMPD4	0.267317443023943	0.0702367028464627	0.016410869613372	Fibroblast	0.267317443023943	Positive
11402	ITM2B	-0.267284870746528	5.78626266608369e-39	1.60565979079189e-41	Fibroblast	0.267284870746528	Negative
11403	SERP2	-0.267253832277615	0.0548426854260359	0.0115356827914907	Fibroblast	0.267253832277615	Negative
11405	GLI2	0.267003872760349	5.89226881125312e-06	2.3817606794169e-07	Fibroblast	0.267003872760349	Positive
11407	AGPAT5	-0.266864208883504	0.0385851339782025	0.00722735142964203	Fibroblast	0.266864208883504	Negative
11408	SLC16A9	0.266772923083374	0.0646923209210314	0.0146726085374497	Fibroblast	0.266772923083374	Positive
11409	SPRY2	-0.266493455452324	1.7419868448871e-08	4.06925651372091e-10	Fibroblast	0.266493455452324	Negative
11410	ACCS	-0.266492753778007	0.0077966612853371	0.000925272077429239	Fibroblast	0.266492753778007	Negative
11411	SSX2IP	-0.266490672732485	0.00341274657383957	0.000333370848845679	Fibroblast	0.266490672732485	Negative
11412	NDUFS7	-0.266482721453214	0.0027378937523537	0.000253757241685174	Fibroblast	0.266482721453214	Negative
11413	PCBD1	-0.266345981697543	0.038655806293587	0.00725071694053446	Fibroblast	0.266345981697543	Negative
11414	TGFB1	0.266167883423532	3.97165362387061e-09	8.48628237086403e-11	Fibroblast	0.266167883423532	Positive
11415	MRPS22	-0.266144291014659	0.0262107048352455	0.00439552380596615	Fibroblast	0.266144291014659	Negative
11416	GNL3L	0.266124350533362	0.00362239772720331	0.000359525738718819	Fibroblast	0.266124350533362	Positive
11417	CSK	0.266118713189612	0.0610135083740607	0.013455013617517	Fibroblast	0.266118713189612	Positive
11419	ZNF224	-0.266033762114095	8.52545542582265e-05	4.58171270225045e-06	Fibroblast	0.266033762114095	Negative
11421	ASS1	0.265758526883308	0.0462790269903745	0.00916916200037852	Fibroblast	0.265758526883308	Positive
11424	OSR2	-0.265443242447316	0.0169056608571691	0.00250199402196565	Fibroblast	0.265443242447316	Negative
11425	ZNF852	-0.265316171174456	0.0973360044222824	0.0256957688115062	Fibroblast	0.265316171174456	Negative
11426	SACS	0.265314577706167	4.1483342557757e-05	1.99915100107218e-06	Fibroblast	0.265314577706167	Positive
11428	CLCN7	0.264983392652416	0.00329435846529802	0.000319044798183981	Fibroblast	0.264983392652416	Positive
11429	BLOC1S4	-0.264786142496608	0.0343933611873502	0.00620995662174707	Fibroblast	0.264786142496608	Negative
11430	COL21A1	0.264652530643846	0.00938585714449398	0.00117107302386366	Fibroblast	0.264652530643846	Positive
11431	KIF20B	0.264562703437081	0.0949058808360499	0.0248257767824045	Fibroblast	0.264562703437081	Positive
11434	ZNF780A	-0.263975204561588	0.0915298572832347	0.0235788227299795	Fibroblast	0.263975204561588	Negative
11435	KAZN	0.263804774247613	5.72217021285555e-31	2.43474081760573e-33	Fibroblast	0.263804774247613	Positive
11436	WDR1	0.263764396552729	0.000673616005472422	4.87874694556384e-05	Fibroblast	0.263764396552729	Positive
11438	ACAA2	-0.263677316836772	0.0462216182886186	0.00914922009487597	Fibroblast	0.263677316836772	Negative
11439	MFAP5	-0.263516731458735	2.14458954271364e-14	2.75735775078343e-16	Fibroblast	0.263516731458735	Negative
11440	TMEM128	-0.263507000371133	0.0103556253856422	0.00132666184063587	Fibroblast	0.263507000371133	Negative
11441	PTPRB	0.263504445058602	0.098722186223204	0.0262443403205521	Fibroblast	0.263504445058602	Positive
11442	TNNI3	-0.263400452795123	1.33687663051178e-11	2.27532420695743e-13	Fibroblast	0.263400452795123	Negative
11443	SYVN1	0.26339157659449	0.00221542785693768	0.000194882239565973	Fibroblast	0.26339157659449	Positive
11445	MSTO1	0.26338903182075	0.0631565191253469	0.0141198137754106	Fibroblast	0.26338903182075	Positive
11446	TRDMT1	-0.263264370085807	0.00597513325027232	0.000657701282751278	Fibroblast	0.263264370085807	Negative
11447	LSM3	-0.263209365951584	0.0215597443740007	0.0034241125788696	Fibroblast	0.263209365951584	Negative
11448	TAF4B	0.263156894672724	0.000561839151847603	3.94446319722811e-05	Fibroblast	0.263156894672724	Positive
11449	DPF3	-0.263025643406745	0.0285161474465272	0.00488237803381018	Fibroblast	0.263025643406745	Negative
11450	SLC43A1	-0.263021779917423	0.0386968216029572	0.00727690669862289	Fibroblast	0.263021779917423	Negative
11451	SPHK1	0.262857946001045	0.00127181713185809	0.000100700718237954	Fibroblast	0.262857946001045	Positive
11453	REC114	0.262630486294204	0.0541515760269004	0.0113251977982445	Fibroblast	0.262630486294204	Positive
11454	SLC1A4	0.262516989644782	0.0566647511635258	0.0120814218325712	Fibroblast	0.262516989644782	Positive
11455	KCNJ8	-0.262488811071628	0.0634304377560863	0.0141986550152372	Fibroblast	0.262488811071628	Negative
11456	IMP3	-0.262455793148165	0.0114842958413625	0.0015041867460336	Fibroblast	0.262455793148165	Negative
11457	TMEM184C	-0.262443506594193	0.000372800369659742	2.46901364051777e-05	Fibroblast	0.262443506594193	Negative
11458	ZNF302	-0.262369931649889	1.8122486547937e-15	2.07861283132383e-17	Fibroblast	0.262369931649889	Negative
11459	TMEM254	-0.262229706814788	0.0480834737198188	0.00968251986754654	Fibroblast	0.262229706814788	Negative
11460	MILR1	0.262173203961034	0.0314366488901528	0.00554234139160403	Fibroblast	0.262173203961034	Positive
11461	EBF4	0.262045523744024	0.018681306507111	0.00284262958576036	Fibroblast	0.262045523744024	Positive
11462	ARHGEF38	-0.261874992025215	0.0744765405357887	0.0177046257679194	Fibroblast	0.261874992025215	Negative
11463	SETMAR	-0.261781528434826	0.015548568740737	0.00224650578608645	Fibroblast	0.261781528434826	Negative
11464	NIBAN2	0.261643891390235	0.00023372680767278	1.41174364453173e-05	Fibroblast	0.261643891390235	Positive
11465	TMEM41A	-0.261471840681479	0.0110580796492345	0.00143711052697942	Fibroblast	0.261471840681479	Negative
11466	HLA-E	-0.261404033050307	1.50797253089816e-11	2.58047283522486e-13	Fibroblast	0.261404033050307	Negative
11468	MRC2	0.261335549505108	1.01367992514492e-35	3.75055008840966e-38	Fibroblast	0.261335549505108	Positive
11471	PEBP4	-0.260654266317862	0.00749205016871216	0.000882885201640856	Fibroblast	0.260654266317862	Negative
11473	SELENOP	-0.260581444695607	3.1933311642346e-09	6.67554197684785e-11	Fibroblast	0.260581444695607	Negative
11474	FANCI	0.260511935532482	0.0610135083740607	0.0134601070642988	Fibroblast	0.260511935532482	Positive
11475	EXOC3L4	-0.260499553550565	0.0612394482648445	0.0135269450056839	Fibroblast	0.260499553550565	Negative
11477	ZNF823	-0.260391166537604	0.0164846087115014	0.00242138179945095	Fibroblast	0.260391166537604	Negative
11478	LONRF2	-0.260361614474029	0.00277492159169631	0.000257702458427814	Fibroblast	0.260361614474029	Negative
11479	COX4I1	-0.260297763450202	1.18931950577848e-07	3.21229576993171e-09	Fibroblast	0.260297763450202	Negative
11480	VPS29	-0.260277156064801	1.50057098237903e-07	4.17674197281637e-09	Fibroblast	0.260277156064801	Negative
11481	ULK1	0.259975784901499	2.40709529455604e-05	1.09767642236253e-06	Fibroblast	0.259975784901499	Positive
11483	CLIC5	-0.259584942487384	0.0243865996384646	0.00399939331782422	Fibroblast	0.259584942487384	Negative
11484	ADAMTS10	0.25952898917217	5.51276690841643e-05	2.74338044281569e-06	Fibroblast	0.25952898917217	Positive
11486	TMEM104	0.259390992660329	0.0339471576043794	0.00609171082716641	Fibroblast	0.259390992660329	Positive
11487	ZNF234	-0.259385395407737	0.0280653769995602	0.00477923957600503	Fibroblast	0.259385395407737	Negative
11488	HSPB11	0.259374060726644	4.72082314808831e-06	1.85147443787757e-07	Fibroblast	0.259374060726644	Positive
11489	ABCB9	0.259281202520052	0.0673851758570495	0.0155495918112959	Fibroblast	0.259281202520052	Positive
11491	CFAP20	-0.259135987184797	0.0838366528458554	0.0208060068065332	Fibroblast	0.259135987184797	Negative
11492	HES4	-0.259068911129244	6.99487252592564e-05	3.62975070487863e-06	Fibroblast	0.259068911129244	Negative
11493	C1R	-0.259011214432556	9.62193387462147e-33	3.91605855594621e-35	Fibroblast	0.259011214432556	Negative
11494	GALNT15	-0.25898262360312	9.43989004558411e-05	5.14299809161876e-06	Fibroblast	0.25898262360312	Negative
11496	SGSH	-0.258650934148218	0.0765903395341328	0.0184007972651895	Fibroblast	0.258650934148218	Negative
11498	SOX9	-0.258372067000568	0.000431601714289254	2.91034732880276e-05	Fibroblast	0.258372067000568	Negative
11499	H3-3B	-0.258085522637934	4.13228594479666e-25	2.17870963697539e-27	Fibroblast	0.258085522637934	Negative
11500	MYL12A	-0.258066480315218	1.44404182560673e-12	2.20393026755259e-14	Fibroblast	0.258066480315218	Negative
11501	COX7B	-0.258004384529974	9.90429943953602e-05	5.45098341182493e-06	Fibroblast	0.258004384529974	Negative
11503	TEFM	-0.257834387343226	2.30250949113008e-06	8.45524251205848e-08	Fibroblast	0.257834387343226	Negative
11504	NMNAT2	-0.257809229971458	0.0688258192004048	0.016000050033229	Fibroblast	0.257809229971458	Negative
11505	TYW3	-0.257778312947142	0.00202461031521052	0.00017528769355629	Fibroblast	0.257778312947142	Negative
11506	ZBTB8A	-0.257559603319038	0.0540648779388075	0.0113020649469711	Fibroblast	0.257559603319038	Negative
11507	CLPTM1L	0.257556077056558	0.0100553325582455	0.00128075043314255	Fibroblast	0.257556077056558	Positive
11508	CREBL2	-0.257540469564684	0.00698273768142553	0.000799614212339728	Fibroblast	0.257540469564684	Negative
11510	ZNF316	0.257482257862479	0.0255124177778697	0.00424774322450888	Fibroblast	0.257482257862479	Positive
11511	LSAMP	0.257382609370662	7.919974224875e-14	1.08422549743918e-15	Fibroblast	0.257382609370662	Positive
11513	TEX22	-0.257100106128174	0.0750993628641259	0.0179152837446115	Fibroblast	0.257100106128174	Negative
11517	TMEM132C	0.256787870623475	8.13487280684395e-10	1.62531914372241e-11	Fibroblast	0.256787870623475	Positive
11518	ZNF426	-0.256558219529461	0.0129115626544733	0.00174845321673747	Fibroblast	0.256558219529461	Negative
11519	DDT	-0.256494924787876	0.0184167282826513	0.00279036175441521	Fibroblast	0.256494924787876	Negative
11520	SC5D	-0.256326291220845	0.0441322617071841	0.0086508780573812	Fibroblast	0.256326291220845	Negative
11521	KCNC1	-0.256308007708438	0.0688095529555748	0.0159806054784095	Fibroblast	0.256308007708438	Negative
11522	MRPL57	-0.256237204689361	0.0136492710884113	0.00188370293811022	Fibroblast	0.256237204689361	Negative
11523	SNRPE	-0.25619109268647	0.0195549563907796	0.00301708142260849	Fibroblast	0.25619109268647	Negative
11524	EPHB1	-0.256111728843979	0.0250085753704752	0.0041384091515845	Fibroblast	0.256111728843979	Negative
11525	SNX12	-0.256099433413431	0.0890770859953209	0.0227492215736824	Fibroblast	0.256099433413431	Negative
11526	MDFIC	0.255893951626567	3.53298141543873e-06	1.32940905172826e-07	Fibroblast	0.255893951626567	Positive
11529	INF2	0.255620973414871	0.0144000635687252	0.00202994143730803	Fibroblast	0.255620973414871	Positive
11530	PRMT5	0.255428562142145	0.0276011878110519	0.00467721543519074	Fibroblast	0.255428562142145	Positive
11531	PAX8	0.25516125188166	0.00698576434034313	0.000801253147907269	Fibroblast	0.25516125188166	Positive
11532	EID1	-0.255007691333245	2.84052138715018e-09	5.85918295564232e-11	Fibroblast	0.255007691333245	Negative
11533	UBTF	0.254824815791042	0.00253756720912541	0.000230965325481399	Fibroblast	0.254824815791042	Positive
11537	CRYAB	-0.254692986925551	7.5222528577951e-13	1.12023190278884e-14	Fibroblast	0.254692986925551	Negative
11538	AVEN	0.254595139905125	6.9136920156842e-05	3.57483473940197e-06	Fibroblast	0.254595139905125	Positive
11539	RDH10	-0.254421428068449	0.00504451733691979	0.00053053521525093	Fibroblast	0.254421428068449	Negative
11540	TMEM9B	-0.254265269674186	0.00305169280273771	0.000290180390455496	Fibroblast	0.254265269674186	Negative
11542	FAM50A	0.254018010174073	0.00172379191596456	0.000144938197355636	Fibroblast	0.254018010174073	Positive
11545	MMAB	-0.253459411133593	0.00924050203767755	0.00114547765204254	Fibroblast	0.253459411133593	Negative
11546	TSTA3	0.25317729456369	0.0510849652933803	0.0105609931949593	Fibroblast	0.25317729456369	Positive
11547	DDX11	0.25316408317659	0.0551000984238231	0.0116157448817247	Fibroblast	0.25316408317659	Positive
11548	SEMA5A	0.253059745385074	0.0016203411107377	0.000133848704288275	Fibroblast	0.253059745385074	Positive
11549	CDK6	0.252803608171303	0.00163064250194584	0.000134994453726901	Fibroblast	0.252803608171303	Positive
11550	TOB1	-0.25280100391877	0.0168746487367481	0.00249584343077053	Fibroblast	0.25280100391877	Negative
11551	EIF4E3	-0.252645026533381	0.0661383690448994	0.0151472722159325	Fibroblast	0.252645026533381	Negative
11553	LPIN3	-0.252597008629918	3.57227634514205e-06	1.3514577977644e-07	Fibroblast	0.252597008629918	Negative
11554	AP5M1	-0.252547634844205	0.00705353096907041	0.000816202686366394	Fibroblast	0.252547634844205	Negative
11555	LRFN5	0.252484360478158	1.45994092314055e-07	4.03776094735939e-09	Fibroblast	0.252484360478158	Positive
11556	SGCB	-0.252454785707488	0.000271649342366307	1.69105547509504e-05	Fibroblast	0.252454785707488	Negative
11557	RFK	-0.252285147315086	0.00541328670151431	0.000579333337679406	Fibroblast	0.252285147315086	Negative
11558	KLHL36	-0.252269317987001	0.00272767333156261	0.00025255767319343	Fibroblast	0.252269317987001	Negative
11560	BROX	-0.252208763394328	0.00829092322094347	0.00100080055529842	Fibroblast	0.252208763394328	Negative
11561	LGALS3	-0.252130737928655	3.62835808114365e-07	1.10082457738888e-08	Fibroblast	0.252130737928655	Negative
11562	SMTN	0.252108727046907	0.000289803793620617	1.81479204773987e-05	Fibroblast	0.252108727046907	Positive
11563	KCNMB4	-0.25207865381889	0.00351455929418377	0.000345571781492678	Fibroblast	0.25207865381889	Negative
11564	MRPS18C	-0.252005858007618	0.00145261197158202	0.000117299995485256	Fibroblast	0.252005858007618	Negative
11566	PLA2G4C	-0.251811485295342	0.00848183392543208	0.0010348292431454	Fibroblast	0.251811485295342	Negative
11567	SOCS1	-0.2517215544924	0.0104520472608427	0.00134288166176214	Fibroblast	0.2517215544924	Negative
11568	CALR	0.25158582259094	2.54843238918189e-12	3.96019462938264e-14	Fibroblast	0.25158582259094	Positive
11569	PPARGC1A	-0.251438590575808	0.019171887885881	0.00294733860571032	Fibroblast	0.251438590575808	Negative
11570	DYNC2H1	0.251346717771618	2.02755715597929e-18	1.68791179389637e-20	Fibroblast	0.251346717771618	Positive
11571	RRP8	0.251269390162359	0.0476325825542552	0.00954325907062407	Fibroblast	0.251269390162359	Positive
11572	TRMT10C	-0.250897434365721	0.0163365093756646	0.00239358346601172	Fibroblast	0.250897434365721	Negative
11573	THBS2	0.250828249984256	1.67568765608963e-10	3.08446807475568e-12	Fibroblast	0.250828249984256	Positive
11574	MERTK	0.250763974453375	0.0496671829166334	0.0102035716638463	Fibroblast	0.250763974453375	Positive
11575	FAM43A	-0.25041749372674	0.0121255307948643	0.00161542166878955	Fibroblast	0.25041749372674	Negative
11577	MNS1	-0.250006888947085	0.0592512454610199	0.0128466302248294	Fibroblast	0.250006888947085	Negative
11579	MFGE8	-0.24984760867157	1.16927698047845e-24	6.27306122169549e-27	Fibroblast	0.24984760867157	Negative
11581	UQCRFS1	-0.249444888377373	0.000455493862617763	3.10279071923645e-05	Fibroblast	0.249444888377373	Negative
11582	NPIPB4	0.249248846816587	0.00636459037951077	0.000709989454970862	Fibroblast	0.249248846816587	Positive
11583	ADM	0.249087107929447	0.00710879466438144	0.00082325510311771	Fibroblast	0.249087107929447	Positive
11584	MECOM	0.248784606253171	1.64412463675429e-37	5.17068149566606e-40	Fibroblast	0.248784606253171	Positive
11585	MOB4	-0.248753331458025	0.0219397781898853	0.00350679277699767	Fibroblast	0.248753331458025	Negative
11586	TMEM179B	-0.248700743828321	2.30250674524543e-05	1.04572270087458e-06	Fibroblast	0.248700743828321	Negative
11587	VASH2	-0.248666498108661	0.0832545523456321	0.0206060522232159	Fibroblast	0.248666498108661	Negative
11588	FKBP7	-0.248500151739593	0.0396485678829849	0.0075145606874698	Fibroblast	0.248500151739593	Negative
11589	MLYCD	-0.248193992817774	0.0784723207005329	0.0190537269298769	Fibroblast	0.248193992817774	Negative
11591	ITM2A	-0.248068236676379	0.0477872641376089	0.00957867000149834	Fibroblast	0.248068236676379	Negative
11592	EVA1B	0.247955641847378	0.0188679520584417	0.00289188757384497	Fibroblast	0.247955641847378	Positive
11594	TSR2	-0.24785830662252	0.0873279203248186	0.0220197864032426	Fibroblast	0.24785830662252	Negative
11595	FASTK	0.247760494769344	0.00175912876619549	0.000148397505759901	Fibroblast	0.247760494769344	Positive
11596	MED11	-0.247611513061513	0.0207105785208948	0.00326007355943143	Fibroblast	0.247611513061513	Negative
11598	RGS2	0.247452433188002	0.0747172614679595	0.0177894950530504	Fibroblast	0.247452433188002	Positive
11600	C14orf119	-0.247253835704929	0.0082112102960156	0.00098694490715973	Fibroblast	0.247253835704929	Negative
11601	GPS2	0.247215617391855	0.00298976279378404	0.000282908827864311	Fibroblast	0.247215617391855	Positive
11602	ABCA8	-0.247131818473008	3.79822863053914e-88	3.86463000054857e-91	Fibroblast	0.247131818473008	Negative
11603	COQ9	-0.247093217148129	0.0122531266507922	0.00163775488025111	Fibroblast	0.247093217148129	Negative
11605	MED9	-0.246708753246366	0.0579179150144464	0.0124660816692233	Fibroblast	0.246708753246366	Negative
11607	LSM6	-0.246671269064465	0.0155972703240885	0.0022564176104777	Fibroblast	0.246671269064465	Negative
11610	NT5E	-0.246350920120404	0.00838185421312716	0.00101854026897258	Fibroblast	0.246350920120404	Negative
11612	RRAGA	-0.246123415328104	0.0056994075732352	0.000620497892303934	Fibroblast	0.246123415328104	Negative
11613	SLC25A1	-0.245993049326995	0.087238736609169	0.0219892292350371	Fibroblast	0.245993049326995	Negative
11614	HMCN2	-0.24580605897614	2.51944739579351e-10	4.73080955828399e-12	Fibroblast	0.24580605897614	Negative
11615	HDHD3	-0.245713929032305	0.00663514206227634	0.000749376418281326	Fibroblast	0.245713929032305	Negative
11616	IL34	-0.245708746855798	0.0956945711347371	0.0251473755058541	Fibroblast	0.245708746855798	Negative
11617	FAM189B	0.245642891776104	0.0708261378778102	0.0165944507672272	Fibroblast	0.245642891776104	Positive
11618	PNPLA6	0.245623566947259	0.0116503495457939	0.00154425593369001	Fibroblast	0.245623566947259	Positive
11619	HDGFL2	0.24536969251915	0.0231730761227087	0.00375740148851877	Fibroblast	0.24536969251915	Positive
11620	IGF1	0.245320366785689	2.49328774717684e-11	4.38187653282398e-13	Fibroblast	0.245320366785689	Positive
11621	TEAD2	0.245225708436714	0.0221888449174607	0.00356275714868242	Fibroblast	0.245225708436714	Positive
11622	DOCK4	-0.244961097480388	3.46332450118937e-12	5.445982473427e-14	Fibroblast	0.244961097480388	Negative
11623	NAA11	0.244957190127446	0.00150189329542058	0.000122113052138996	Fibroblast	0.244957190127446	Positive
11624	DHX33	-0.244827360129103	0.0271605743791823	0.00458139753686913	Fibroblast	0.244827360129103	Negative
11625	MRPS15	-0.244823218980642	0.0242924330573718	0.00397496199042556	Fibroblast	0.244823218980642	Negative
11627	RPA2	-0.244706773269825	0.031829213324293	0.00562038370512214	Fibroblast	0.244706773269825	Negative
11628	PLXNB2	0.244682563776241	0.0188087418284013	0.00287566629227856	Fibroblast	0.244682563776241	Positive
11630	GLRX5	-0.244491775296251	0.0688258192004048	0.0160027975357536	Fibroblast	0.244491775296251	Negative
11632	CCHCR1	0.244224448177734	0.0613256445981991	0.0135573296262784	Fibroblast	0.244224448177734	Positive
11633	EDEM1	0.244155961274899	0.0157350445600856	0.00228217092500363	Fibroblast	0.244155961274899	Positive
11634	HSPB6	0.24415503696968	0.0884443849370997	0.0224567418973581	Fibroblast	0.24415503696968	Positive
11635	COLGALT1	0.244132835926833	2.03485765120097e-05	9.1663645928672e-07	Fibroblast	0.244132835926833	Positive
11637	HMGCL	-0.244074969690548	0.00426110909865752	0.000435627453774237	Fibroblast	0.244074969690548	Negative
11640	CSRNP1	0.243834206508861	0.0488833919185714	0.0099295096340008	Fibroblast	0.243834206508861	Positive
11641	METAP1D	-0.24353893035372	0.000133330826022667	7.57239174710178e-06	Fibroblast	0.24353893035372	Negative
11642	KLF15	-0.24348465340259	0.0557688698054623	0.0118181926486277	Fibroblast	0.24348465340259	Negative
11643	NUDT6	-0.243281546527706	0.0763577289561676	0.0183141949547511	Fibroblast	0.243281546527706	Negative
11644	PECAM1	-0.243276445071254	0.00159002953348105	0.00013074981549021	Fibroblast	0.243276445071254	Negative
11645	PPP1R14B	0.243272435016478	0.0673357676669473	0.015509336639353	Fibroblast	0.243272435016478	Positive
11646	CTNND2	-0.243125558718442	0.0464149929288774	0.00920056700088653	Fibroblast	0.243125558718442	Negative
11647	EVL	0.243087509337722	1.99110629341386e-07	5.59889291645374e-09	Fibroblast	0.243087509337722	Positive
11648	PEBP1	-0.24301380503931	1.0232294031541e-06	3.40915904315237e-08	Fibroblast	0.24301380503931	Negative
11649	SCPEP1	-0.242944098281614	3.29527880852127e-05	1.55452057380987e-06	Fibroblast	0.242944098281614	Negative
11650	CPSF1	0.242592487455184	0.0479721447475651	0.0096329559417705	Fibroblast	0.242592487455184	Positive
11653	COX6C	-0.2421445447504	3.12871343921422e-05	1.46436869877199e-06	Fibroblast	0.2421445447504	Negative
11655	ZNF322	-0.241872423742237	0.0126541884114914	0.00170423627112492	Fibroblast	0.241872423742237	Negative
11656	ZFAND4	-0.241555400847733	0.00317374609213113	0.000303547632898306	Fibroblast	0.241555400847733	Negative
11661	ELOVL5	0.241018905892628	3.38881369570213e-05	1.60491408028812e-06	Fibroblast	0.241018905892628	Positive
11662	RGN	-0.241008493356881	0.0272076959677701	0.00460298547082153	Fibroblast	0.241008493356881	Negative
11663	PGF	0.240852209710711	0.00239837963359837	0.000214747154317197	Fibroblast	0.240852209710711	Positive
11664	ZNF383	-0.240833186693676	0.0291035542632573	0.00499910279038653	Fibroblast	0.240833186693676	Negative
11665	TNNC1	-0.24081646790528	4.26473103314341e-08	1.07298755065674e-09	Fibroblast	0.24081646790528	Negative
11668	FOXC2	-0.240265329523396	0.0247612932583978	0.00409061786694094	Fibroblast	0.240265329523396	Negative
11670	CSNK1G2	0.240146113104486	0.00253567595550007	0.000230324094746191	Fibroblast	0.240146113104486	Positive
11672	SSH1	0.239870615257901	2.19779076576347e-06	8.05036669357446e-08	Fibroblast	0.239870615257901	Positive
11673	ZNF598	0.239731533216564	0.0725737160729368	0.0170777480056934	Fibroblast	0.239731533216564	Positive
11677	MYH10	0.239256908184664	3.33158729317722e-07	9.98459238728536e-09	Fibroblast	0.239256908184664	Positive
11678	LAPTM4A	-0.239227002136956	4.42876012195559e-15	5.40742147903189e-17	Fibroblast	0.239227002136956	Negative
11679	NDUFA6	-0.239140314897612	0.0100097055656151	0.00127030950291591	Fibroblast	0.239140314897612	Negative
11681	TIMP4	0.239054070201783	0.0361728451478409	0.00664167030047768	Fibroblast	0.239054070201783	Positive
11682	HIC2	0.238979064419238	0.0328478996188351	0.0058367232603628	Fibroblast	0.238979064419238	Positive
11683	SELENON	0.238975062787419	0.0276807694693608	0.00469838238611387	Fibroblast	0.238975062787419	Positive
11684	LRP1B	0.238792749374139	0.0210558952921299	0.00332266740989489	Fibroblast	0.238792749374139	Positive
11686	ZYX	0.238698652862424	0.000481939665842286	3.32641264242874e-05	Fibroblast	0.238698652862424	Positive
11692	NDUFA8	-0.23834419884362	0.0361855120279773	0.00664734315859429	Fibroblast	0.23834419884362	Negative
11693	MFSD12	0.238340364318247	0.0115283525859769	0.00151635532117835	Fibroblast	0.238340364318247	Positive
11694	RFNG	0.238284919505213	0.00640891782644985	0.000716712760353147	Fibroblast	0.238284919505213	Positive
11695	RAB26	-0.238277961530532	0.0489975096175864	0.00995929886588495	Fibroblast	0.238277961530532	Negative
11696	NSMCE4A	-0.238080432261672	0.0143631224970251	0.00202074824881835	Fibroblast	0.238080432261672	Negative
11697	SMDT1	-0.238065739517046	0.0581402724335284	0.0125358408142221	Fibroblast	0.238065739517046	Negative
11698	ECHDC3	-0.237737748167838	0.0878740904736897	0.0222550732589123	Fibroblast	0.237737748167838	Negative
11699	COMMD6	-0.237691879236323	0.0187130358218885	0.00285602711184128	Fibroblast	0.237691879236323	Negative
11700	PARP16	-0.23767426171471	0.00946040108570059	0.00118484719915259	Fibroblast	0.23767426171471	Negative
11701	FAXDC2	-0.237639612523037	1.74434232706476e-06	6.19579551931246e-08	Fibroblast	0.237639612523037	Negative
11702	FMNL3	0.237487220416699	9.7351517334327e-08	2.61140875284015e-09	Fibroblast	0.237487220416699	Positive
11704	MT1E	0.23733766118932	0.00352671686595838	0.000347439879389687	Fibroblast	0.23733766118932	Positive
11705	PKP2	-0.237317461577103	0.00156171987465611	0.000127555142847225	Fibroblast	0.237317461577103	Negative
11706	FMOD	0.236844974162772	0.0356295311828781	0.00649906904936043	Fibroblast	0.236844974162772	Positive
11707	CFAP97	-0.236652487525803	1.12658670283396e-05	4.75185955501142e-07	Fibroblast	0.236652487525803	Negative
11708	ARHGAP25	-0.236484202154668	0.0737033161495417	0.0174526398430142	Fibroblast	0.236484202154668	Negative
11710	APH1B	-0.236422308368341	0.0041301464784335	0.00042061708193093	Fibroblast	0.236422308368341	Negative
11711	SMAP2	0.236388129544818	0.0562221027215328	0.011961043035753	Fibroblast	0.236388129544818	Positive
11714	PIAS3	0.236264040135718	0.0109597437229366	0.00142081281650241	Fibroblast	0.236264040135718	Positive
11715	EIF2D	-0.236163449834392	0.0479127793179854	0.00960826061986795	Fibroblast	0.236163449834392	Negative
11716	RCN2	-0.236096736523385	0.00138294489977113	0.000110906782730698	Fibroblast	0.236096736523385	Negative
11718	GOT2	-0.235648844686678	0.0545968662537561	0.011455899777781	Fibroblast	0.235648844686678	Negative
11719	ZNF22	-0.235601027841487	0.00640891782644985	0.00071632170923093	Fibroblast	0.235601027841487	Negative
11720	ALDH6A1	-0.235528907074079	0.0472410452913785	0.00943859567379314	Fibroblast	0.235528907074079	Negative
11721	DAZAP1	0.235450552525325	0.000683735430190067	4.96468701044494e-05	Fibroblast	0.235450552525325	Positive
11722	MEAK7	-0.235321917901628	0.034991739815689	0.00635036476906686	Fibroblast	0.235321917901628	Negative
11726	BIN1	-0.234908399069488	0.0699753872324575	0.0163433403720243	Fibroblast	0.234908399069488	Negative
11727	BASP1	0.234897339463636	0.0116145156575025	0.0015341345258453	Fibroblast	0.234897339463636	Positive
11728	VDAC3	-0.234841148793519	5.73280039419251e-07	1.79232867749243e-08	Fibroblast	0.234841148793519	Negative
11731	TTC1	-0.234492857734942	9.68254078526099e-07	3.179448690008e-08	Fibroblast	0.234492857734942	Negative
11732	DTYMK	0.234265177899077	0.0878363003172257	0.0222012874377092	Fibroblast	0.234265177899077	Positive
11734	PPP1R10	-0.233937954694672	1.47310862863454e-06	5.09613011848412e-08	Fibroblast	0.233937954694672	Negative
11735	CDH12	0.233935231915375	4.78824380857035e-05	2.34739544773128e-06	Fibroblast	0.233935231915375	Positive
11737	HMGN2	-0.233845513749904	0.000685161449738464	4.98137914618845e-05	Fibroblast	0.233845513749904	Negative
11738	ANKRD36	0.233821104729008	4.94235550486584e-07	1.52691401223309e-08	Fibroblast	0.233821104729008	Positive
11739	ANO1	0.233761756046151	0.0193496340370101	0.00298182317136794	Fibroblast	0.233761756046151	Positive
11740	AOX1	-0.233623279976604	5.36894908385764e-05	2.65194599091664e-06	Fibroblast	0.233623279976604	Negative
11741	TNXB	-0.233607563912828	2.73625299076557e-24	1.49328393724141e-26	Fibroblast	0.233607563912828	Negative
11743	UBQLN2	-0.23352876028834	0.0490169171088804	0.00997476807321588	Fibroblast	0.23352876028834	Negative
11744	TCF3	0.233521773367914	0.0150049782815076	0.00213742175132012	Fibroblast	0.233521773367914	Positive
11745	DCBLD1	0.233446509530553	0.0381355194585452	0.00711948770849782	Fibroblast	0.233446509530553	Positive
11746	MLIP	-0.233370936249981	0.000336278842053642	2.18669897293229e-05	Fibroblast	0.233370936249981	Negative
11747	KMT2B	0.233341027289097	0.0115050467988399	0.00150903305529137	Fibroblast	0.233341027289097	Positive
11748	AVIL	0.232981702447175	0.000659342888147096	4.75097687417064e-05	Fibroblast	0.232981702447175	Positive
11749	NOM1	0.232766614423236	0.0103918713881373	0.0013322665566514	Fibroblast	0.232766614423236	Positive
11750	DGAT1	0.232744477364207	0.0816604458826996	0.0200695407187432	Fibroblast	0.232744477364207	Positive
11751	PBX2	0.232526046518283	0.0541596032773723	0.0113402453328377	Fibroblast	0.232526046518283	Positive
11752	PARVB	0.232249032076117	1.16667599835251e-05	4.93174480850149e-07	Fibroblast	0.232249032076117	Positive
11753	PLXND1	0.232195170994029	0.00129951141397795	0.000103417847727513	Fibroblast	0.232195170994029	Positive
11754	TRMT9B	-0.232011824766666	0.0378427282353394	0.00704628729421313	Fibroblast	0.232011824766666	Negative
11755	CLEC14A	-0.231902935759705	0.00191387144315075	0.000163575729670825	Fibroblast	0.231902935759705	Negative
11756	PDXK	0.231848196480865	0.000704580301709275	5.14211319996872e-05	Fibroblast	0.231848196480865	Positive
11757	ZNF394	-0.231845805191799	0.0110174437805352	0.00143081038459637	Fibroblast	0.231845805191799	Negative
11759	BMPER	0.231611437194141	1.83037605163716e-08	4.33425464082058e-10	Fibroblast	0.231611437194141	Positive
11760	TMEM192	-0.231595299914246	0.00361968922712645	0.000358294195797478	Fibroblast	0.231595299914246	Negative
11761	GPC5	0.231562926028062	0.00113694669379345	8.81288807139866e-05	Fibroblast	0.231562926028062	Positive
11762	ASB14	-0.231413017147719	0.0144157063882144	0.00203347999648755	Fibroblast	0.231413017147719	Negative
11764	PDE7A	-0.231033028603133	1.48013677186347e-13	2.06734485756529e-15	Fibroblast	0.231033028603133	Negative
11767	BTG1	-0.230879416614263	8.66405609150141e-07	2.8049390731898e-08	Fibroblast	0.230879416614263	Negative
11768	SYNGAP1	0.230810427988976	0.0109597437229366	0.00142128949214291	Fibroblast	0.230810427988976	Positive
11769	HAX1	-0.230747673375223	0.00181480574401039	0.000153597933194848	Fibroblast	0.230747673375223	Negative
11771	FXR2	0.230658287674854	0.083673941732012	0.0207501468674058	Fibroblast	0.230658287674854	Positive
11772	HSD17B7	-0.230632799328081	0.099317886548201	0.0264853821957694	Fibroblast	0.230632799328081	Negative
11773	TCOF1	0.230566584753053	0.0441233599269131	0.00864427678523744	Fibroblast	0.230566584753053	Positive
11774	PGAM2	-0.230521972807274	0.0984220177671084	0.0261190240471588	Fibroblast	0.230521972807274	Negative
11775	MINPP1	-0.230343253910536	0.0832924873802711	0.0206324374437486	Fibroblast	0.230343253910536	Negative
11777	KCNT2	0.230198238454828	2.73555747586662e-14	3.54248493776086e-16	Fibroblast	0.230198238454828	Positive
11778	RIC8A	0.230173715635414	0.0440579092597147	0.0086233036715897	Fibroblast	0.230173715635414	Positive
11779	RRAGC	-0.230155088918762	0.0684012309126763	0.0158428158547166	Fibroblast	0.230155088918762	Negative
11780	CCDC141	-0.230101115209368	0.0462790269903745	0.00916933454938324	Fibroblast	0.230101115209368	Negative
11781	EPHA3	0.229964955352092	1.68761604136661e-14	2.13919642601789e-16	Fibroblast	0.229964955352092	Positive
11782	BRD2	0.229939892146946	7.1984862179183e-05	3.75538454065851e-06	Fibroblast	0.229939892146946	Positive
11783	MRPL16	-0.229907535271893	0.00826310802987221	0.000996678648686834	Fibroblast	0.229907535271893	Negative
11785	GPSM1	0.229744400421619	0.039549355432628	0.0074774657759959	Fibroblast	0.229744400421619	Positive
11787	ARAF	-0.229584108210863	0.0352240945784467	0.00640230745043454	Fibroblast	0.229584108210863	Negative
11788	CCNG1	-0.229514081404296	0.0240769408756216	0.00393747400500406	Fibroblast	0.229514081404296	Negative
11790	PRNP	-0.229327206051459	0.00473056200652527	0.000493140632814169	Fibroblast	0.229327206051459	Negative
11791	BEX3	-0.229231852007808	0.00144084094210861	0.000116082921152215	Fibroblast	0.229231852007808	Negative
11793	RAB3IL1	-0.229135431571611	0.0191027943575068	0.00293494972045314	Fibroblast	0.229135431571611	Negative
11796	MARCKSL1	-0.229026010692773	0.00607670370488503	0.000670005625402179	Fibroblast	0.229026010692773	Negative
11797	SEC61G	0.22894450513818	0.0206804253245324	0.00325193997333319	Fibroblast	0.22894450513818	Positive
11799	ZFYVE28	0.22877566194894	0.0432247781113518	0.00843225021152909	Fibroblast	0.22877566194894	Positive
11801	VPS26C	-0.228538112991666	0.00032620924952628	2.10613316223609e-05	Fibroblast	0.228538112991666	Negative
11802	VPS9D1	0.228513767219798	0.0218796549021833	0.00349515900620392	Fibroblast	0.228513767219798	Positive
11804	PPARG	0.227959057434572	0.000705573062393555	5.15588492545471e-05	Fibroblast	0.227959057434572	Positive
11806	TRIM73	-0.227836743211665	0.0610135083740607	0.0134588482734528	Fibroblast	0.227836743211665	Negative
11808	ARMC6	0.227759667333554	0.0686841589136905	0.0159401123591203	Fibroblast	0.227759667333554	Positive
11809	MASP2	-0.227743555454518	0.0400198309107733	0.00762336783294553	Fibroblast	0.227743555454518	Negative
11811	UBA7	0.227506543214787	0.0841489168806141	0.0209224205508363	Fibroblast	0.227506543214787	Positive
11812	TBCCD1	-0.227502955041621	0.0215983480877249	0.00343224142213592	Fibroblast	0.227502955041621	Negative
11813	ZNF682	-0.22740649946582	0.0199519297243579	0.00309678457843609	Fibroblast	0.22740649946582	Negative
11814	HTR4	-0.227345224935087	0.000342045328919396	2.23052406704444e-05	Fibroblast	0.227345224935087	Negative
11815	CHPF	0.22729433625307	0.00629990262950039	0.000699859685323279	Fibroblast	0.22729433625307	Positive
11816	EXOG	-0.227268297269256	0.000207227427795867	1.22484808400295e-05	Fibroblast	0.227268297269256	Negative
11817	CLIP2	0.227112486873234	0.000350739866877134	2.30344376544968e-05	Fibroblast	0.227112486873234	Positive
11818	SUCLG1	-0.22702031513141	0.00332889734114505	0.000323313496272528	Fibroblast	0.22702031513141	Negative
11819	RIPOR1	0.226915869208603	0.0279590926726502	0.00475596812737061	Fibroblast	0.226915869208603	Positive
11821	RNPEPL1	0.226645956671968	0.077636976930234	0.0187431791497466	Fibroblast	0.226645956671968	Positive
11822	IL7	0.226455000693115	0.0035819419646448	0.000354181673158887	Fibroblast	0.226455000693115	Positive
11825	BHMT2	-0.226407346744652	0.00292210495001395	0.000275425487379911	Fibroblast	0.226407346744652	Negative
11826	SFT2D1	-0.226403713350737	0.002449188205464	0.000220429203951204	Fibroblast	0.226403713350737	Negative
11827	TMEM106A	0.226232457209797	0.0343020086050457	0.00619028940786645	Fibroblast	0.226232457209797	Positive
11828	LINGO2	-0.226209161544777	0.0711625625473964	0.0166798569508003	Fibroblast	0.226209161544777	Negative
11829	DTNA	-0.226208602983491	0.0171452449108163	0.00254379547099707	Fibroblast	0.226208602983491	Negative
11830	KIAA0100	0.226199776221458	0.00382705647921211	0.0003847942274446	Fibroblast	0.226199776221458	Positive
11831	ZNF432	0.226196524451049	0.00043544643948142	2.94030062733731e-05	Fibroblast	0.226196524451049	Positive
11834	IL1RAPL2	0.226006178758879	0.0569081429798092	0.0121806726400697	Fibroblast	0.226006178758879	Positive
11835	SERPINF1	-0.225848398919203	5.20566351321296e-27	2.50388033194962e-29	Fibroblast	0.225848398919203	Negative
11836	LIX1L	-0.225837449164117	0.0150049782815076	0.00213412012442268	Fibroblast	0.225837449164117	Negative
11837	MPG	-0.225785714349824	3.29252742975177e-06	1.22735043399312e-07	Fibroblast	0.225785714349824	Negative
11838	MBD6	0.225708655445357	0.019750494949993	0.00304907742776231	Fibroblast	0.225708655445357	Positive
11840	PGP	-0.225488660890932	0.00502568169373109	0.000528089390812924	Fibroblast	0.225488660890932	Negative
11841	PPWD1	-0.225397368951717	0.000154291458419164	8.94836226332587e-06	Fibroblast	0.225397368951717	Negative
11842	RTKN	-0.225318041432654	0.000121120520423136	6.80049541178834e-06	Fibroblast	0.225318041432654	Negative
11843	UCKL1	0.225286933410761	0.018160709244967	0.00273477334666601	Fibroblast	0.225286933410761	Positive
11844	SEC24A	0.225026884638306	1.03678583806443e-05	4.35390593359773e-07	Fibroblast	0.225026884638306	Positive
11845	CD44	0.22498467676012	0.000157439984405099	9.14552864734085e-06	Fibroblast	0.22498467676012	Positive
11846	NUDT12	-0.22484401582826	0.0280735599173922	0.00478561306949267	Fibroblast	0.22484401582826	Negative
11848	ALDH1A3	0.224784283885455	0.0268746854044779	0.00452675997794416	Fibroblast	0.224784283885455	Positive
11849	MRFAP1	-0.224778578478698	0.00256048954641021	0.000234235885801471	Fibroblast	0.224778578478698	Negative
11850	ADAMTS2	0.224755245826945	2.56544614423366e-10	4.85604191970165e-12	Fibroblast	0.224755245826945	Positive
11851	PFKL	0.224703322942594	6.31219575743655e-05	3.21127339431144e-06	Fibroblast	0.224703322942594	Positive
11852	SF1	-0.224654881721372	3.8438392380728e-16	3.94659287231598e-18	Fibroblast	0.224654881721372	Negative
11854	COASY	0.224437985732201	0.0428442441225049	0.00832234877969293	Fibroblast	0.224437985732201	Positive
11855	ALDH1L1	-0.224427954071969	0.095428027422457	0.0250155424766666	Fibroblast	0.224427954071969	Negative
11856	ATP1A2	-0.224214575736195	0.0746745079283404	0.0177724085560651	Fibroblast	0.224214575736195	Negative
11858	DPY30	-0.224177509376198	0.00286307387202423	0.000268802144122153	Fibroblast	0.224177509376198	Negative
11859	PLA2R1	0.224122065175654	6.18538536237295e-05	3.13531697213984e-06	Fibroblast	0.224122065175654	Positive
11860	DBNL	0.224110166346339	0.00411766675648614	0.000418584383070786	Fibroblast	0.224110166346339	Positive
11861	FGF10	0.224087812401601	0.0142757085745035	0.00200442873783994	Fibroblast	0.224087812401601	Positive
11862	RAB31	0.223904165715643	0.000198350432689117	1.16504046579955e-05	Fibroblast	0.223904165715643	Positive
11863	ANKRD1	-0.22381625162532	6.92787626518865e-05	3.58857710526838e-06	Fibroblast	0.22381625162532	Negative
11865	TXLNB	-0.22360639131052	0.0879177308500383	0.02229049119045	Fibroblast	0.22360639131052	Negative
11866	HINT1	-0.223596386309404	0.000644081482820105	4.61717832934587e-05	Fibroblast	0.223596386309404	Negative
11867	RETREG1	-0.223581645802067	0.00295975171713362	0.000279497144894311	Fibroblast	0.223581645802067	Negative
11868	NPL	-0.223558528089639	0.0630167145382557	0.0140419263086355	Fibroblast	0.223558528089639	Negative
11869	SESN2	0.223547790678075	0.0804756044863396	0.0197039057511184	Fibroblast	0.223547790678075	Positive
11870	GREB1L	-0.223460432120606	0.0153655272278	0.00220769534948149	Fibroblast	0.223460432120606	Negative
11871	MPPE1	-0.22345893721504	0.000954639305559027	7.2408124184479e-05	Fibroblast	0.22345893721504	Negative
11872	ZBTB46	0.223456466472872	0.000240353374995499	1.45399229717007e-05	Fibroblast	0.223456466472872	Positive
11873	DNER	-0.223453358557316	0.0886946263935959	0.0226269336410635	Fibroblast	0.223453358557316	Negative
11875	RCSD1	-0.223419210427363	0.00129951141397795	0.000103514986883847	Fibroblast	0.223419210427363	Negative
11878	PPP1R2	-0.22322569533831	5.60048881642852e-05	2.79739520938988e-06	Fibroblast	0.22322569533831	Negative
11879	THAP12	-0.223224743462727	0.0319776354510586	0.00565546563522561	Fibroblast	0.223224743462727	Negative
11880	ZNF76	-0.223201778098725	0.000423987319814522	2.84723701956658e-05	Fibroblast	0.223201778098725	Negative
11881	TRIM8	-0.223142971973126	9.20826363958976e-05	4.99976945374081e-06	Fibroblast	0.223142971973126	Negative
11882	VIM	-0.222848870991251	6.0439684512958e-27	2.96300368068335e-29	Fibroblast	0.222848870991251	Negative
11884	FZD4	-0.222691113693329	5.88022199271543e-06	2.37145202925162e-07	Fibroblast	0.222691113693329	Negative
11886	CMTR2	-0.22261250218283	0.0199708604927777	0.00310341741077296	Fibroblast	0.22261250218283	Negative
11887	ETS1	0.222606918386322	4.47163631021299e-05	2.1756365730941e-06	Fibroblast	0.222606918386322	Positive
11889	PBXIP1	-0.222491179055726	0.0999755646824002	0.0267070049766693	Fibroblast	0.222491179055726	Negative
11890	PRKAA2	-0.222471389640812	0.0409326088776924	0.00787529613038573	Fibroblast	0.222471389640812	Negative
11891	LENG8	0.222471004276743	3.07523832854262e-08	7.62338240726502e-10	Fibroblast	0.222471004276743	Positive
11895	ADGRA2	0.222028643301954	0.00102733851218819	7.87775068545012e-05	Fibroblast	0.222028643301954	Positive
11896	SKI	0.221943667528546	3.30805701497916e-06	1.23619927301043e-07	Fibroblast	0.221943667528546	Positive
11897	AP2A2	0.221829241976331	1.32139588125253e-05	5.67580595940048e-07	Fibroblast	0.221829241976331	Positive
11898	PRPF40B	0.221821603945148	1.73783151836971e-05	7.68368759393877e-07	Fibroblast	0.221821603945148	Positive
11900	ABCC1	0.221741117637829	2.05943231580172e-06	7.48642031366272e-08	Fibroblast	0.221741117637829	Positive
11901	ATXN1	0.221639200621107	3.55727178681239e-12	5.65952037121201e-14	Fibroblast	0.221639200621107	Positive
11902	IDI1	-0.221582468490201	0.0522247232580271	0.0108207732955305	Fibroblast	0.221582468490201	Negative
11903	VASH1	-0.221558235465857	0.000306181935771797	1.93790536380009e-05	Fibroblast	0.221558235465857	Negative
11904	PPP6R1	0.221539077993001	0.0237861504119875	0.00388111824315475	Fibroblast	0.221539077993001	Positive
11906	TMEM59	-0.221460333819301	2.28115915435255e-07	6.54110940569133e-09	Fibroblast	0.221460333819301	Negative
11907	LYSMD3	-0.22139993887094	0.0092673587191207	0.00115124065856804	Fibroblast	0.22139993887094	Negative
11909	CDKN1B	-0.22133646944875	0.0639714199438479	0.0144253690612625	Fibroblast	0.22133646944875	Negative
11912	ITGAV	0.221169640005909	1.35951920143504e-08	3.08095647351386e-10	Fibroblast	0.221169640005909	Positive
11913	CDK2AP1	0.221069685716161	0.0802559778745832	0.0195833197329711	Fibroblast	0.221069685716161	Positive
11914	ARHGEF26	-0.221022589168433	0.00310566458441054	0.000296174284203798	Fibroblast	0.221022589168433	Negative
11915	FBLIM1	0.220986748216949	0.00335375196110407	0.00032629074615116	Fibroblast	0.220986748216949	Positive
11916	FAM200B	-0.220947524936092	0.0148960198591853	0.00211363374932849	Fibroblast	0.220947524936092	Negative
11917	FBXO4	-0.220854792363459	0.0177351538684574	0.00264620215018884	Fibroblast	0.220854792363459	Negative
11918	MRPS7	-0.220811071019204	0.0153605004332248	0.00220511485268383	Fibroblast	0.220811071019204	Negative
11920	ANKRD46	-0.220473452552431	0.038657133119173	0.00725871614392019	Fibroblast	0.220473452552431	Negative
11921	COMMD4	-0.22043630643861	0.0162735647712813	0.00238020366589578	Fibroblast	0.22043630643861	Negative
11922	ATP6V1B2	-0.220023198257189	0.021997368319557	0.00352210198512193	Fibroblast	0.220023198257189	Negative
11923	RANBP2	-0.219782422600323	1.44325434494833e-06	4.97950116238765e-08	Fibroblast	0.219782422600323	Negative
11924	SLC10A7	0.219643878814049	0.000216297228329967	1.28645932676135e-05	Fibroblast	0.219643878814049	Positive
11925	AKAP17A	0.219601555489009	0.00104145415782574	8.00525765565804e-05	Fibroblast	0.219601555489009	Positive
11926	POP5	-0.219459782153446	0.0368425624180771	0.00679530750732086	Fibroblast	0.219459782153446	Negative
11927	DHFR	0.219370550906692	0.01832428484837	0.00276957556583448	Fibroblast	0.219370550906692	Positive
11929	HSD17B11	-0.219297952756094	5.78482632901003e-05	2.90549051843549e-06	Fibroblast	0.219297952756094	Negative
11930	CEMIP	0.219171871830117	0.0179440757645824	0.00269378726033898	Fibroblast	0.219171871830117	Positive
11932	E2F3	0.218896952661142	0.0190918417091318	0.00293150099316981	Fibroblast	0.218896952661142	Positive
11934	UBAP2L	0.218832004454433	9.78363104720171e-05	5.37552200724985e-06	Fibroblast	0.218832004454433	Positive
11936	CKM	-0.218755255050833	0.00026217369307172	1.61266770782253e-05	Fibroblast	0.218755255050833	Negative
11937	MELTF	-0.218712541951535	0.0845367852469316	0.0210814145801247	Fibroblast	0.218712541951535	Negative
11938	PLOD2	0.218626866901379	6.58395393418884e-07	2.08888742893976e-08	Fibroblast	0.218626866901379	Positive
11939	KLC4	0.218608755656076	0.0200208690838914	0.00311856442204578	Fibroblast	0.218608755656076	Positive
11940	SOD1	-0.218580952536851	0.00219387359774067	0.000192580338937739	Fibroblast	0.218580952536851	Negative
11942	GRAMD2B	-0.218539763773333	4.94073417748527e-08	1.26134736193316e-09	Fibroblast	0.218539763773333	Negative
11943	FBXL13	0.218456555888235	0.000394713733715795	2.62874746346659e-05	Fibroblast	0.218456555888235	Positive
11944	NLRC5	0.218451092365867	0.097063625826961	0.0255746946006887	Fibroblast	0.218451092365867	Positive
11945	ZNF136	-0.218341446084497	0.0252897827247079	0.00419663955305948	Fibroblast	0.218341446084497	Negative
11946	RALGDS	0.218287144732094	0.0339471576043794	0.00608555692681975	Fibroblast	0.218287144732094	Positive
11947	BNIP3	-0.218101978325535	0.00341274657383957	0.000333666925219538	Fibroblast	0.218101978325535	Negative
11948	APAF1	0.217981650649259	0.0103977900750065	0.00133398712737342	Fibroblast	0.217981650649259	Positive
11950	DYRK2	0.217941291302552	0.0323088478039192	0.00571720407886487	Fibroblast	0.217941291302552	Positive
11952	SORBS2	-0.217730530902471	1.881883478626e-05	8.39023066041746e-07	Fibroblast	0.217730530902471	Negative
11953	TRAPPC2	-0.217689229181527	0.0172486360055103	0.0025607308101789	Fibroblast	0.217689229181527	Negative
11955	SYNJ2	0.217653071260809	0.000208937731008501	1.23688972200019e-05	Fibroblast	0.217653071260809	Positive
11958	ELN	0.217521699459068	1.21689751026012e-19	9.23000609021647e-22	Fibroblast	0.217521699459068	Positive
11959	CSRP1	0.217501405424032	0.000838642362135325	6.22135948970983e-05	Fibroblast	0.217501405424032	Positive
11961	COQ8A	-0.217422330895288	0.0134076044325587	0.00184251620147067	Fibroblast	0.217422330895288	Negative
11962	TMOD1	-0.21726313356045	0.00192557270693203	0.00016475393154307	Fibroblast	0.21726313356045	Negative
11963	USP54	-0.217233576006235	1.33368060152887e-09	2.72632885892036e-11	Fibroblast	0.217233576006235	Negative
11965	ATG4D	-0.217074068901903	0.0580605370562831	0.0125045882333762	Fibroblast	0.217074068901903	Negative
11966	P4HA3	0.216968958562695	0.00312622767099365	0.000298713642043885	Fibroblast	0.216968958562695	Positive
11968	PHC1	0.216741837982563	0.0479721447475651	0.00963773409333336	Fibroblast	0.216741837982563	Positive
11969	FAM20C	0.216617853634628	0.00115275342446962	8.99938849553569e-05	Fibroblast	0.216617853634628	Positive
11971	ARL6	0.216416444356519	0.0509854531279742	0.0105309885149169	Fibroblast	0.216416444356519	Positive
11972	MTCP1	-0.216357403625933	0.0604999347841321	0.0132667916236005	Fibroblast	0.216357403625933	Negative
11973	BCO2	-0.216205558858468	0.017593833431943	0.00261848839071282	Fibroblast	0.216205558858468	Negative
11974	POLL	-0.216163191271168	0.0653532720228975	0.0149434176709465	Fibroblast	0.216163191271168	Negative
11976	COBLL1	-0.215967210549169	6.46462249820605e-06	2.61909597096869e-07	Fibroblast	0.215967210549169	Negative
11977	POFUT2	0.215845096097164	0.0133905670502181	0.00183685236661487	Fibroblast	0.215845096097164	Positive
11979	SPAAR	-0.215450501080226	0.000133394869183184	7.58836782422147e-06	Fibroblast	0.215450501080226	Negative
11980	TPGS2	-0.215450108693097	0.0104197383490222	0.00133776679571204	Fibroblast	0.215450108693097	Negative
11982	MYDGF	0.215337723524398	4.35749067208277e-06	1.70091671780495e-07	Fibroblast	0.215337723524398	Positive
11983	NFATC1	0.215332922231633	0.0368990792805677	0.00681255778780993	Fibroblast	0.215332922231633	Positive
11984	RRAGB	-0.215216038401939	0.00011945422398902	6.68484002528508e-06	Fibroblast	0.215216038401939	Negative
11986	ZNF639	-0.215078952959175	0.0630167145382557	0.0140364986912821	Fibroblast	0.215078952959175	Negative
11987	STK19	-0.214875986600895	0.0344083062435563	0.00621583776650314	Fibroblast	0.214875986600895	Negative
11992	C12orf60	0.21475363254309	0.00136036145166392	0.000108969847113214	Fibroblast	0.21475363254309	Positive
11993	SH3GL1	0.214615278082827	0.000255449399946231	1.55949129557407e-05	Fibroblast	0.214615278082827	Positive
11994	TRIM62	0.214603856842624	0.0334148520086382	0.00595600960324168	Fibroblast	0.214603856842624	Positive
11995	FITM2	-0.214498862147187	0.06413651171424	0.0145018804640013	Fibroblast	0.214498862147187	Negative
11997	MMP2	-0.214371208085632	6.86998954598376e-14	9.34130481231721e-16	Fibroblast	0.214371208085632	Negative
11999	UAP1	-0.214268479483303	7.15150896448132e-07	2.2821853600463e-08	Fibroblast	0.214268479483303	Negative
12000	ATP10A	0.214162939951342	0.00010779533762521	5.99250743804933e-06	Fibroblast	0.214162939951342	Positive
12001	UBXN8	0.214128076548256	0.0620373200915045	0.0137777824012304	Fibroblast	0.214128076548256	Positive
12005	LDAH	-0.213797483938435	0.00244059736108224	0.000218978766094697	Fibroblast	0.213797483938435	Negative
12006	FABP3	-0.213755170568631	0.00355578048062646	0.000350940502527836	Fibroblast	0.213755170568631	Negative
12007	ARFIP2	0.213716126560684	0.0289071669953852	0.00496002171644061	Fibroblast	0.213716126560684	Positive
12008	GPX4	-0.213574093565413	1.67729820270074e-05	7.38501474873324e-07	Fibroblast	0.213574093565413	Negative
12011	APOL1	0.213249515634373	0.017687602529343	0.00263571618488314	Fibroblast	0.213249515634373	Positive
12013	MYO19	0.21317352843745	0.000243902684095162	1.47997558751666e-05	Fibroblast	0.21317352843745	Positive
12014	FADS2	0.212978373529561	0.000627922022834403	4.49552905072452e-05	Fibroblast	0.212978373529561	Positive
12015	IFI44	0.212719382876429	0.0673851758570495	0.0155556555644784	Fibroblast	0.212719382876429	Positive
12016	CHMP2B	-0.212492290199683	0.0550271377808317	0.0115897505066094	Fibroblast	0.212492290199683	Negative
12017	NR1H3	-0.212466688712173	0.0474900865207226	0.00949911061319795	Fibroblast	0.212466688712173	Negative
12018	DBI	-0.21233862355026	0.0112855902193197	0.00147398514380533	Fibroblast	0.21233862355026	Negative
12019	TNFAIP2	0.212328805415286	1.07247144311573e-05	4.5136851967224e-07	Fibroblast	0.212328805415286	Positive
12020	GOLGA2	0.212252774392318	7.39981541058057e-05	3.86726085188976e-06	Fibroblast	0.212252774392318	Positive
12022	CNIH4	-0.212103034943295	0.00653905480356462	0.00073368545710146	Fibroblast	0.212103034943295	Negative
12025	KIAA1586	-0.211752728668165	0.0602760487048685	0.0131747574775325	Fibroblast	0.211752728668165	Negative
12027	H1-10	-0.211668068094878	0.00152548233118797	0.000124313193393451	Fibroblast	0.211668068094878	Negative
12029	SETD1A	-0.211620595965515	0.0780039357831133	0.0188462011160385	Fibroblast	0.211620595965515	Negative
12032	MED21	-0.211424200878402	0.0222747205380114	0.00358193088292699	Fibroblast	0.211424200878402	Negative
12033	PHLDB2	0.211416718882609	1.57272883739849e-09	3.22954215061017e-11	Fibroblast	0.211416718882609	Positive
12034	JUN	-0.211226577599403	4.25444360664109e-05	2.05423996623794e-06	Fibroblast	0.211226577599403	Negative
12035	NDUFA4	-0.211208322708157	7.05882024407137e-05	3.66946348826945e-06	Fibroblast	0.211208322708157	Negative
12036	C2orf76	-0.211198156225355	0.0406974024953533	0.00778486988811309	Fibroblast	0.211198156225355	Negative
12037	DAZAP2	-0.21110008452447	5.81444604869958e-05	2.92577805058974e-06	Fibroblast	0.21110008452447	Negative
12038	SERHL2	-0.210936829027225	0.018681306507111	0.00284588310941889	Fibroblast	0.210936829027225	Negative
12039	MYH7	-0.210858906603701	2.96935065752478e-07	8.78912413660096e-09	Fibroblast	0.210858906603701	Negative
12040	HTRA3	-0.210827233062058	2.04780064506419e-08	4.86804889262322e-10	Fibroblast	0.210827233062058	Negative
12041	LDLRAD3	-0.210727089906251	1.049039288281e-06	3.53205347270637e-08	Fibroblast	0.210727089906251	Negative
12045	GPR153	0.21044465541073	0.0312906714717628	0.00550792228385576	Fibroblast	0.21044465541073	Positive
12046	CACNB2	-0.210356335028515	1.22349573537301e-05	5.19456611355297e-07	Fibroblast	0.210356335028515	Negative
12048	CFL2	-0.210301369126281	0.0130211960828658	0.00176811727404006	Fibroblast	0.210301369126281	Negative
12049	TK2	-0.210272989009251	0.0184167282826513	0.00278883002401205	Fibroblast	0.210272989009251	Negative
12051	PPRC1	0.210013673306001	0.0150485276655068	0.00214880179359441	Fibroblast	0.210013673306001	Positive
12052	ERI3	0.209921035858129	0.000164367123201868	9.56312279104382e-06	Fibroblast	0.209921035858129	Positive
12054	SRC	0.209838443134745	0.0847564812957129	0.0211597209339681	Fibroblast	0.209838443134745	Positive
12055	RPL35A	-0.209682645317626	6.84134201823583e-05	3.52486788932033e-06	Fibroblast	0.209682645317626	Negative
12059	NDN	-0.209319079898019	0.0464428509075913	0.00921468089878673	Fibroblast	0.209319079898019	Negative
12060	MCM7	0.209227196973645	0.0551046582353923	0.0116264661395736	Fibroblast	0.209227196973645	Positive
12061	CEBPD	-0.209226121575079	3.20803470884068e-17	3.02126784496268e-19	Fibroblast	0.209226121575079	Negative
12063	EXOSC7	-0.209142843133689	0.0816693229455357	0.0200792766986619	Fibroblast	0.209142843133689	Negative
12064	IDS	0.209131969065743	0.0554190615460838	0.0117134168513394	Fibroblast	0.209131969065743	Positive
12065	DEPTOR	-0.209006545805769	0.000614788620636158	4.39581540793405e-05	Fibroblast	0.209006545805769	Negative
12066	GK	-0.209005332663499	0.0985774574716581	0.026187629068412	Fibroblast	0.209005332663499	Negative
12067	KCND2	-0.208963679630814	0.0557601800890304	0.0118078720805729	Fibroblast	0.208963679630814	Negative
12068	TMEM242	-0.208938081578536	0.00653055500932049	0.000732127709859998	Fibroblast	0.208938081578536	Negative
12070	MAP9	-0.208905990851865	0.0992312119544925	0.0264347322568623	Fibroblast	0.208905990851865	Negative
12071	CREBZF	-0.208889489721251	9.62443583425865e-07	3.15146636326664e-08	Fibroblast	0.208889489721251	Negative
12072	MROH1	0.208769745833414	0.0177711774828888	0.00265638912333256	Fibroblast	0.208769745833414	Positive
12073	C3orf38	-0.208741545781702	0.0142757085745035	0.00200448854093945	Fibroblast	0.208741545781702	Negative
12075	ATP5PD	-0.208645770048023	0.0264001496002797	0.00443706149511684	Fibroblast	0.208645770048023	Negative
12076	RAB21	-0.208404499004329	0.000259678043560845	1.58942185616771e-05	Fibroblast	0.208404499004329	Negative
12078	DTX1	-0.208324316515119	0.072949888063251	0.0172016875713867	Fibroblast	0.208324316515119	Negative
12080	VIT	-0.208145182215838	2.71414137157783e-18	2.33479925591285e-20	Fibroblast	0.208145182215838	Negative
12081	ATAD3B	0.208069617694693	0.018477331237818	0.00280296209694029	Fibroblast	0.208069617694693	Positive
12083	OSBPL10	0.207889584484523	0.00278583909645777	0.000258974034958844	Fibroblast	0.207889584484523	Positive
12084	ITGA8	0.207854920646277	0.0745042007525781	0.0177249842138221	Fibroblast	0.207854920646277	Positive
12085	ELMOD2	-0.207494832624423	0.0359913785284536	0.00659170562263787	Fibroblast	0.207494832624423	Negative
12086	GSTM3	-0.207481626538184	0.0661383690448994	0.0151535232748326	Fibroblast	0.207481626538184	Negative
12087	KIF21A	-0.207372608167607	0.0234486143527018	0.0038108607360741	Fibroblast	0.207372608167607	Negative
12088	EFEMP1	-0.207276771300672	3.79787407551957e-10	7.34211156954574e-12	Fibroblast	0.207276771300672	Negative
12089	APLNR	-0.207149524926313	0.000655356989886877	4.71013209825274e-05	Fibroblast	0.207149524926313	Negative
12090	NXN	0.207113075539912	3.69304681577767e-06	1.41081152059585e-07	Fibroblast	0.207113075539912	Positive
12094	LRRC59	0.206683436612882	0.0271627695284217	0.0045853347876579	Fibroblast	0.206683436612882	Positive
12095	CHTF8	0.206653585994081	0.0888181407744943	0.0226666589951743	Fibroblast	0.206653585994081	Positive
12096	MRPS11	-0.206441321423341	0.0115574282893922	0.001522317813717	Fibroblast	0.206441321423341	Negative
12099	CMTM8	0.206339054995942	7.5309973885906e-05	3.9497507347432e-06	Fibroblast	0.206339054995942	Positive
12100	WNK3	-0.206316916208829	0.0409533035747725	0.00788685394900346	Fibroblast	0.206316916208829	Negative
12101	MYH11	-0.206286017708541	0.0166997105651297	0.00246379043117028	Fibroblast	0.206286017708541	Negative
12102	ABLIM3	-0.206283466554798	8.46570269696351e-05	4.54177001594564e-06	Fibroblast	0.206283466554798	Negative
12103	SF3A3	0.206218739004667	0.00244669596124128	0.000219978584249979	Fibroblast	0.206218739004667	Positive
12105	GADD45G	-0.206135781199245	0.0922491278189166	0.0238067770432687	Fibroblast	0.206135781199245	Negative
12106	COG6	0.205977791915558	0.000269187366888989	1.67011548954555e-05	Fibroblast	0.205977791915558	Positive
12107	INTS6L	0.205848060990606	0.0246962098209245	0.00407301286751534	Fibroblast	0.205848060990606	Positive
12108	NUDCD2	-0.205818328556463	0.0678163771204159	0.0156759898643899	Fibroblast	0.205818328556463	Negative
12110	APBB2	0.205440902351931	2.21538442695098e-18	1.86476720795985e-20	Fibroblast	0.205440902351931	Positive
12111	ADGRL1	0.205314744984155	0.0418967142238128	0.00811891742659215	Fibroblast	0.205314744984155	Positive
12113	MT-ND3	0.205134668471615	1.22569848711092e-11	2.0634272930736e-13	Fibroblast	0.205134668471615	Positive
12114	CYB5R1	-0.204885872409559	0.0818383569349776	0.0201435452598257	Fibroblast	0.204885872409559	Negative
12115	ARL4A	-0.204868756125171	0.0839381232530392	0.0208537306858128	Fibroblast	0.204868756125171	Negative
12118	GPATCH11	-0.204679848272748	0.0645153922581138	0.0146205449109591	Fibroblast	0.204679848272748	Negative
12119	VEGFD	-0.204633596468182	8.04190232682697e-05	4.27721194887199e-06	Fibroblast	0.204633596468182	Negative
12120	SRGAP2B	0.204587130900201	0.00058388636802198	4.12625275338815e-05	Fibroblast	0.204587130900201	Positive
12122	STARD3NL	-0.204458876060668	0.0313712602451438	0.00552500966670557	Fibroblast	0.204458876060668	Negative
12125	LDB2	0.204161907389614	3.64895043937751e-09	7.69550180536558e-11	Fibroblast	0.204161907389614	Positive
12126	AGPAT4	0.204024168651612	0.0129255309032045	0.00175273594525001	Fibroblast	0.204024168651612	Positive
12127	ARHGEF37	-0.204021673787624	0.0802636772434497	0.0196074712422487	Fibroblast	0.204021673787624	Negative
12129	ITPR3	-0.20397248494259	0.0127357772622739	0.0017170957296896	Fibroblast	0.20397248494259	Negative
12130	GAK	0.203967974128627	0.00113911100587737	8.84020103534472e-05	Fibroblast	0.203967974128627	Positive
12132	BST2	0.203808190088524	0.0372839373530139	0.00691120252108406	Fibroblast	0.203808190088524	Positive
12135	NSMCE1	-0.203518933056019	0.0603786450216514	0.013213937112314	Fibroblast	0.203518933056019	Negative
12137	NDUFA5	-0.203337039426442	0.0124360306533891	0.00166680310949596	Fibroblast	0.203337039426442	Negative
12139	CDH13	-0.203180567446379	0.00450924535626815	0.000465064154309406	Fibroblast	0.203180567446379	Negative
12141	LZIC	-0.20305524142588	0.0292201386430913	0.00502183124584809	Fibroblast	0.20305524142588	Negative
12142	OXSR1	0.202863334651316	0.00393716801126826	0.000398050562974398	Fibroblast	0.202863334651316	Positive
12143	ACTA1	-0.202862177337739	4.46849728828582e-07	1.36811821517215e-08	Fibroblast	0.202862177337739	Negative
12144	MRPS14	-0.202774428706127	0.030518631882484	0.00534097229873829	Fibroblast	0.202774428706127	Negative
12146	GPC3	-0.202530855282209	0.0594891607465621	0.0129257273696859	Fibroblast	0.202530855282209	Negative
12147	PLEKHG2	0.202524484103967	0.0155111916895015	0.00223535627159776	Fibroblast	0.202524484103967	Positive
12148	ST3GAL5	-0.202465949483745	7.91995882256493e-05	4.20502854884124e-06	Fibroblast	0.202465949483745	Negative
12151	SHISA3	-0.202135298071092	0.0130329817926122	0.0017793618653127	Fibroblast	0.202135298071092	Negative
12152	MARS1	0.201974369922822	0.00281584204107355	0.000262544517380644	Fibroblast	0.201974369922822	Positive
12153	MANF	0.201957821773698	0.0206651846303355	0.00324756322754942	Fibroblast	0.201957821773698	Positive
12154	EDIL3	0.201921001532283	6.14755111588145e-05	3.11045274293512e-06	Fibroblast	0.201921001532283	Positive
12155	NDRG1	-0.201872672748791	0.000150298569475594	8.67508161620302e-06	Fibroblast	0.201872672748791	Negative
12156	TRMT2B	-0.201822253127249	0.0913524178858808	0.023502183214385	Fibroblast	0.201822253127249	Negative
12157	AMZ1	0.201803809144928	0.00114005647975778	8.8580838312509e-05	Fibroblast	0.201803809144928	Positive
12159	NSFL1C	-0.201698591357773	0.0115097615185129	0.00151178071929408	Fibroblast	0.201698591357773	Negative
12160	NDUFB5	-0.201670422768335	0.0630297499628179	0.0140564912737355	Fibroblast	0.201670422768335	Negative
12161	NAF1	-0.201593874349522	0.0276807694693608	0.0046975422582713	Fibroblast	0.201593874349522	Negative
12162	PCOLCE	0.201547470049552	1.06807276059128e-10	1.94626152841072e-12	Fibroblast	0.201547470049552	Positive
12164	BAHCC1	0.20146065437414	0.0525866903514801	0.0109249566672301	Fibroblast	0.20146065437414	Positive
12166	CYP2R1	-0.201427874531296	0.0383935058618434	0.00718435504194887	Fibroblast	0.201427874531296	Negative
12167	PIK3IP1	-0.201391613336682	0.0340705676171908	0.00613733314204063	Fibroblast	0.201391613336682	Negative
12169	PPP3CA	0.20132352629091	1.20074140413079e-15	1.32169297096997e-17	Fibroblast	0.20132352629091	Positive
12170	GLT8D2	-0.201195121254835	0.00012640411423633	7.10884297989906e-06	Fibroblast	0.201195121254835	Negative
12171	C2orf69	-0.201187271247043	0.0783882753044088	0.0190260692256747	Fibroblast	0.201187271247043	Negative
12172	MGST3	-0.201172135077079	2.96961612022482e-05	1.3789171143769e-06	Fibroblast	0.201172135077079	Negative
12174	ZC3H4	0.201074025562371	0.0647614962721659	0.0147177830061391	Fibroblast	0.201074025562371	Positive
12175	SPRY1	-0.201037501328949	1.20074140413079e-15	1.31754765380987e-17	Fibroblast	0.201037501328949	Negative
12176	SERPINE3	-0.201006027324577	0.0577009975374545	0.0123930918769743	Fibroblast	0.201006027324577	Negative
12177	CHST3	-0.200980666625275	0.0999307404596479	0.0266831984057944	Fibroblast	0.200980666625275	Negative
12180	PLXDC2	0.200937604739833	2.43360100249449e-26	1.2155624284035e-28	Fibroblast	0.200937604739833	Positive
12181	NPIPB13	0.200908491650578	0.0811471289744483	0.019913359834355	Fibroblast	0.200908491650578	Positive
12182	TCIRG1	0.200824260407252	0.0162735647712813	0.00238135042717298	Fibroblast	0.200824260407252	Positive
12183	NRXN3	0.200744488348376	0.0219668393734779	0.00351469662641184	Fibroblast	0.200744488348376	Positive
12184	MRPS26	-0.200740658619483	0.0108602707073729	0.00140537588748633	Fibroblast	0.200740658619483	Negative
12186	NAGLU	-0.200586479534711	0.000552726375953191	3.8753731659654e-05	Fibroblast	0.200586479534711	Negative
12187	ANGPTL2	-0.20051399137317	0.000736206853378445	5.40697661254727e-05	Fibroblast	0.20051399137317	Negative
12188	BBIP1	-0.200471820598339	0.00140563676250284	0.000112856600670841	Fibroblast	0.200471820598339	Negative
12189	MGAT4C	-0.200462217299425	0.093260931908932	0.0241714116371129	Fibroblast	0.200462217299425	Negative
12190	PRKCH	0.200362114277809	0.043124845204902	0.00840876641309162	Fibroblast	0.200362114277809	Positive
12191	RAB40C	0.200283469431734	0.0337147537256774	0.00602505819979731	Fibroblast	0.200283469431734	Positive
12194	BCL2L1	-0.200010474313278	0.000334101592113367	2.16636033735519e-05	Fibroblast	0.200010474313278	Negative
12195	CRELD2	0.200005712946479	0.0697508611950384	0.0162521893765888	Fibroblast	0.200005712946479	Positive
12196	NCAPD2	0.199994911103499	0.0935434723910788	0.0242705984697971	Fibroblast	0.199994911103499	Positive
12197	PLIN3	0.19999344056086	0.0110618366372848	0.00143862198797729	Fibroblast	0.19999344056086	Positive
12198	RABEP2	0.199978774040891	0.0467806103944063	0.00929467682242019	Fibroblast	0.199978774040891	Positive
12201	PCGF2	0.199805452248045	0.0851205858273114	0.021289080982228	Fibroblast	0.199805452248045	Positive
12202	ANKRD16	-0.199741114724396	0.0326008066277435	0.00578678641371193	Fibroblast	0.199741114724396	Negative
12204	FABP4	-0.199693890298608	0.0564524963644569	0.0120257237191143	Fibroblast	0.199693890298608	Negative
12205	ACSM3	-0.199686409891641	1.55023617986045e-22	9.46402625758854e-25	Fibroblast	0.199686409891641	Negative
12209	PPP1R12C	0.199406423034877	0.0137089496860515	0.0018932070928938	Fibroblast	0.199406423034877	Positive
12210	FBXO21	-0.199383130755937	0.0104736426272662	0.00134836755863302	Fibroblast	0.199383130755937	Negative
12211	PFN1	0.199330347942105	4.60463042205922e-05	2.24460293444197e-06	Fibroblast	0.199330347942105	Positive
12212	PRTG	0.199317097790835	0.0758966966896694	0.0181475313054107	Fibroblast	0.199317097790835	Positive
12213	ACP1	-0.199196391373423	0.0177351538684574	0.00264872882331151	Fibroblast	0.199196391373423	Negative
12214	CATSPERB	0.199160119060307	7.78634208760248e-08	2.04543627127842e-09	Fibroblast	0.199160119060307	Positive
12215	SLC4A2	0.199039112217529	0.0490069959459429	0.00996821608409291	Fibroblast	0.199039112217529	Positive
12217	PCED1A	0.19895239014775	0.0391538077296101	0.00738095089750675	Fibroblast	0.19895239014775	Positive
12220	HPS3	-0.198900216085695	0.0167113635022311	0.00246902654889213	Fibroblast	0.198900216085695	Negative
12221	SLC38A7	0.198885478264528	0.0719833582887732	0.0169055357224304	Fibroblast	0.198885478264528	Positive
12224	HMGN3	-0.198734545395486	1.240140353234e-07	3.3610315742999e-09	Fibroblast	0.198734545395486	Negative
12225	GNG11	-0.198718744182373	0.0192647015186909	0.00296695292097126	Fibroblast	0.198718744182373	Negative
12227	PTPRE	0.198608397636486	0.00286307387202423	0.00026870354533342	Fibroblast	0.198608397636486	Positive
12230	PEX2	-0.198357513823931	0.076807792487589	0.0184845874680801	Fibroblast	0.198357513823931	Negative
12231	POLM	-0.198355372978631	0.0450420746584377	0.00887425946003813	Fibroblast	0.198355372978631	Negative
12233	MFAP1	-0.198323420458746	0.066327235222591	0.0152336069797145	Fibroblast	0.198323420458746	Negative
12234	ATPAF2	0.198283795235858	0.0882533178514237	0.0224000651359085	Fibroblast	0.198283795235858	Positive
12237	FGF12	-0.198107256667814	5.48041844831886e-05	2.72221321500992e-06	Fibroblast	0.198107256667814	Negative
12238	WARS1	0.197975180897767	0.0210914968417605	0.00333608913138567	Fibroblast	0.197975180897767	Positive
12243	GGCX	0.197775581358315	0.0230512118305758	0.00372495301711367	Fibroblast	0.197775581358315	Positive
12246	ILF3	0.197697480507794	4.04487354706165e-05	1.94337626718312e-06	Fibroblast	0.197697480507794	Positive
12247	GPR137	0.197679895576308	0.0851445943280457	0.0213038689905988	Fibroblast	0.197679895576308	Positive
12248	TPP1	-0.197560902801544	0.087891311212462	0.0222756630026959	Fibroblast	0.197560902801544	Negative
12249	TARBP1	0.19753675815242	0.0504741393486614	0.010397364566596	Fibroblast	0.19753675815242	Positive
12251	RGS3	0.197490851905914	0.0466158560798847	0.00925331857806241	Fibroblast	0.197490851905914	Positive
12252	COX6A2	-0.197365029434519	0.00581030626978397	0.000634183831129876	Fibroblast	0.197365029434519	Negative
12253	TENM3	0.197359304679174	0.00787358050705937	0.000940955139683721	Fibroblast	0.197359304679174	Positive
12255	DDX24	-0.197344225224782	2.86063211163384e-07	8.44086248831e-09	Fibroblast	0.197344225224782	Negative
12256	TMEM181	0.197329285850094	0.00145261197158202	0.000117295240153008	Fibroblast	0.197329285850094	Positive
12259	VPS37B	-0.197132767078129	0.0387738671716815	0.00729498157683843	Fibroblast	0.197132767078129	Negative
12260	TPM2	0.197119688706292	0.000317949995114309	2.03810328937394e-05	Fibroblast	0.197119688706292	Positive
12261	ZNF330	-0.19711487127517	0.0510619489867071	0.0105515117969016	Fibroblast	0.19711487127517	Negative
12264	CCN1	0.197002396028468	0.000214664860073151	1.27277934795014e-05	Fibroblast	0.197002396028468	Positive
12266	ZNF226	-0.196915791822904	0.091277359385802	0.0234462331897486	Fibroblast	0.196915791822904	Negative
12267	MAPK3	-0.196767884555666	0.0296070098266643	0.00512939870551681	Fibroblast	0.196767884555666	Negative
12269	RMND5B	-0.196672549705048	0.00422417667870345	0.000430974644030146	Fibroblast	0.196672549705048	Negative
12270	SEC23IP	0.196649537196985	0.00038678838216832	2.56881008599439e-05	Fibroblast	0.196649537196985	Positive
12271	ACADS	-0.196627418239734	0.0937009192780544	0.0243583243947426	Fibroblast	0.196627418239734	Negative
12272	RPL24	-0.19660956386231	0.00157246985090744	0.000128869511414669	Fibroblast	0.19660956386231	Negative
12273	TENM1	-0.196607062853284	0.0334785496130906	0.00597046005494762	Fibroblast	0.196607062853284	Negative
12274	ZNF630	-0.196606418566712	0.0973862904975215	0.0257180519258555	Fibroblast	0.196606418566712	Negative
12275	PLAAT3	-0.196377403064428	0.0635904357465153	0.0142462339633762	Fibroblast	0.196377403064428	Negative
12276	CLUAP1	-0.196342856010454	0.0180430438155508	0.00271487054378479	Fibroblast	0.196342856010454	Negative
12277	MAZ	0.196331831531178	0.0307346342735652	0.00538730292742632	Fibroblast	0.196331831531178	Positive
12278	PGAM1	-0.196321014115019	0.00832845731700332	0.00100764241704193	Fibroblast	0.196321014115019	Negative
12279	DOCK10	0.196304405977721	0.0130329817926122	0.00177286508350332	Fibroblast	0.196304405977721	Positive
12284	KCNQ1	0.196048528157513	9.38482912305975e-07	3.06432770367227e-08	Fibroblast	0.196048528157513	Positive
12285	MBOAT1	-0.196045570904709	0.0203807775028558	0.003191624855456	Fibroblast	0.196045570904709	Negative
12286	NDUFA1	-0.196031417595383	0.00578639247875073	0.000630503222640677	Fibroblast	0.196031417595383	Negative
12287	FANCL	0.195994111345603	0.00937067018810151	0.00116667487495927	Fibroblast	0.195994111345603	Positive
12288	SPCS2	-0.195896541812556	6.11694247276046e-05	3.08364966021131e-06	Fibroblast	0.195896541812556	Negative
12289	CPM	0.195732287270331	0.0485063228023263	0.00981253611772155	Fibroblast	0.195732287270331	Positive
12293	KALRN	0.195423154500035	0.00213541465081403	0.00018606609944194	Fibroblast	0.195423154500035	Positive
12294	PTN	-0.195272834959086	2.73253305142509e-07	8.01232982426931e-09	Fibroblast	0.195272834959086	Negative
12295	RDH11	-0.195219197460157	0.0391493575449399	0.0073764907334236	Fibroblast	0.195219197460157	Negative
12296	CHCHD2	-0.195191954732193	0.000119130399804461	6.65569896234338e-06	Fibroblast	0.195191954732193	Negative
12298	TSKU	-0.195086375934917	0.0639649421589833	0.0144129681897404	Fibroblast	0.195086375934917	Negative
12299	LGR4	0.195062908570732	4.42876012195559e-15	5.38681440747484e-17	Fibroblast	0.195062908570732	Positive
12301	ESYT1	0.194974725538647	0.0673851758570495	0.0155576171435756	Fibroblast	0.194974725538647	Positive
12302	COX5B	-0.194942637609159	0.000314644431474857	2.00527253062785e-05	Fibroblast	0.194942637609159	Negative
12303	CIAPIN1	-0.194926035163967	0.0689607163856648	0.0160425679132316	Fibroblast	0.194926035163967	Negative
12304	CBR1	-0.194876318389219	0.0356295311828781	0.00649881419147434	Fibroblast	0.194876318389219	Negative
12305	MT-ND4	-0.194872886546005	1.34524251793251e-15	1.49319306402647e-17	Fibroblast	0.194872886546005	Negative
12307	EPHA6	0.194765115641332	5.03513917026492e-05	2.47774862508643e-06	Fibroblast	0.194765115641332	Positive
12308	FHL3	0.194620395487613	0.0144000635687252	0.00202957410624636	Fibroblast	0.194620395487613	Positive
12312	TIMP2	-0.194529251620012	2.92736827706275e-08	7.20266359909992e-10	Fibroblast	0.194529251620012	Negative
12313	SCFD2	0.194482226090165	2.44296538870898e-08	5.98821411532587e-10	Fibroblast	0.194482226090165	Positive
12315	CLMP	0.19423902013678	2.14662764942027e-11	3.73292015623912e-13	Fibroblast	0.19423902013678	Positive
12317	ITM2C	-0.19423008585451	0.0305169459460797	0.00532656340766371	Fibroblast	0.19423008585451	Negative
12318	ANKRD36B	0.194223369290653	0.0130329817926122	0.00177794967327301	Fibroblast	0.194223369290653	Positive
12319	NHSL1	-0.194173358053039	3.57175233146796e-06	1.34795574067055e-07	Fibroblast	0.194173358053039	Negative
12321	NDUFA12	-0.194071565348555	0.0237574914243231	0.00387235943564243	Fibroblast	0.194071565348555	Negative
12322	ZNF397	-0.194057084358412	0.00169812501878966	0.000141523507717092	Fibroblast	0.194057084358412	Negative
12324	KAT2A	0.194013305380769	0.0418526436262263	0.00810263464154025	Fibroblast	0.194013305380769	Positive
12326	TSPAN9	0.193982208031237	0.000132755745989315	7.52745095656741e-06	Fibroblast	0.193982208031237	Positive
12327	MLX	-0.193981334136312	0.0067227792466074	0.00076362713114734	Fibroblast	0.193981334136312	Negative
12328	ADRA1B	-0.193975989395044	0.0292387023848727	0.00503043071277988	Fibroblast	0.193975989395044	Negative
12329	SLC16A3	0.193938385234758	0.0554190615460838	0.0117184325866569	Fibroblast	0.193938385234758	Positive
12332	PMP22	-0.193806540865209	4.15569077919924e-12	6.68846726094411e-14	Fibroblast	0.193806540865209	Negative
12333	ZNF354A	-0.193788179823035	0.0896271130598017	0.0229311437169005	Fibroblast	0.193788179823035	Negative
12334	CHST12	-0.193773070438	0.00721836873810805	0.00084395690361378	Fibroblast	0.193773070438	Negative
12335	HEXD	-0.193612202538364	0.048341714850122	0.00976135080175898	Fibroblast	0.193612202538364	Negative
12336	GSR	0.19340904944136	0.0265920104151781	0.00447176717554286	Fibroblast	0.19340904944136	Positive
12337	RNF6	-0.19332273826498	0.0760753974650075	0.0181972969979197	Fibroblast	0.19332273826498	Negative
12338	COQ6	-0.193281748687433	0.0804756044863396	0.0196976570302478	Fibroblast	0.193281748687433	Negative
12340	PTPRT	0.193271275269299	0.018318519651903	0.00276700976704816	Fibroblast	0.193271275269299	Positive
12342	BMP4	-0.19317008620182	0.0255007081583207	0.00424343483274619	Fibroblast	0.19317008620182	Negative
12343	ATP5F1A	-0.193163152657368	0.00431526817412088	0.000443461561506641	Fibroblast	0.193163152657368	Negative
12348	ZFP90	-0.192914666626587	0.0129309533865447	0.00175466734049219	Fibroblast	0.192914666626587	Negative
12350	CNBP	-0.192723655484185	7.64221365436765e-07	2.445847677746e-08	Fibroblast	0.192723655484185	Negative
12351	UBXN2B	-0.192628430070131	0.0303803357611559	0.00529147833116794	Fibroblast	0.192628430070131	Negative
12352	ADAMTS12	0.192602813004515	0.00115584209411526	9.03419266975665e-05	Fibroblast	0.192602813004515	Positive
12353	S100A6	-0.192576423631031	6.14624420808485e-13	9.03943047900742e-15	Fibroblast	0.192576423631031	Negative
12354	DPP6	-0.192521165176322	0.0203667166410306	0.0031837153944998	Fibroblast	0.192521165176322	Negative
12355	ETV6	0.192508885066859	3.01188437495473e-09	6.24051521588993e-11	Fibroblast	0.192508885066859	Positive
12356	SLC39A14	0.192198313015862	0.000183895809994392	1.0750360920956e-05	Fibroblast	0.192198313015862	Positive
12357	LTBP4	-0.192138226870928	1.87947082739259e-18	1.54724728182352e-20	Fibroblast	0.192138226870928	Negative
12358	MAP4K4	0.192122532131777	3.06683847758815e-11	5.47497758000659e-13	Fibroblast	0.192122532131777	Positive
12360	GART	0.192078376595363	0.0025491646772254	0.000232808567812536	Fibroblast	0.192078376595363	Positive
12362	ATXN7L3B	-0.192050160546273	0.047984461823506	0.00964482800318921	Fibroblast	0.192050160546273	Negative
12363	SNX21	-0.19191941899457	0.0247436164593624	0.00408540887799111	Fibroblast	0.19191941899457	Negative
12364	MBOAT2	0.191826096095083	0.0764409564050536	0.0183413043117851	Fibroblast	0.191826096095083	Positive
12365	STK17A	-0.19182200532752	0.01117023316695	0.00145478570891366	Fibroblast	0.19182200532752	Negative
12366	UNC5C	0.191809935539682	5.81405494398268e-16	6.02325551499454e-18	Fibroblast	0.191809935539682	Positive
12367	SELENOT	-0.191779342993383	0.0211777847082553	0.00335561420823617	Fibroblast	0.191779342993383	Negative
12368	SLC25A39	0.191740590043765	0.058479873348423	0.0126252913139598	Fibroblast	0.191740590043765	Positive
12369	TMEM220	-0.191709092603428	0.00309921987519191	0.000295273006331298	Fibroblast	0.191709092603428	Negative
12370	TMEM150C	-0.191700069983615	0.000586261773792297	4.14846227870787e-05	Fibroblast	0.191700069983615	Negative
12371	LDB3	-0.19154584260623	0.000861440690170667	6.4143904873498e-05	Fibroblast	0.19154584260623	Negative
12373	LMAN1	0.191479790631995	0.000313605226168626	1.9957487337343e-05	Fibroblast	0.191479790631995	Positive
12374	MMP19	0.191463624632215	0.00530446081722202	0.000564350813529314	Fibroblast	0.191463624632215	Positive
12375	NSUN2	0.191462567380041	0.00797992635783693	0.000955140570441308	Fibroblast	0.191462567380041	Positive
12376	GABBR1	0.191384063931437	0.000545615639457085	3.80346927171557e-05	Fibroblast	0.191384063931437	Positive
12378	ZADH2	-0.191366075875159	0.0729922367800812	0.0172299914963603	Fibroblast	0.191366075875159	Negative
12379	PPP1R8	-0.191231764406904	0.0889879361176138	0.0227182225219327	Fibroblast	0.191231764406904	Negative
12381	MRPS25	-0.191186002297971	0.00217614400325458	0.00019062143844992	Fibroblast	0.191186002297971	Negative
12382	DAB2	-0.191015613206272	0.0652349507378518	0.0148680897806	Fibroblast	0.191015613206272	Negative
[truncated: 10,384 more rows]
