# Supplementary material for: Single-cell analysis of chromatin and expression reveals age- and sex-associated alterations in the human heart
Source: Commun Biol. 2024 Aug 26;7:1052. doi: 10.1038/s42003-024-06582-y (PMC11347658; doi:10.1038/s42003-024-06582-y)
Supplement: Supplementary file 11 — Supplementary Data 9 [file 42003_2024_6582_MOESM11_ESM.csv]

	gene	coefficientValue	q_val	pval	cellType	Effect_Magnitude	Effect_Direction
8	CRIP1	1.32252857784788	1.19651697696565e-12	1.69510338633215e-15	Endothelium	1.32252857784788	Positive
9	EEF1AKMT2	1.12281597319954	0.0212841933196984	0.000808107830989683	Endothelium	1.12281597319954	Positive
15	ZNF10	0.84443271216526	0.061577500406127	0.00379188990033952	Endothelium	0.84443271216526	Positive
16	GPAM	0.827848350669844	2.67663486017661e-05	2.37630975497357e-07	Endothelium	0.827848350669844	Positive
17	ITLN1	-0.77739564703833	0.00707874430505677	0.000197536288805432	Endothelium	0.77739564703833	Negative
19	MYL7	-0.760104058720469	1.08381289315512e-12	1.30675052765979e-15	Endothelium	0.760104058720469	Negative
21	STK33	-0.717866890694685	0.000359119416730408	4.7484622537077e-06	Endothelium	0.717866890694685	Negative
22	CCL21	0.712761564706121	1.8414494355161e-05	1.54787495051882e-07	Endothelium	0.712761564706121	Positive
25	RALYL	-0.687381436039494	2.53363987011955e-07	1.26825569622531e-09	Endothelium	0.687381436039494	Negative
28	SGCG	-0.670035057562648	1.78183417871113e-07	8.24611586294344e-10	Endothelium	0.670035057562648	Negative
29	CDK2	0.669068380647199	0.000396740144087228	5.43198180508758e-06	Endothelium	0.669068380647199	Positive
31	NDUFA13	0.647397935488315	0.00426683795714418	0.000104373916783183	Endothelium	0.647397935488315	Positive
32	CLIP4	-0.631807300391688	0.00766966638402298	0.000220933910760012	Endothelium	0.631807300391688	Negative
33	SLC7A2	-0.631072061749451	0.0279161798796769	0.00118382742406261	Endothelium	0.631072061749451	Negative
34	DHFR	0.625575071746744	1.07662428883796e-15	7.11784097267257e-19	Endothelium	0.625575071746744	Positive
36	MLIP	-0.62156453116881	2.77248243919479e-16	1.04740553048537e-19	Endothelium	0.62156453116881	Negative
37	EDIL3	-0.619887562824791	0.00401291700636458	9.74045778839911e-05	Endothelium	0.619887562824791	Negative
38	ACSS3	-0.61922318156891	2.02136011306168e-07	9.73643424311918e-10	Endothelium	0.61922318156891	Negative
39	DNAJC6	-0.617136374117461	0.0595214437969557	0.00358657736517357	Endothelium	0.617136374117461	Negative
40	STC1	0.612581391548193	5.05933402376198e-16	2.86701965834642e-19	Endothelium	0.612581391548193	Positive
41	CHRM2	-0.608893453511693	1.73847586182687e-06	1.08367403551732e-08	Endothelium	0.608893453511693	Negative
42	HOMER1	-0.607370881208906	3.17786501947335e-05	2.85131447723809e-07	Endothelium	0.607370881208906	Negative
43	SEMA5A	-0.602653672658859	5.37744666181532e-06	3.65674499103422e-08	Endothelium	0.602653672658859	Negative
44	COX6A1	0.601358141697144	0.0411863719064047	0.00203053325794704	Endothelium	0.601358141697144	Positive
45	NPPA	0.599930237302022	0.00512622623599734	0.000132658291335783	Endothelium	0.599930237302022	Positive
46	B3GALNT1	-0.597041871405507	0.0027593882898091	6.12444510866205e-05	Endothelium	0.597041871405507	Negative
47	ADH1B	-0.594483966203208	1.98611457360971e-07	9.37908279944139e-10	Endothelium	0.594483966203208	Negative
48	LRRC39	-0.593401237144271	1.03125376737661e-05	8.00770975103929e-08	Endothelium	0.593401237144271	Negative
49	FHOD3	-0.590861344647072	8.22105276208631e-09	2.48464004898717e-11	Endothelium	0.590861344647072	Negative
51	GREB1L	-0.585641157175226	1.49418277244615e-05	1.18541134194821e-07	Endothelium	0.585641157175226	Negative
52	LRP4	0.584320456700989	3.56771278250527e-90	3.36958139639712e-94	Endothelium	0.584320456700989	Positive
53	ESRRG	-0.584183970200962	1.10974290055711e-07	4.82132351960964e-10	Endothelium	0.584183970200962	Negative
54	ACSM1	-0.58388030106832	0.0479640315005112	0.00258212107624588	Endothelium	0.58388030106832	Negative
55	KCND3	-0.581266729324498	0.000931820950613144	1.63693517958108e-05	Endothelium	0.581266729324498	Negative
56	QRICH2	-0.580733026683344	0.0973089400800713	0.00793139547498125	Endothelium	0.580733026683344	Negative
59	GALNT17	-0.574991584706729	6.4096951114575e-07	3.39009186098999e-09	Endothelium	0.574991584706729	Negative
60	LPAR1	-0.573309121111004	0.026335062592681	0.00108195619832038	Endothelium	0.573309121111004	Negative
61	JPH2	-0.572152644652953	0.000559241605968325	8.39813140810009e-06	Endothelium	0.572152644652953	Negative
62	PPFIBP2	-0.569239308974154	0.00519010845519717	0.000135291833550663	Endothelium	0.569239308974154	Negative
64	ACKR4	0.56468200043076	0.00595684527061173	0.000162029792022684	Endothelium	0.56468200043076	Positive
65	LRRTM3	-0.557414413688139	1.42782586348869e-06	8.36089946508299e-09	Endothelium	0.557414413688139	Negative
66	COL12A1	0.556960708610808	0.00779940971520041	0.000226144577121886	Endothelium	0.556960708610808	Positive
68	SCN5A	-0.554760363289684	0.00239826189580269	5.12415619470212e-05	Endothelium	0.554760363289684	Negative
70	CAP2	-0.55323155875981	3.95897773964518e-05	3.67876961529968e-07	Endothelium	0.55323155875981	Negative
71	ALCAM	-0.552086141106594	0.0922932848818659	0.00738311411928035	Endothelium	0.552086141106594	Negative
73	SYT1	0.548259716109544	0.0593247772415081	0.00354990972926984	Endothelium	0.548259716109544	Positive
74	FBXO40	-0.546662847467594	0.00144805176702727	2.73526967704434e-05	Endothelium	0.546662847467594	Negative
75	GGT7	-0.543178903517115	0.00401291700636458	9.72908702495194e-05	Endothelium	0.543178903517115	Negative
76	NCAM1	-0.542677393377959	1.8427334708354e-06	1.16606670330536e-08	Endothelium	0.542677393377959	Negative
77	BICC1	-0.541684423902172	8.20829939730358e-06	5.96939038149203e-08	Endothelium	0.541684423902172	Negative
78	SPHKAP	-0.541448583324781	6.47911990201838e-05	6.60884916337348e-07	Endothelium	0.541448583324781	Negative
80	ELK1	-0.539340312910626	0.0989674975515421	0.00824238830025148	Endothelium	0.539340312910626	Negative
81	PPP1R3A	-0.534348853212	0.0150036142428625	0.000520053497084485	Endothelium	0.534348853212	Negative
82	BHMT2	-0.533995139373845	0.0593247772415081	0.00355791778885131	Endothelium	0.533995139373845	Negative
83	ISLR2	0.533432788274901	0.0237308951811854	0.000932381223590207	Endothelium	0.533432788274901	Positive
85	PCDH9	-0.532898843796343	1.2051007150907e-11	1.82108154906036e-14	Endothelium	0.532898843796343	Negative
87	GRAMD1B	-0.530331726868483	0.0015560056014746	3.01266668211459e-05	Endothelium	0.530331726868483	Negative
88	GK	-0.526045472477041	0.0247963168232459	0.000990634871196924	Endothelium	0.526045472477041	Negative
89	RGN	-0.525244296449488	0.0591449582615391	0.00351361718421875	Endothelium	0.525244296449488	Negative
90	SCN3B	0.524827851011561	0.012582016373385	0.000411161471967436	Endothelium	0.524827851011561	Positive
92	GRIP1	-0.522914518398477	0.0333562423045063	0.00149958172808321	Endothelium	0.522914518398477	Negative
93	MYO18B	-0.520963084383329	1.87825483357931e-05	1.59655208747769e-07	Endothelium	0.520963084383329	Negative
95	PLD2	-0.519074007453984	0.00231722092432964	4.90231854032715e-05	Endothelium	0.519074007453984	Negative
96	ZNF382	-0.518809235405893	0.0852323547272397	0.00638533677382419	Endothelium	0.518809235405893	Negative
99	RENBP	0.514338219874716	0.0548259915252939	0.00310687522810505	Endothelium	0.514338219874716	Positive
100	ANKRD2	-0.513303820511378	7.5358874101899e-07	4.12808339432389e-09	Endothelium	0.513303820511378	Negative
101	HOMEZ	-0.510819012155371	0.0601341854753735	0.00363613368158075	Endothelium	0.510819012155371	Negative
102	PDP2	-0.509867626504873	0.0729564953598387	0.00492265446331517	Endothelium	0.509867626504873	Negative
104	RERG	-0.508688184841344	0.0013925666669653	2.60415753739262e-05	Endothelium	0.508688184841344	Negative
106	RBM20	-0.505528045989823	1.41248717586652e-09	3.20170874771407e-12	Endothelium	0.505528045989823	Negative
107	TENM2	-0.505302343526657	1.60498333987833e-06	9.85303334832748e-09	Endothelium	0.505302343526657	Negative
108	KCNIP4	-0.504905947168811	3.71838129702967e-05	3.40652612213711e-07	Endothelium	0.504905947168811	Negative
109	CYSLTR1	-0.504511067335049	0.0724854991608995	0.00482643340653892	Endothelium	0.504511067335049	Negative
111	PHF7	-0.503874302986033	0.00969752240212629	0.000300414369842975	Endothelium	0.503874302986033	Negative
113	RIMS1	-0.501961049111826	0.0694676226766137	0.00449426912858711	Endothelium	0.501961049111826	Negative
114	GLI3	-0.501506366582072	0.0382537899522886	0.00181406930057544	Endothelium	0.501506366582072	Negative
115	NPPB	-0.501221960740729	0.000553301445445535	8.25667060638406e-06	Endothelium	0.501221960740729	Negative
116	SERPINE1	0.500747014334697	1.03125376737661e-05	7.99734225808958e-08	Endothelium	0.500747014334697	Positive
117	SHROOM3	-0.499921142237912	0.0151158751271342	0.000525372312692237	Endothelium	0.499921142237912	Negative
118	CCDC112	-0.498916198747257	0.0466421344713842	0.0024842029926397	Endothelium	0.498916198747257	Negative
119	CDH2	-0.498189005298166	1.38400598126104e-07	6.27429987726952e-10	Endothelium	0.498189005298166	Negative
121	MYO1H	-0.493432437958535	0.0774716642495937	0.00542184578852937	Endothelium	0.493432437958535	Negative
122	GPRIN3	-0.490822943237745	0.026452132554987	0.00109181158804867	Endothelium	0.490822943237745	Negative
124	PXYLP1	-0.488338714305119	0.058205193339302	0.00339731861387313	Endothelium	0.488338714305119	Negative
125	ZNF28	-0.485588030454257	0.0357190011236204	0.00165244955593583	Endothelium	0.485588030454257	Negative
127	PIP5K1B	-0.481133783242873	9.58046169810424e-05	9.95325639206145e-07	Endothelium	0.481133783242873	Negative
129	MYPN	-0.479425830252831	0.00196962188423945	3.9809131396604e-05	Endothelium	0.479425830252831	Negative
130	PAPPA	0.478906483493189	0.073069645681476	0.00496485704713256	Endothelium	0.478906483493189	Positive
131	LFNG	-0.477317480221098	0.0783343697958151	0.00549713571593212	Endothelium	0.477317480221098	Negative
132	PACRG	-0.47543658425809	0.000581124210016413	8.94628317271207e-06	Endothelium	0.47543658425809	Negative
133	NOL4	-0.474983635578006	0.0817129448951665	0.00590279516803128	Endothelium	0.474983635578006	Negative
134	AKAP6	-0.474930277959456	9.5900480655527e-07	5.34390664778626e-09	Endothelium	0.474930277959456	Negative
135	AQP3	0.471466037195553	7.92621381375643e-10	1.57206734122483e-12	Endothelium	0.471466037195553	Positive
138	GPNMB	-0.468870046530065	0.0539346863996168	0.00304108498116464	Endothelium	0.468870046530065	Negative
139	MROH8	-0.468625233480098	0.0722251694253145	0.00479545656460107	Endothelium	0.468625233480098	Negative
140	ANK2	-0.46702031380284	2.53070148871504e-08	9.08260828968374e-11	Endothelium	0.46702031380284	Negative
143	SMYD1	-0.46633493483911	0.00148948831527561	2.85574355875471e-05	Endothelium	0.46633493483911	Negative
144	NCKAP5	-0.466038118404004	0.00129680580654278	2.40058498377772e-05	Endothelium	0.466038118404004	Negative
146	GGH	0.465812320430287	0.0757107854175651	0.00522710466001512	Endothelium	0.465812320430287	Positive
147	CCDC3	0.464440021282155	0.00261525037937177	5.70573137169323e-05	Endothelium	0.464440021282155	Positive
148	CEP85	-0.46435532671484	0.0710353399172224	0.00468291152835486	Endothelium	0.46435532671484	Negative
150	MYOM2	-0.463213223374552	6.8329342943255e-07	3.67847803906832e-09	Endothelium	0.463213223374552	Negative
151	ROR1	-0.462563513700307	0.000931820950613144	1.63581814859294e-05	Endothelium	0.462563513700307	Negative
152	GXYLT2	-0.462062986840815	0.049255239703271	0.00268884855954766	Endothelium	0.462062986840815	Negative
154	TECRL	-0.460183788941892	4.83283635450838e-08	1.87142322001174e-10	Endothelium	0.460183788941892	Negative
155	IGSF9B	-0.459139422027823	0.0421243574756274	0.00211258347370213	Endothelium	0.459139422027823	Negative
156	IL1RAPL1	-0.456121059604016	7.17648257082499e-09	2.03338191466518e-11	Endothelium	0.456121059604016	Negative
157	NEDD8	0.45505056280715	0.0996790726102007	0.00834541615911253	Endothelium	0.45505056280715	Positive
158	TNFAIP3	0.454848749107973	0.0422615673871186	0.00212345616263195	Endothelium	0.454848749107973	Positive
159	IRX3	-0.454089127620028	0.0160853052561391	0.000565142950064578	Endothelium	0.454089127620028	Negative
160	GPRC5C	0.453272230810359	0.000334794824405923	4.33196929954774e-06	Endothelium	0.453272230810359	Positive
161	ADA	0.45296265307229	9.63342717342934e-08	4.00331314347271e-10	Endothelium	0.45296265307229	Positive
162	CACNA2D3	-0.452591147499604	0.000203866511242065	2.42606539634494e-06	Endothelium	0.452591147499604	Negative
163	PRR16	-0.450635904951179	0.00210204249538082	4.26840892054096e-05	Endothelium	0.450635904951179	Negative
164	C2CD4B	0.449326817044608	0.0532611949423727	0.00299304977245105	Endothelium	0.449326817044608	Positive
167	SLC41A1	-0.448013765698095	0.00100057260788517	1.79551185774634e-05	Endothelium	0.448013765698095	Negative
168	KLHL31	-0.447581359462749	0.00340909593035654	7.82404902792443e-05	Endothelium	0.447581359462749	Negative
169	RPAP1	-0.445436853482233	0.0148713565942343	0.000513478915697644	Endothelium	0.445436853482233	Negative
170	SGTB	-0.445164124848251	0.0593247772415081	0.00355555731913452	Endothelium	0.445164124848251	Negative
171	PLPP7	-0.442600961940902	0.0382537899522886	0.00181253294218455	Endothelium	0.442600961940902	Negative
172	PXDNL	-0.442208719483291	2.21755508470411e-08	7.74929525255496e-11	Endothelium	0.442208719483291	Negative
174	C3	-0.441371250020505	0.000614172286147651	9.74508349762045e-06	Endothelium	0.441371250020505	Negative
176	TAF5L	-0.44037316617133	0.073069645681476	0.00496067533389045	Endothelium	0.44037316617133	Negative
180	KRT18	0.436844844573886	0.0870865402892473	0.00662867467115483	Endothelium	0.436844844573886	Positive
181	SMTNL2	0.436594324147506	0.0248671209853098	0.000995812173948939	Endothelium	0.436594324147506	Positive
184	BMPER	0.434921055954717	6.5617367353555e-06	4.58602680786085e-08	Endothelium	0.434921055954717	Positive
186	ADCY5	-0.434197635538934	0.00233234653473875	4.95634652735378e-05	Endothelium	0.434197635538934	Negative
190	CCDC141	-0.430555677600567	0.000936935940479504	1.65476974754125e-05	Endothelium	0.430555677600567	Negative
191	DMAC1	-0.430235172941666	0.0547352374123979	0.00309656282678753	Endothelium	0.430235172941666	Negative
194	ZNF414	-0.427401394167084	0.0913791575997807	0.00722827328070915	Endothelium	0.427401394167084	Negative
195	TMEM178B	-0.427128037860902	0.000833849487780259	1.43332647125054e-05	Endothelium	0.427128037860902	Negative
197	PRKAA2	-0.426778058262669	0.000781635172248682	1.26975112983352e-05	Endothelium	0.426778058262669	Negative
198	SLC1A3	-0.426449309119956	0.000805101397297971	1.35349498223497e-05	Endothelium	0.426449309119956	Negative
199	GAS2	-0.426376325119738	0.00326126610748475	7.42316898284685e-05	Endothelium	0.426376325119738	Negative
200	CNTN5	0.426263913025715	0.0049422453936609	0.000126963614193026	Endothelium	0.426263913025715	Positive
203	ZDHHC11B	0.425340631483545	0.0349038005321971	0.00159882350378878	Endothelium	0.425340631483545	Positive
204	DOK5	0.425100829767509	3.95897773964518e-05	3.70172644715596e-07	Endothelium	0.425100829767509	Positive
206	LIN7B	-0.424763086037406	0.0256138338662377	0.0010353910931951	Endothelium	0.424763086037406	Negative
207	PLLP	0.424038886800962	0.00287208745618323	6.42883195235574e-05	Endothelium	0.424038886800962	Positive
208	ATXN7L3B	-0.422212700273943	0.0253146668005949	0.00101851606130085	Endothelium	0.422212700273943	Negative
209	MRC2	-0.421452392775807	0.00962275536648347	0.000294462857833457	Endothelium	0.421452392775807	Negative
210	LYVE1	0.420949357908915	0.0286976297764097	0.00122238676134877	Endothelium	0.420949357908915	Positive
211	MYH6	-0.420936120435622	0.000803467746062975	1.34276523002579e-05	Endothelium	0.420936120435622	Negative
212	CTNNA3	-0.420838979051931	1.93200822157574e-10	3.28448696527798e-13	Endothelium	0.420838979051931	Negative
213	NOVA1	-0.420719590036955	0.0184966819738094	0.000677815697566872	Endothelium	0.420719590036955	Negative
216	MITF	-0.419813590599737	4.40238116561359e-05	4.24105476853595e-07	Endothelium	0.419813590599737	Negative
217	STMN1	-0.419797118426139	0.0729564953598387	0.00493793027530761	Endothelium	0.419797118426139	Negative
218	MYOCD	-0.419044611191902	0.0025006151195753	5.43201244335397e-05	Endothelium	0.419044611191902	Negative
219	POSTN	0.418198183215165	7.46658666504224e-08	2.96181186184146e-10	Endothelium	0.418198183215165	Positive
220	CACNB2	-0.417730018200295	3.16641948356095e-11	5.08397537028109e-14	Endothelium	0.417730018200295	Negative
221	PKP2	-0.417684541627346	4.93478391898515e-05	4.84716214180635e-07	Endothelium	0.417684541627346	Negative
222	MYOM3	-0.417553856559072	0.00962362519570097	0.00029539839333234	Endothelium	0.417553856559072	Negative
223	USP30	-0.417189796400774	0.0636119103980086	0.00396057180246928	Endothelium	0.417189796400774	Negative
226	CCN3	0.415793799164647	0.0413948791916703	0.00205254170529155	Endothelium	0.415793799164647	Positive
227	WNK2	-0.415636901260858	0.0390161447925957	0.00187194952348306	Endothelium	0.415636901260858	Negative
229	EYA4	-0.414222800753762	0.00883159323207455	0.000260243397091732	Endothelium	0.414222800753762	Negative
230	ANKRD9	-0.412130445915592	0.022774178229591	0.000887298708093326	Endothelium	0.412130445915592	Negative
231	TBX20	-0.411789852559379	0.00226624872068289	4.73903538638817e-05	Endothelium	0.411789852559379	Negative
233	MMP23B	-0.411191098294795	0.0641355229955845	0.00403421404562328	Endothelium	0.411191098294795	Negative
234	MYOM1	-0.411159769947598	1.11785887182343e-07	4.96216159574056e-10	Endothelium	0.411159769947598	Negative
235	CCDC80	-0.409105610113293	0.00146924218796263	2.80304988636619e-05	Endothelium	0.409105610113293	Negative
236	CORIN	-0.40858467754458	0.0298220629254654	0.00128718197553246	Endothelium	0.40858467754458	Negative
237	MT-ND4L	0.408490277839528	1.63792089017797e-05	1.31491571274204e-07	Endothelium	0.408490277839528	Positive
238	SNRPN	-0.408464375313007	0.0370437471123597	0.00173272909899439	Endothelium	0.408464375313007	Negative
240	STX16	0.407648999211989	0.0802399795208365	0.00570652668862768	Endothelium	0.407648999211989	Positive
241	PI16	0.407541372081167	0.0219513744319819	0.000843805193975883	Endothelium	0.407541372081167	Positive
242	NBPF3	0.407281371237789	0.0295581315922589	0.00126183183601256	Endothelium	0.407281371237789	Positive
244	TMEM38B	-0.406691955588889	0.0645137515224633	0.00407019135030275	Endothelium	0.406691955588889	Negative
245	PRRX1	-0.403781178088481	0.057701277802867	0.00336245640388826	Endothelium	0.403781178088481	Negative
249	MKRN2	-0.403306770403103	0.00899268182747162	0.000268387557374484	Endothelium	0.403306770403103	Negative
251	TNIK	-0.402718660274269	0.00551140856713646	0.000145749376539309	Endothelium	0.402718660274269	Negative
253	SGCD	-0.402403665869031	6.69814597948108e-09	1.83458852856962e-11	Endothelium	0.402403665869031	Negative
254	DNAH17	-0.402338264495997	0.00887095817377936	0.000262241207819507	Endothelium	0.402338264495997	Negative
255	DUSP5	0.402189594988237	0.00226624872068289	4.75167374378165e-05	Endothelium	0.402189594988237	Positive
257	LRRC2	-0.402095589400959	0.00957302101339598	0.000292036814065631	Endothelium	0.402095589400959	Negative
264	OAZ1	-0.39983523920137	0.0187423847416939	0.000690359845982303	Endothelium	0.39983523920137	Negative
266	GMPR	-0.399433905167541	0.0164792587391362	0.000583653383752935	Endothelium	0.399433905167541	Negative
267	TMEM108	0.399229960536103	0.000134896155070198	1.51611658985205e-06	Endothelium	0.399229960536103	Positive
269	WASF3	-0.398649435406768	0.0593247772415081	0.00354994907045111	Endothelium	0.398649435406768	Negative
272	TMEM116	-0.397475329105347	0.0316424283383875	0.00139862641314369	Endothelium	0.397475329105347	Negative
274	DNAH9	0.395854224208121	0.0488345645741339	0.00265204709389186	Endothelium	0.395854224208121	Positive
276	LYAR	0.395267253688782	0.0835085635406123	0.00617559550928404	Endothelium	0.395267253688782	Positive
277	GFPT2	-0.395035927316833	0.0749512829139844	0.00515941495040388	Endothelium	0.395035927316833	Negative
278	ACKR1	-0.394443727655533	0.000988771575762067	1.7649964848794e-05	Endothelium	0.394443727655533	Negative
283	MTUS2	-0.389178657131694	0.00182412355388237	3.58346901404924e-05	Endothelium	0.389178657131694	Negative
285	ABCA10	-0.388638906211926	0.0201779266965796	0.000760388435203556	Endothelium	0.388638906211926	Negative
286	ZBTB2	-0.387728695399681	0.0760763477335105	0.00528108382925295	Endothelium	0.387728695399681	Negative
288	CHPT1	-0.386990255566618	3.22773948504051e-06	2.16442674195199e-08	Endothelium	0.386990255566618	Negative
290	TMEM132C	0.386671207269496	1.42782586348869e-06	8.25925957981195e-09	Endothelium	0.386671207269496	Positive
292	ECHDC2	-0.384303865035755	0.000271721080809295	3.33620518560713e-06	Endothelium	0.384303865035755	Negative
296	RYR2	-0.383579040978669	4.42261702428119e-22	1.25310267027234e-25	Endothelium	0.383579040978669	Negative
297	MEGF11	0.383215026957623	0.00424565271528725	0.000103454703489243	Endothelium	0.383215026957623	Positive
303	PPM1K	-0.381739570639005	0.000118822400343042	1.31301670193955e-06	Endothelium	0.381739570639005	Negative
304	CADM1	-0.381578434807581	0.0242865419732653	0.000965681353489299	Endothelium	0.381578434807581	Negative
305	ACOT11	-0.381430378489855	0.0183607238231945	0.000671099369057071	Endothelium	0.381430378489855	Negative
308	ALPK2	-0.379658207058718	0.0595214437969557	0.00358514416426741	Endothelium	0.379658207058718	Negative
309	TMEM71	-0.378750751005432	0.0307834071942193	0.00134403074210022	Endothelium	0.378750751005432	Negative
310	ABCA6	-0.378539319678343	0.000803467746062975	1.34316009683742e-05	Endothelium	0.378539319678343	Negative
311	HSPA1B	0.378522130442608	0.0276357298974937	0.0011693244233167	Endothelium	0.378522130442608	Positive
313	HEYL	-0.378262658459565	0.0772856424236165	0.00540152770999964	Endothelium	0.378262658459565	Negative
320	ALDH9A1	-0.375355916218002	0.0296034273489963	0.00126834638335225	Endothelium	0.375355916218002	Negative
324	NRG1	0.374289250398625	0.0421243574756274	0.00211142441964224	Endothelium	0.374289250398625	Positive
325	CD9	0.374244355158944	7.21359666732035e-31	1.36259853935027e-34	Endothelium	0.374244355158944	Positive
326	GPAT3	-0.374223202793344	0.0729564953598387	0.00494048046590521	Endothelium	0.374223202793344	Negative
329	TRDN	-0.373087064734663	6.23003564686474e-05	6.2959370439604e-07	Endothelium	0.373087064734663	Negative
330	RETREG1	-0.372627604594257	0.00185943571473583	3.70552451652115e-05	Endothelium	0.372627604594257	Negative
331	ATAD2	-0.372263537918769	0.0997820717490848	0.00839605985879857	Endothelium	0.372263537918769	Negative
335	HLF	-0.370548393791102	0.0820358606063543	0.00598920667252662	Endothelium	0.370548393791102	Negative
336	NT5C	-0.370412630766244	0.0383406027962338	0.00183229552464057	Endothelium	0.370412630766244	Negative
337	LRRC75A	-0.369711455684891	0.0980164487206126	0.00803549422580625	Endothelium	0.369711455684891	Negative
342	RAP2B	0.367666106326898	0.0671796270619205	0.00428279639845073	Endothelium	0.367666106326898	Positive
345	STK35	-0.3652423773986	0.0328542864054322	0.00147080957274035	Endothelium	0.3652423773986	Negative
346	DNAJC27	-0.365061519317302	0.0996743205362018	0.00833129709808638	Endothelium	0.365061519317302	Negative
347	SRL	-0.364889284127507	0.00718047030270825	0.000202094838515967	Endothelium	0.364889284127507	Negative
351	ANK3	-0.364158420304464	0.00359601623304929	8.35493004656333e-05	Endothelium	0.364158420304464	Negative
352	LIAS	-0.363335108868867	0.0867941781985721	0.00658252031483315	Endothelium	0.363335108868867	Negative
354	PDE4DIP	-0.362793652900938	7.2417749051065e-09	2.12027788117021e-11	Endothelium	0.362793652900938	Negative
356	SYNPO2	-0.362376317273786	1.85339822220734e-06	1.19031997648375e-08	Endothelium	0.362376317273786	Negative
359	SFXN4	-0.361189560732716	0.0707865433987558	0.00464645331149748	Endothelium	0.361189560732716	Negative
360	PPARGC1A	-0.360770589423464	0.0383406027962338	0.0018307213187669	Endothelium	0.360770589423464	Negative
363	TMEM18	0.360381091456963	0.0820358606063543	0.00598540084680059	Endothelium	0.360381091456963	Positive
365	TMEM100	0.359424528935444	0.0748666113789116	0.00513346806394879	Endothelium	0.359424528935444	Positive
367	TRIM63	-0.358807223195113	0.0705611421384424	0.00461166512653968	Endothelium	0.358807223195113	Negative
374	MMP16	0.355460060748034	0.0912299290004038	0.007203269800183	Endothelium	0.355460060748034	Positive
375	DMD	-0.35407890104812	1.08381289315512e-12	1.33071095683949e-15	Endothelium	0.35407890104812	Negative
376	ADD2	0.353735452353408	0.075799936891698	0.00524041875752955	Endothelium	0.353735452353408	Positive
377	FAM189A2	-0.35312239582725	0.0434804515017567	0.00224219177559115	Endothelium	0.35312239582725	Negative
378	IGF2BP2	0.352376373810123	0.000931820950613144	1.62998837977606e-05	Endothelium	0.352376373810123	Positive
380	CASQ2	-0.351672974345171	0.00633972632789048	0.000174839449163583	Endothelium	0.351672974345171	Negative
382	IL7	0.350896849822431	0.0140696395855332	0.000473063061243843	Endothelium	0.350896849822431	Positive
383	RCAN2	-0.350608796363011	0.000290445515607364	3.59353631890487e-06	Endothelium	0.350608796363011	Negative
385	HLX	0.349081207484353	0.0285316141117688	0.00121262054687344	Endothelium	0.349081207484353	Positive
389	ALPK3	-0.348709987481898	0.0360292571664149	0.00167759952616571	Endothelium	0.348709987481898	Negative
390	RPL3L	-0.348662556280725	0.0792589402756007	0.00561833050886678	Endothelium	0.348662556280725	Negative
395	PDE1C	-0.347244956608452	1.92291711534541e-05	1.65267715806982e-07	Endothelium	0.347244956608452	Negative
396	CGNL1	0.347226266564085	0.000453081391481792	6.48540538669712e-06	Endothelium	0.347226266564085	Positive
397	COL19A1	0.346856779317798	0.000781480273962956	1.26211868953216e-05	Endothelium	0.346856779317798	Positive
402	TNNT3	0.345753775966442	6.02942723993526e-10	1.13891712125713e-12	Endothelium	0.345753775966442	Positive
409	ENTR1	-0.342788330240838	0.0980164487206126	0.00800652181824953	Endothelium	0.342788330240838	Negative
414	BCO2	-0.341782234243517	0.00726846591080558	0.000207317406976132	Endothelium	0.341782234243517	Negative
415	CEBPB	-0.341225975670496	0.0405388186510191	0.00197946441656374	Endothelium	0.341225975670496	Negative
416	NEGR1	-0.341199527440595	0.00087136738769685	1.50604676944204e-05	Endothelium	0.341199527440595	Negative
418	PID1	-0.340945732286761	0.0180245574856815	0.000657109859224882	Endothelium	0.340945732286761	Negative
420	SLC27A1	-0.340469524876154	0.0137376965072604	0.000458009715438509	Endothelium	0.340469524876154	Negative
422	RBM24	-0.338935972960059	0.0742641285732911	0.00506410094729091	Endothelium	0.338935972960059	Negative
423	COQ10A	-0.338821013758474	0.0880156609803538	0.0068247882191982	Endothelium	0.338821013758474	Negative
428	CKMT2	-0.337663374610457	1.75237181113697e-05	1.43989750253982e-07	Endothelium	0.337663374610457	Negative
429	CAMLG	0.337585315121772	0.0349787732753252	0.00160556137247904	Endothelium	0.337585315121772	Positive
433	ADAM23	-0.336831560156415	0.00265365286293972	5.81457748585205e-05	Endothelium	0.336831560156415	Negative
436	MYLK3	-0.336198748134161	0.0274207663455809	0.00114986968808443	Endothelium	0.336198748134161	Negative
437	ABTB2	-0.336084080861629	0.0871879652120997	0.00665754526389352	Endothelium	0.336084080861629	Negative
439	IER5L	0.334085097455047	0.0604679088524575	0.00370006570120031	Endothelium	0.334085097455047	Positive
440	MGAT3	-0.333953668426177	0.0980164487206126	0.00806071001076549	Endothelium	0.333953668426177	Negative
441	C15orf41	-0.333375883268905	5.43640773936072e-05	5.44256913838531e-07	Endothelium	0.333375883268905	Negative
442	HES1	0.333306885393248	5.48637276792744e-09	1.45087304025282e-11	Endothelium	0.333306885393248	Positive
446	MAP3K5	-0.33154407417742	0.00994497325659012	0.000309019286118072	Endothelium	0.33154407417742	Negative
452	GPM6A	-0.330868969158812	0.00286354407720755	6.38266341349625e-05	Endothelium	0.330868969158812	Negative
455	ARRDC3	0.329998369083062	0.0786499327558535	0.00554887606428245	Endothelium	0.329998369083062	Positive
460	MXD1	-0.328868332640657	0.0624157317619003	0.0038552973717683	Endothelium	0.328868332640657	Negative
462	FOXP2	-0.328537688642598	0.0391906821992197	0.00188402505094473	Endothelium	0.328537688642598	Negative
463	ZNF197	-0.328251511107312	0.0415231909053698	0.00206674741283811	Endothelium	0.328251511107312	Negative
465	P4HA2	0.328181979449001	0.0379159631742394	0.00179051582802415	Endothelium	0.328181979449001	Positive
466	F11R	0.32720463579545	0.0213635838364738	0.000813139807905076	Endothelium	0.32720463579545	Positive
470	OBSCN	-0.326239001993716	0.014271061670746	0.000483879027181508	Endothelium	0.326239001993716	Negative
471	RNF150	-0.326218967871714	0.0227364027177383	0.000882570978181946	Endothelium	0.326218967871714	Negative
472	AXL	-0.32603445623814	0.0688402219671734	0.00444067544423682	Endothelium	0.32603445623814	Negative
473	DOCK3	-0.325693058978269	0.0311583340056559	0.00136840057731677	Endothelium	0.325693058978269	Negative
475	ATP6V1F	-0.325540063326506	0.022774178229591	0.000888339215037882	Endothelium	0.325540063326506	Negative
478	VEGFB	-0.325170345624321	0.0263346552316191	0.00107798661246163	Endothelium	0.325170345624321	Negative
481	CNKSR3	0.324792746894618	8.33906836096372e-06	6.14325020924793e-08	Endothelium	0.324792746894618	Positive
482	WDYHV1	-0.324651617602598	0.0880156609803538	0.00678566855839096	Endothelium	0.324651617602598	Negative
486	AIFM1	-0.323591057942327	0.0541990625119794	0.00306111063299619	Endothelium	0.323591057942327	Negative
488	PDE4B	-0.323046306801441	0.0110204705672337	0.000349724037645497	Endothelium	0.323046306801441	Negative
490	CTSC	-0.322606375265812	0.0914822885032318	0.00728367672914851	Endothelium	0.322606375265812	Negative
491	LYPLA2	0.32224577510077	0.0880156609803538	0.00682314776089099	Endothelium	0.32224577510077	Positive
492	EPHA3	0.322047235296269	0.0792589402756007	0.00562123690306189	Endothelium	0.322047235296269	Positive
495	ABCA8	-0.321504709392227	0.000315938958797374	3.96863255761718e-06	Endothelium	0.321504709392227	Negative
496	JDP2	0.321190022233951	0.0169208840105023	0.000604088983374564	Endothelium	0.321190022233951	Positive
499	TANGO2	-0.320843829543937	0.0105159090018307	0.00033073268772286	Endothelium	0.320843829543937	Negative
500	ERBB4	-0.320836808300625	0.012582016373385	0.000410324157961604	Endothelium	0.320836808300625	Negative
502	PAQR5	0.31946338766595	0.0604679088524575	0.00369613024384748	Endothelium	0.31946338766595	Positive
503	CMYA5	-0.319354123580455	1.79499697100501e-05	1.4918750797926e-07	Endothelium	0.319354123580455	Negative
508	NLGN1	-0.31900811204768	0.00290239496778619	6.52408389056587e-05	Endothelium	0.31900811204768	Negative
510	PDZRN3	-0.318138415964545	0.0147563484796274	0.000505908056111141	Endothelium	0.318138415964545	Negative
516	ITGBL1	0.316980155722528	0.0207011883524372	0.000782277592725162	Endothelium	0.316980155722528	Positive
519	FIGN	-0.316652842891999	0.0418078310375352	0.00208881210982774	Endothelium	0.316652842891999	Negative
523	SRM	-0.316268807270119	0.073069645681476	0.00497293793062845	Endothelium	0.316268807270119	Negative
526	FAM107B	0.315530236165404	0.082750528903815	0.00607264459371593	Endothelium	0.315530236165404	Positive
531	ARHGAP28	-0.314762373295961	0.0710353399172224	0.00467927265792387	Endothelium	0.314762373295961	Negative
537	PLVAP	0.313335127275012	0.000453081391481792	6.52543619215883e-06	Endothelium	0.313335127275012	Positive
544	INHBA	0.312334435136042	0.0377037841653999	0.0017769350489738	Endothelium	0.312334435136042	Positive
545	ALDH1A2	0.312303190718897	0.012385544367471	0.000401231745187247	Endothelium	0.312303190718897	Positive
555	TRIM54	-0.30964854679001	0.0566913435972323	0.00326076957411357	Endothelium	0.30964854679001	Negative
557	SELENBP1	-0.309483863439645	0.0188869074329078	0.000697467019858987	Endothelium	0.309483863439645	Negative
558	FLT4	0.309324329347858	0.026452132554987	0.00110168506534212	Endothelium	0.309324329347858	Positive
560	ZNF701	-0.309104490864578	0.0449629145515639	0.00233987211162747	Endothelium	0.309104490864578	Negative
561	DPF3	-0.308756715035872	0.00724099577957762	0.00020516610633484	Endothelium	0.308756715035872	Negative
564	SYCP2L	-0.308309488786828	0.0806846265178355	0.00575338997175725	Endothelium	0.308309488786828	Negative
566	EDNRB	0.308222736792972	0.000111392141783456	1.18984426728636e-06	Endothelium	0.308222736792972	Positive
570	RPA3	0.307753120337685	0.0143254509628864	0.00048707615665273	Endothelium	0.307753120337685	Positive
571	KLHL4	0.306876638201385	0.00457071849294973	0.000114829157454158	Endothelium	0.306876638201385	Positive
573	IGFBP6	0.306668959800139	0.00615135940975422	0.000167901668815543	Endothelium	0.306668959800139	Positive
576	MACROD2	-0.306412079838613	0.0221583196622888	0.000858038445555194	Endothelium	0.306412079838613	Negative
578	CCND1	0.305652012962218	0.00213661060479497	4.35878249561498e-05	Endothelium	0.305652012962218	Positive
580	AGRN	0.305443888953699	0.0324339714183821	0.00144414688401262	Endothelium	0.305443888953699	Positive
582	MRS2	-0.305240582869477	0.0920254774616103	0.00733827225993104	Endothelium	0.305240582869477	Negative
583	CD79B	0.305057853785233	0.0604679088524575	0.00367591469566942	Endothelium	0.305057853785233	Positive
584	MT-ND6	0.304728716798794	0.019875635309989	0.000745242464872084	Endothelium	0.304728716798794	Positive
586	BMX	0.304468485397344	0.0039041433493765	9.3289409462812e-05	Endothelium	0.304468485397344	Positive
588	TNFRSF4	0.304403421701079	0.0298087566786561	0.0012837923163456	Endothelium	0.304403421701079	Positive
589	SLC12A9	-0.304372458034953	0.00914190197252837	0.000275431311790381	Endothelium	0.304372458034953	Negative
594	UCKL1	0.30331670940988	0.0439110485624243	0.00227269121762453	Endothelium	0.30331670940988	Positive
595	FAM149B1	-0.303098431124432	0.0412561369621693	0.00204176575067782	Endothelium	0.303098431124432	Negative
597	ZNF827	-0.302840460144125	0.0406114363786634	0.001986845867411	Endothelium	0.302840460144125	Negative
599	NRP2	0.302760736142559	0.00185943571473583	3.6977859311452e-05	Endothelium	0.302760736142559	Positive
600	UHRF1BP1	-0.302670426067297	0.00969305133689231	0.000299360387907422	Endothelium	0.302670426067297	Negative
601	KIF1C	-0.302617937066475	0.0307454629803442	0.00133865304438408	Endothelium	0.302617937066475	Negative
607	RADIL	0.301511876146395	0.0857865898307753	0.00647369524695783	Endothelium	0.301511876146395	Positive
608	NUDT4	-0.301195488841101	0.00543924773256747	0.00014332736280566	Endothelium	0.301195488841101	Negative
609	CDH19	-0.301108054221353	0.0109681485501236	0.000347027745021856	Endothelium	0.301108054221353	Negative
613	ZFAND4	-0.300756989166809	0.0423273047271659	0.00213075683977894	Endothelium	0.300756989166809	Negative
615	CSRP3	-0.300040585608542	1.75237181113697e-05	1.43064427911155e-07	Endothelium	0.300040585608542	Negative
617	BCL6B	0.299650979359619	0.0207011883524372	0.000784017428157094	Endothelium	0.299650979359619	Positive
619	TOB2	-0.299425390546853	0.0171355934820925	0.000616609474563397	Endothelium	0.299425390546853	Negative
621	WDR12	-0.299148347076946	0.0307247930943897	0.00133485123001693	Endothelium	0.299148347076946	Negative
628	PKHD1L1	0.29811013965972	0.000178128875120678	2.08613340715566e-06	Endothelium	0.29811013965972	Positive
634	TBPL1	-0.296802566674931	0.0488345645741339	0.00264939215830884	Endothelium	0.296802566674931	Negative
644	MGAT4C	-0.295282725156817	0.081920965935901	0.00594323368310157	Endothelium	0.295282725156817	Negative
645	TGFBI	0.295254521631777	0.0423529642995617	0.00214206567319236	Endothelium	0.295254521631777	Positive
651	NEK10	-0.294379400083193	0.0637176490685332	0.00398987545640702	Endothelium	0.294379400083193	Negative
655	AL845331.2	0.293963528339121	0.0783343697958151	0.00550441737137197	Endothelium	0.293963528339121	Positive
656	GRAPL	-0.293934297902891	0.00128248184104504	2.36195654518117e-05	Endothelium	0.293934297902891	Negative
657	TMC6	-0.293817296051532	0.0131538482653765	0.000435432379512605	Endothelium	0.293817296051532	Negative
659	CPED1	-0.293386083047471	0.000115697275103982	1.26755609294124e-06	Endothelium	0.293386083047471	Negative
660	SERPINB9	0.293201715138862	0.00577622056091737	0.000154934514478705	Endothelium	0.293201715138862	Positive
667	LDB3	-0.291595111176498	1.03125376737661e-05	8.08406334456538e-08	Endothelium	0.291595111176498	Negative
670	KCNAB1	-0.291350966227348	0.0337001211281397	0.00153095563492966	Endothelium	0.291350966227348	Negative
673	CXCL2	0.290843796318464	4.26737800744979e-05	4.03039101572515e-07	Endothelium	0.290843796318464	Positive
675	SPICE1	0.289868989968486	0.0574355266599119	0.00333798809035468	Endothelium	0.289868989968486	Positive
676	MYOZ2	-0.28948287331333	0.000805829829732012	1.36994115368117e-05	Endothelium	0.28948287331333	Negative
677	RGL1	-0.289247189206229	0.00638490477215559	0.000176688430132375	Endothelium	0.289247189206229	Negative
678	ADGRA2	-0.289150822209619	0.0829196600972281	0.00609288775553867	Endothelium	0.289150822209619	Negative
680	AMY2B	-0.289040053698327	0.0971198145588633	0.00789763509021357	Endothelium	0.289040053698327	Negative
681	MYH11	-0.288959758827012	0.0315055828021938	0.00138662651925031	Endothelium	0.288959758827012	Negative
683	SCN7A	-0.288943652961618	0.00627594479324525	0.000172487715794708	Endothelium	0.288943652961618	Negative
688	PDE3A	-0.288039604788081	6.5617367353555e-06	4.57455762240628e-08	Endothelium	0.288039604788081	Negative
691	PIP4P1	0.287994291693963	0.0987464222592869	0.00818502676983809	Endothelium	0.287994291693963	Positive
692	SORBS2	-0.287968561849497	2.06252722670228e-14	1.55838853547584e-17	Endothelium	0.287968561849497	Negative
699	WTIP	-0.285457889395002	0.0593247772415081	0.00355575970145226	Endothelium	0.285457889395002	Negative
700	TENT5A	-0.285281103507855	0.0102800447058591	0.000322052052582896	Endothelium	0.285281103507855	Negative
702	CCDC122	-0.284913344743187	0.0910557466396862	0.00718091692898923	Endothelium	0.284913344743187	Negative
704	CCN2	-0.284838606872065	0.0516776410629504	0.00287412487357466	Endothelium	0.284838606872065	Negative
705	HACD1	-0.284776196145461	0.0360292571664149	0.00167514554068206	Endothelium	0.284776196145461	Negative
707	MZF1	-0.284554665534994	0.0625291384342454	0.00387411360151728	Endothelium	0.284554665534994	Negative
712	THUMPD1	-0.283579423257187	0.0257717896758892	0.00104664427282134	Endothelium	0.283579423257187	Negative
713	CRISPLD2	-0.283542435775995	0.0671796270619205	0.0042814032807623	Endothelium	0.283542435775995	Negative
715	ABCA9	-0.283089232512722	0.0591449582615391	0.00349698889811951	Endothelium	0.283089232512722	Negative
716	FBXO33	-0.28281895159251	0.0190335308932581	0.000706476921141901	Endothelium	0.28281895159251	Negative
719	DISP1	0.280899793226636	0.0980164487206126	0.00809089310368487	Endothelium	0.280899793226636	Positive
722	HTRA1	-0.279738014211233	0.0821320476398414	0.00600398610438584	Endothelium	0.279738014211233	Negative
723	BUD23	0.279653028120713	0.0309308181049445	0.00135548730645015	Endothelium	0.279653028120713	Positive
739	CEMIP2	0.277436677264905	9.62477805261273e-07	5.45416210008277e-09	Endothelium	0.277436677264905	Positive
745	RBFOX1	-0.276496331625255	0.000587040483122792	9.14825082312624e-06	Endothelium	0.276496331625255	Negative
749	KCNN3	0.275924064303515	0.0142539695287205	0.000481192055838995	Endothelium	0.275924064303515	Positive
752	RGS6	-0.275798618493132	0.00112116687808118	2.03309445213059e-05	Endothelium	0.275798618493132	Negative
754	AKR1C1	0.275240392886981	0.0724854991608995	0.0048222463109117	Endothelium	0.275240392886981	Positive
758	TMEFF2	-0.274700267409522	0.0591449582615391	0.00350967351931803	Endothelium	0.274700267409522	Negative
768	ARHGAP10	-0.273364265282903	0.00248084194697295	5.34219837466785e-05	Endothelium	0.273364265282903	Negative
769	FSD2	-0.273260510345997	0.0885169242728872	0.00690638614049317	Endothelium	0.273260510345997	Negative
776	ANGPTL4	0.272268616368314	0.032475300799371	0.00145077609351176	Endothelium	0.272268616368314	Positive
777	ABCC9	-0.272180102775436	0.019347178169268	0.000721773269442845	Endothelium	0.272180102775436	Negative
781	CERS6	-0.270780084717654	0.0165987794870057	0.000591021898998975	Endothelium	0.270780084717654	Negative
786	FHL2	-0.269776990859033	1.23646197090862e-08	4.20216795754384e-11	Endothelium	0.269776990859033	Negative
788	CRY2	-0.269715390027573	0.0463245481641163	0.00245010832753165	Endothelium	0.269715390027573	Negative
789	ZRANB2	0.26957727348523	1.18436278644106e-09	2.46089736510231e-12	Endothelium	0.26957727348523	Positive
793	SLC25A5	-0.269300761411096	0.0485375687708948	0.00262216559661426	Endothelium	0.269300761411096	Negative
799	GLMN	0.268348726250123	0.0549331666954694	0.0031233251181217	Endothelium	0.268348726250123	Positive
802	NDUFB5	-0.267981335693546	0.0664285219970972	0.00421609055365029	Endothelium	0.267981335693546	Negative
804	AIG1	-0.267904102053455	0.00570099637363642	0.000151839910971427	Endothelium	0.267904102053455	Negative
806	AKAP12	0.267128615578923	0.000590394365845216	9.25627736402587e-06	Endothelium	0.267128615578923	Positive
811	CDC42EP4	-0.266307627230377	0.000349300997051799	4.58564777013601e-06	Endothelium	0.266307627230377	Negative
812	PLEKHA6	-0.266256499638648	0.0700132171263796	0.00453617934914019	Endothelium	0.266256499638648	Negative
821	BMPR1A	-0.264717171545171	0.029993096032919	0.00130022960701831	Endothelium	0.264717171545171	Negative
830	ATP1B1	-0.263870269653201	0.0466421344713842	0.00249284474866906	Endothelium	0.263870269653201	Negative
831	IGFBP5	0.26360976287811	0.000325101476678025	4.14513594177686e-06	Endothelium	0.26360976287811	Positive
832	LIN52	-0.263324443326295	0.0102800447058591	0.000322343676080961	Endothelium	0.263324443326295	Negative
838	ITGA8	0.262625429534144	0.0574355266599119	0.00334154556313806	Endothelium	0.262625429534144	Positive
841	CNIH3	-0.262481174391123	0.0993704137279561	0.00828712460538206	Endothelium	0.262481174391123	Negative
845	SMS	0.261948205328769	0.0532611949423727	0.00299062991322182	Endothelium	0.261948205328769	Positive
847	ADGRB3	-0.261784495936742	0.0164891084232806	0.000585559573777249	Endothelium	0.261784495936742	Negative
849	ATP5IF1	-0.261721955295278	0.00219823981781073	4.52603211449508e-05	Endothelium	0.261721955295278	Negative
853	PDE7A	-0.260623086729185	0.000367384304056527	4.89244303664245e-06	Endothelium	0.260623086729185	Negative
854	ANTXR2	0.260603373148955	0.0764625034221655	0.00532955492307878	Endothelium	0.260603373148955	Positive
861	PALLD	-0.260013952238098	3.30504602500601e-05	2.99664165470889e-07	Endothelium	0.260013952238098	Negative
864	TRPM4	-0.259688776881603	0.0335608986570467	0.0015169088592891	Endothelium	0.259688776881603	Negative
881	PPARD	-0.256850966113486	0.0393919226774569	0.00190114020477715	Endothelium	0.256850966113486	Negative
882	H3-3A	0.256749200397905	0.0425567266078894	0.00217432427591143	Endothelium	0.256749200397905	Positive
891	FAXDC2	-0.255342059198089	0.00466839013716858	0.00011772385404458	Endothelium	0.255342059198089	Negative
893	SLC16A7	-0.255190498018143	0.0405388186510191	0.00197566272824088	Endothelium	0.255190498018143	Negative
894	CPEB4	-0.255044869322191	0.000486832205750308	7.1268409417546e-06	Endothelium	0.255044869322191	Negative
897	TBC1D4	-0.254979098181313	0.0111530768954998	0.000354985541536023	Endothelium	0.254979098181313	Negative
900	MN1	-0.254718094062405	0.0758047175675668	0.00524790876246944	Endothelium	0.254718094062405	Negative
901	SOBP	-0.254555124285006	0.0190003156575914	0.000703449540779736	Endothelium	0.254555124285006	Negative
902	RPL7	-0.254079339662369	0.000143547107736432	1.62690337442121e-06	Endothelium	0.254079339662369	Negative
903	CD300LG	-0.253907788382208	0.000979092954632676	1.73847256772708e-05	Endothelium	0.253907788382208	Negative
911	MAP3K20	-0.252974873403417	0.000150637767216644	1.73416787437428e-06	Endothelium	0.252974873403417	Negative
913	MYADM	0.252636150769784	0.0807592683658689	0.00577422719446737	Endothelium	0.252636150769784	Positive
916	FAM111A	0.25242833149203	0.0438049677233847	0.00226306359507853	Endothelium	0.25242833149203	Positive
917	ESRRA	-0.252390983221452	0.0980164487206126	0.00806657719088734	Endothelium	0.252390983221452	Negative
918	MAPKBP1	-0.252341952985388	0.0832506304806957	0.00613293273280531	Endothelium	0.252341952985388	Negative
922	KEAP1	0.252164016010482	0.0987464222592869	0.00818845473589478	Endothelium	0.252164016010482	Positive
924	KMT2D	-0.251923046534973	0.0392555717923634	0.00189085206026684	Endothelium	0.251923046534973	Negative
925	ARPP19	-0.251913460639747	0.0170158239004531	0.000610692584262579	Endothelium	0.251913460639747	Negative
926	ZNF333	-0.251863263896403	0.0813750389079521	0.00584104926048768	Endothelium	0.251863263896403	Negative
932	NEXN	-0.251092114237257	0.000445146294263449	6.26433678175802e-06	Endothelium	0.251092114237257	Negative
936	HNRNPAB	0.250402041083357	0.0820358606063543	0.00597949714713182	Endothelium	0.250402041083357	Positive
942	ETFB	-0.249762676684433	0.0885169242728872	0.00688667632559586	Endothelium	0.249762676684433	Negative
949	FBXO7	-0.249340027337247	0.0147563484796274	0.000504857274502482	Endothelium	0.249340027337247	Negative
950	ZNF678	-0.249294456806042	0.0675119834518164	0.00431036086262069	Endothelium	0.249294456806042	Negative
952	TFPI	0.249139553816186	8.15652501773622e-06	5.7791683596603e-08	Endothelium	0.249139553816186	Positive
956	SPDYE3	0.248685338332741	0.026452132554987	0.00110425411685911	Endothelium	0.248685338332741	Positive
961	METTL14	0.247876642180848	0.0957021017950448	0.00775523265396189	Endothelium	0.247876642180848	Positive
964	ZHX2	-0.247718128309224	0.000150637767216644	1.73572040049401e-06	Endothelium	0.247718128309224	Negative
971	SIPA1L2	-0.247195269621974	0.035490517930187	0.00163240293086523	Endothelium	0.247195269621974	Negative
972	NIPSNAP2	-0.247180165988342	0.00955402865003093	0.000290555083614465	Endothelium	0.247180165988342	Negative
980	GCFC2	-0.246579622635618	0.0142539695287205	0.000481953257582353	Endothelium	0.246579622635618	Negative
981	AKR1E2	0.24654418936511	0.0574214620622153	0.00332988078071404	Endothelium	0.24654418936511	Positive
986	LCAT	0.245808458931815	0.0955184984198403	0.00772231154584278	Endothelium	0.245808458931815	Positive
992	MID1	0.244948820281278	0.00369529333160467	8.69029126907407e-05	Endothelium	0.244948820281278	Positive
998	ANKRD33B	0.24432607475085	0.0703179797162815	0.00458783299465017	Endothelium	0.24432607475085	Positive
999	WIPI1	-0.243839284268021	0.0418078310375352	0.00208611767398414	Endothelium	0.243839284268021	Negative
1004	FGF12	-0.24320140615062	1.89520290419835e-06	1.25296754149872e-08	Endothelium	0.24320140615062	Negative
1016	RPP38	0.241549063386704	0.00457071849294973	0.000114786454206111	Endothelium	0.241549063386704	Positive
1022	NRG3	0.241047748916864	0.0220511347032981	0.000851805260072624	Endothelium	0.241047748916864	Positive
1023	SKAP2	-0.240974641783735	0.00119233189271197	2.18466553821422e-05	Endothelium	0.240974641783735	Negative
1039	LMNA	0.239212917198979	1.87925907941167e-06	1.22467771514361e-08	Endothelium	0.239212917198979	Positive
1045	BRD2	0.238524615992711	0.0219135743695395	0.000840282507936628	Endothelium	0.238524615992711	Positive
1054	FIS1	0.237943756796595	0.0263346552316191	0.00107743410925189	Endothelium	0.237943756796595	Positive
1055	ZNF33B	-0.237900145563365	0.0870865402892473	0.00663051156788712	Endothelium	0.237900145563365	Negative
1072	PLD1	-0.236658586142997	0.00730043098260094	0.000208918642588599	Endothelium	0.236658586142997	Negative
1075	BEX3	-0.2364133372144	0.0889979280923295	0.00698500927887475	Endothelium	0.2364133372144	Negative
1083	ANKMY1	-0.235701225480332	0.0980164487206126	0.00804565415914185	Endothelium	0.235701225480332	Negative
1090	ANKRD36C	0.234702782575271	0.0138594415483391	0.000463377626380058	Endothelium	0.234702782575271	Positive
1097	NQO2	0.234063929423026	0.0591449582615391	0.00349514661077231	Endothelium	0.234063929423026	Positive
1100	PUS7	0.233646861457651	0.0690620982668418	0.00446151069272004	Endothelium	0.233646861457651	Positive
1106	CLU	-0.233082573148825	0.00899268182747162	0.000267485888399084	Endothelium	0.233082573148825	Negative
1109	NFE2L1	0.232647914269854	0.0250930545036645	0.00100722970948786	Endothelium	0.232647914269854	Positive
1111	TRIM26	-0.232385007997049	0.0957021017950448	0.00774744673276614	Endothelium	0.232385007997049	Negative
1113	GULP1	0.23220968559887	0.000374958938506453	5.02872773591957e-06	Endothelium	0.23220968559887	Positive
1118	CDK14	0.231780812831446	0.000177122338183486	2.05761688671786e-06	Endothelium	0.231780812831446	Positive
1119	CKM	-0.231738314811225	0.000328794459320659	4.2232760169635e-06	Endothelium	0.231738314811225	Negative
1132	MT-ND3	0.230135617023457	8.03143810613522e-13	8.34395723153452e-16	Endothelium	0.230135617023457	Positive
1133	SON	0.230073330625374	4.95262388621633e-16	2.33879103051395e-19	Endothelium	0.230073330625374	Positive
1143	TPCN1	-0.229538601304497	0.0451380140938452	0.00235324742914645	Endothelium	0.229538601304497	Negative
1148	SLC8A1	-0.228881011121377	2.50907264449706e-05	2.20385111388578e-07	Endothelium	0.228881011121377	Negative
1151	KAT8	-0.228595012081044	0.0925808502614922	0.00741486220454716	Endothelium	0.228595012081044	Negative
1158	G3BP2	-0.22809949239909	0.0458699663435673	0.00240873642680614	Endothelium	0.22809949239909	Negative
1176	USP22	0.226729874253635	0.00518084531772839	0.000134561056136693	Endothelium	0.226729874253635	Positive
1179	CRLS1	-0.226569177257051	0.0933103307901844	0.00748209962607353	Endothelium	0.226569177257051	Negative
1186	CA8	-0.226175742771733	2.1195068782552e-05	1.84165690214846e-07	Endothelium	0.226175742771733	Negative
1211	PELI1	0.223804459372409	0.000105175498626558	1.10261431314204e-06	Endothelium	0.223804459372409	Positive
1220	STARD3NL	0.223008638690983	0.0844910578371976	0.00631209168390851	Endothelium	0.223008638690983	Positive
1223	XPO7	-0.222262712057566	0.0370437471123597	0.00173533231655935	Endothelium	0.222262712057566	Negative
1228	FCN3	-0.221703060397215	0.0118814718827101	0.000380413578413176	Endothelium	0.221703060397215	Negative
1233	ZNF146	-0.221068633084931	0.073069645681476	0.00497574750059919	Endothelium	0.221068633084931	Negative
1238	NUP42	-0.220869399840273	0.0641355229955845	0.00403044840360685	Endothelium	0.220869399840273	Negative
1261	MYBPC3	-0.219215825605367	0.000550672506449978	8.16543100799457e-06	Endothelium	0.219215825605367	Negative
1267	TTN	-0.218517327430072	9.49250490203218e-09	2.95856310698018e-11	Endothelium	0.218517327430072	Negative
1269	RARRES1	-0.218343168692984	0.0815398813349562	0.00586828386638049	Endothelium	0.218343168692984	Negative
1271	DGLUCY	-0.217960865856781	0.00438943807160486	0.000107787485702424	Endothelium	0.217960865856781	Negative
1274	FBN1	0.217855411053483	0.00626324094904799	0.000171547022593872	Endothelium	0.217855411053483	Positive
1277	GNS	-0.217692180515613	0.0555541011396476	0.00316912326108303	Endothelium	0.217692180515613	Negative
1285	ZXDC	-0.216757219652417	0.0237695224884625	0.000936143830533516	Endothelium	0.216757219652417	Negative
1294	ZNF274	-0.216323801582527	0.0746905717021144	0.00510785383825563	Endothelium	0.216323801582527	Negative
1298	ATP5MC1	-0.216120326841124	0.0604679088524575	0.00367959438203831	Endothelium	0.216120326841124	Negative
1299	KIAA0825	-0.216041894925064	0.0584896348065931	0.00342588736776268	Endothelium	0.216041894925064	Negative
1301	BRI3	-0.215912633378811	0.0058207632097702	0.000156679024819088	Endothelium	0.215912633378811	Negative
1306	MYL2	-0.215452370831076	2.79660816028898e-13	2.37716976224035e-16	Endothelium	0.215452370831076	Negative
1311	CCDC6	-0.214908049695392	0.0885169242728872	0.00691381718678482	Endothelium	0.214908049695392	Negative
1313	MYL9	-0.214739980774691	0.000805829829732012	1.36297346911593e-05	Endothelium	0.214739980774691	Negative
1316	ACKR3	0.214259521844035	0.0368994894080453	0.00172160443592505	Endothelium	0.214259521844035	Positive
1317	ANKRD13D	0.214239616265451	0.0835041173924262	0.00616369074031306	Endothelium	0.214239616265451	Positive
1319	ARGLU1	0.214109537800876	5.11592939083853e-13	4.83181846509117e-16	Endothelium	0.214109537800876	Positive
1323	LUC7L3	0.21354777225303	1.751294109984e-09	4.30049554775066e-12	Endothelium	0.21354777225303	Positive
1332	PLEKHA5	-0.213116216293452	0.00114043939341074	2.07881377907322e-05	Endothelium	0.213116216293452	Negative
1339	YWHAH	0.212392918664088	0.0719429728001159	0.00476992509498313	Endothelium	0.212392918664088	Positive
1346	BCKDHB	-0.211621211515926	0.0871879652120997	0.00667002756156033	Endothelium	0.211621211515926	Negative
1348	FAM160B1	-0.211517505393571	0.0866038328783437	0.00655172555114784	Endothelium	0.211517505393571	Negative
1349	RAPGEF5	0.211466891204652	1.35594855864868e-09	2.94548704655456e-12	Endothelium	0.211466891204652	Positive
1351	MAGI2	-0.211183202266022	0.00701620486012791	0.000194820950970684	Endothelium	0.211183202266022	Negative
1355	ACTA2	-0.21065635667393	0.0914822885032318	0.00728109116384157	Endothelium	0.21065635667393	Negative
1358	SPAG9	0.210528552111008	3.42073621781516e-07	1.74461424029107e-09	Endothelium	0.210528552111008	Positive
1359	CAT	-0.210413087455635	0.0334429029887204	0.00150663626044764	Endothelium	0.210413087455635	Negative
1365	NHSL1	-0.209520423715086	0.0466421344713842	0.00248714747651181	Endothelium	0.209520423715086	Negative
1382	TMTC2	-0.208641310368306	1.10974290055711e-07	4.77921892413266e-10	Endothelium	0.208641310368306	Negative
1391	CPXM2	0.207837326180098	0.0724872141371825	0.00483339376471957	Endothelium	0.207837326180098	Positive
1402	BRD9	0.206898759826689	0.0680949722700201	0.0043604449564671	Endothelium	0.206898759826689	Positive
1405	PSMD13	0.206784274264221	0.0890879653290381	0.00700890395911303	Endothelium	0.206784274264221	Positive
1407	SLC9A3R2	0.206632023135705	1.17036266905123e-12	1.54751391827703e-15	Endothelium	0.206632023135705	Positive
1410	ECH1	-0.205881844906311	0.0823195691951989	0.00602546903346044	Endothelium	0.205881844906311	Negative
1416	TPM4	0.205560398037437	0.000453081391481792	6.58996357085341e-06	Endothelium	0.205560398037437	Positive
1421	CTNNBIP1	-0.205273823946376	0.000559404072442459	8.49927182312843e-06	Endothelium	0.205273823946376	Negative
1422	BHLHE40	0.20526567862515	0.00229671927024503	4.83725346868758e-05	Endothelium	0.20526567862515	Positive
1423	SLC25A4	-0.205261098081764	0.000259737294293529	3.16453635850635e-06	Endothelium	0.205261098081764	Negative
1427	KANSL3	-0.204853559758238	0.0837508866813361	0.00620623429742851	Endothelium	0.204853559758238	Negative
1429	CREB5	0.204526321227543	0.000396740144087228	5.41142377746666e-06	Endothelium	0.204526321227543	Positive
1430	ATP5MC3	-0.204407962071051	0.00941609920697263	0.000285471084759937	Endothelium	0.204407962071051	Negative
1431	EPB41	-0.204199962729146	0.0486220050897077	0.00263131931586726	Endothelium	0.204199962729146	Negative
1432	CACNA1C	-0.204162416818594	0.000111392141783456	1.19934871206214e-06	Endothelium	0.204162416818594	Negative
1440	SETBP1	0.203654956367059	0.00136021059308561	2.5308036157713e-05	Endothelium	0.203654956367059	Positive
1442	KIAA1211L	-0.203543238335883	0.0458699663435673	0.00240350961108866	Endothelium	0.203543238335883	Negative
1446	MPC1	-0.203422912613836	0.0729564953598387	0.00490073296146281	Endothelium	0.203422912613836	Negative
1453	ZNF875	-0.203035934109633	0.0719429728001159	0.00476492469265448	Endothelium	0.203035934109633	Negative
1454	TES	0.202902568950912	0.0946679994679679	0.00761778764135896	Endothelium	0.202902568950912	Positive
1455	RPL19	-0.202805788538002	0.00142083621451651	2.67044207299571e-05	Endothelium	0.202805788538002	Negative
1462	RPL32	-0.202520101691673	0.0039041433493765	9.2845052083138e-05	Endothelium	0.202520101691673	Negative
1467	IRF3	0.20226553403413	0.0880156609803538	0.00680858762028743	Endothelium	0.20226553403413	Positive
1471	EXOG	-0.20202650850633	0.0549804123751941	0.0031312040670799	Endothelium	0.20202650850633	Negative
1472	ELL2	-0.201901304135055	0.0982402795949367	0.00811864796425855	Endothelium	0.201901304135055	Negative
1475	IL32	0.201723261471329	0.00112091448948795	2.02205012742914e-05	Endothelium	0.201723261471329	Positive
1477	ADCY9	-0.201671475065411	0.0385751248900576	0.00184714661118806	Endothelium	0.201671475065411	Negative
1479	IAH1	0.201309213013708	0.0840227148454228	0.0062612317730486	Endothelium	0.201309213013708	Positive
1481	KANK1	-0.201268965614353	0.0216237796373781	0.000827127951750861	Endothelium	0.201268965614353	Negative
1486	CTSH	0.200752740254334	0.0197869131448103	0.000740046997104732	Endothelium	0.200752740254334	Positive
1487	LAMA2	-0.200677332214946	0.000124650090768084	1.38918688237948e-06	Endothelium	0.200677332214946	Negative
1496	THSD4	-0.199819025457471	0.00313625590054041	7.07938383291611e-05	Endothelium	0.199819025457471	Negative
1501	MTFR1	-0.199712792252804	0.0620673627378617	0.00382791725234451	Endothelium	0.199712792252804	Negative
1503	RAMP3	-0.199474832307411	1.67063180702477e-09	3.94463498069693e-12	Endothelium	0.199474832307411	Negative
1505	TMCO1	0.199419843860947	0.0494654865290535	0.00270966964363912	Endothelium	0.199419843860947	Positive
1508	MIA3	-0.199226523370921	0.0853012408103392	0.00641290023470249	Endothelium	0.199226523370921	Negative
1510	IL1R1	0.199139786922998	0.0275594998486117	0.00116276977759699	Endothelium	0.199139786922998	Positive
1511	TNPO3	-0.199136245088114	0.0175722353399796	0.000635640927012862	Endothelium	0.199136245088114	Negative
1515	TNNI3	-0.1986838782057	1.03125376737661e-05	8.01591492960918e-08	Endothelium	0.1986838782057	Negative
1521	CYCS	-0.198447029613007	0.0584896348065931	0.00343049331459146	Endothelium	0.198447029613007	Negative
1527	DHX9	0.198206696378142	0.0707865433987558	0.00463319016589133	Endothelium	0.198206696378142	Positive
1534	ZNF680	-0.197647878253159	0.0807592683658689	0.00578159476967592	Endothelium	0.197647878253159	Negative
1537	VAPB	-0.197421152083366	0.0493340576384149	0.00269781066987554	Endothelium	0.197421152083366	Negative
1543	RASGEF1B	-0.197111723121615	2.11788564234129e-07	1.04014028524506e-09	Endothelium	0.197111723121615	Negative
1545	ZNF611	-0.197026773410919	0.0434804515017567	0.00223597911863639	Endothelium	0.197026773410919	Negative
1557	CDC42EP3	-0.196356307583629	0.00340909593035654	7.82221269335279e-05	Endothelium	0.196356307583629	Negative
1562	DDX21	0.196186294442279	0.0475545738483149	0.00255109538589374	Endothelium	0.196186294442279	Positive
1568	NIT1	0.195969627671015	0.081920965935901	0.00594986992866527	Endothelium	0.195969627671015	Positive
1579	SOCS2	0.195149379832113	0.0939050763546438	0.00753865837754507	Endothelium	0.195149379832113	Positive
1589	RPL27A	-0.194719944073118	0.00868230455058597	0.000255024245866286	Endothelium	0.194719944073118	Negative
1590	KNOP1	0.19465160832593	0.0729564953598387	0.0048931507005812	Endothelium	0.19465160832593	Positive
1600	ZNF106	-0.194201445408542	0.0241663711110321	0.000958620690086276	Endothelium	0.194201445408542	Negative
1607	USP54	-0.193886746765527	0.0835041173924262	0.00616738003408361	Endothelium	0.193886746765527	Negative
1609	MOB2	0.193773292752969	0.0641355229955845	0.00403201321795552	Endothelium	0.193773292752969	Positive
1610	PPM1B	-0.193614124448583	0.045155049553391	0.00235840030251466	Endothelium	0.193614124448583	Negative
1613	DERA	-0.193478993809281	0.0315080992114335	0.00138971310273323	Endothelium	0.193478993809281	Negative
1619	NDUFS6	-0.193045976261979	0.0920254774616103	0.00734430756092376	Endothelium	0.193045976261979	Negative
1623	WASHC1	0.192694795077997	0.00711052648708423	0.000199454700289386	Endothelium	0.192694795077997	Positive
1628	SAT1	0.192509711095959	0.00443471508655913	0.000109472483527378	Endothelium	0.192509711095959	Positive
1632	TNFAIP1	0.19224666882841	0.0131538482653765	0.000436059760214126	Endothelium	0.19224666882841	Positive
1634	SRRM2	0.192107157657867	4.46796236333839e-05	4.34643108636054e-07	Endothelium	0.192107157657867	Positive
1637	AP1S2	-0.19200509029179	0.0604679088524575	0.00370642924492302	Endothelium	0.19200509029179	Negative
1639	PPP2R3A	-0.19198037797689	0.0983204489909486	0.00813455924783444	Endothelium	0.19198037797689	Negative
1657	ATP13A3	0.190694047063155	0.00226624872068289	4.73864933683615e-05	Endothelium	0.190694047063155	Positive
1661	MAPKAPK2	-0.190518075351065	0.0762764982561162	0.0053021819717134	Endothelium	0.190518075351065	Negative
1670	TMBIM1	0.190039957046419	0.0501995417806622	0.00276732100989553	Endothelium	0.190039957046419	Positive
1681	CYBRD1	-0.189536420758641	0.0885169242728872	0.00691002488731949	Endothelium	0.189536420758641	Negative
1683	TPR	0.189474815695688	0.0022121537498823	4.57557301874032e-05	Endothelium	0.189474815695688	Positive
1695	SMARCA5	0.188948250107417	0.0711789900333726	0.00469910408323833	Endothelium	0.188948250107417	Positive
1702	KIAA1324L	-0.188454414398134	0.0880156609803538	0.00681447819361877	Endothelium	0.188454414398134	Negative
1703	ANKRD1	-0.188338381180513	0.0123021379636863	0.000397367886624549	Endothelium	0.188338381180513	Negative
1710	TMEM168	-0.187869983334454	0.0263346552316191	0.00107519641102143	Endothelium	0.187869983334454	Negative
1713	SESN1	-0.187807985813332	0.0238156857677453	0.000940211243947634	Endothelium	0.187807985813332	Negative
1718	PSMB8	-0.187484686424667	0.0837894628549288	0.00623593660083905	Endothelium	0.187484686424667	Negative
1719	MAPK1IP1L	0.187380641440247	0.0535714746305919	0.0030155457952241	Endothelium	0.187380641440247	Positive
1720	FMO2	-0.187360261010907	0.00843651870218664	0.000246211208819009	Endothelium	0.187360261010907	Negative
1721	SLC7A6	-0.187314324750913	0.016994481935013	0.000608321557741778	Endothelium	0.187314324750913	Negative
1738	KLF6	0.1863446689449	0.000403532624824593	5.5643901798631e-06	Endothelium	0.1863446689449	Positive
1747	ITPRIP	0.185519400270762	0.0357190011236204	0.00165640626668848	Endothelium	0.185519400270762	Positive
1751	MT-ND1	0.185332849191697	1.57600237610875e-06	9.52627050160182e-09	Endothelium	0.185332849191697	Positive
1752	NAB1	0.185298226044276	0.0844506232281839	0.00630109485741078	Endothelium	0.185298226044276	Positive
1761	TAB2	-0.184858850377839	0.0458699663435673	0.00240682544306697	Endothelium	0.184858850377839	Negative
1765	ARID5B	0.184592419210109	0.0140696395855332	0.000472515197940581	Endothelium	0.184592419210109	Positive
1768	DEK	0.184261693820519	0.0373356599912636	0.00175387687481271	Endothelium	0.184261693820519	Positive
1770	MT-ATP6	0.18414008896622	1.23646197090862e-08	4.20406412473652e-11	Endothelium	0.18414008896622	Positive
1773	TM4SF18	-0.183849961176446	0.081920965935901	0.00593561080424732	Endothelium	0.183849961176446	Negative
1783	FRMD4B	0.183478123546361	0.00179315354681933	3.48875737292011e-05	Endothelium	0.183478123546361	Positive
1784	MEIS2	-0.183448851485704	0.0461606337347961	0.00243271945825616	Endothelium	0.183448851485704	Negative
1788	PPP1R12B	-0.183338673881418	0.000610891488528	9.63533042918172e-06	Endothelium	0.183338673881418	Negative
1791	TPO	-0.183317986427804	5.228909792254e-05	5.18545077622469e-07	Endothelium	0.183317986427804	Negative
1798	ABCC4	-0.182808659841993	0.0178777538510031	0.000650069440180979	Endothelium	0.182808659841993	Negative
1804	NHLRC2	-0.182521202137041	0.0466421344713842	0.00249333661794517	Endothelium	0.182521202137041	Negative
1807	DTNBP1	-0.182406787482517	0.0434041994960076	0.0022259614966313	Endothelium	0.182406787482517	Negative
1808	RRBP1	0.182362848034225	0.0131323485089627	0.000432866417607479	Endothelium	0.182362848034225	Positive
1815	ST3GAL1	-0.181891639639322	0.000747205100346558	1.19970596013331e-05	Endothelium	0.181891639639322	Negative
1828	RPL30	-0.181055692749265	0.00899268182747162	0.000267680807659096	Endothelium	0.181055692749265	Negative
1835	UIMC1	-0.18062097907446	0.0145511851433957	0.000496125598485628	Endothelium	0.18062097907446	Negative
1836	ITGB5	-0.180570874836354	0.0625095683212852	0.00386699728470361	Endothelium	0.180570874836354	Negative
1844	SLCO4A1	0.180155317373521	0.0039041433493765	9.22272019541956e-05	Endothelium	0.180155317373521	Positive
1846	DDX46	0.180137362331417	0.0021580294624405	4.42285977851897e-05	Endothelium	0.180137362331417	Positive
1858	DHRS3	-0.179139253912554	0.0637176490685332	0.00398483646934047	Endothelium	0.179139253912554	Negative
1863	INPP1	0.178892983264198	0.0491431667456528	0.00267697229722146	Endothelium	0.178892983264198	Positive
1870	LRP5	-0.178322850888926	0.0425567266078894	0.00217425073122051	Endothelium	0.178322850888926	Negative
1874	GALNT15	-0.178099244029107	0.0335608986570467	0.00151829150516862	Endothelium	0.178099244029107	Negative
1875	DCUN1D4	0.178073882979816	0.0815429854273716	0.00587620871562944	Endothelium	0.178073882979816	Positive
1876	HIBCH	0.178025977808432	0.00248907460904986	5.38343488357024e-05	Endothelium	0.178025977808432	Positive
1890	ZNF43	-0.177481066863918	0.0601341854753735	0.00364053767375466	Endothelium	0.177481066863918	Negative
1902	PDLIM5	-0.176900344419814	3.58209555317523e-08	1.31943451618657e-10	Endothelium	0.176900344419814	Negative
1903	NDRG1	0.176894591618991	0.00457071849294973	0.000114299576068106	Endothelium	0.176894591618991	Positive
1906	FBH1	-0.176743243368858	0.0783907959549998	0.00551578607730212	Endothelium	0.176743243368858	Negative
1912	NNT	-0.17649488698213	0.0863052455350962	0.00652098568455581	Endothelium	0.17649488698213	Negative
1924	BEND7	-0.175810968001673	0.042528176698924	0.00216095193275606	Endothelium	0.175810968001673	Negative
1927	XRN2	0.175549485032743	0.0253944940987495	0.00102412627315509	Endothelium	0.175549485032743	Positive
1935	FABP3	-0.175171916016936	0.0814330892950375	0.00585290715465844	Endothelium	0.175171916016936	Negative
1937	PSD3	-0.175101093257966	0.000312323735692188	3.89372243212777e-06	Endothelium	0.175101093257966	Negative
1955	RNF145	0.174415323315689	0.0158261983964467	0.0005530500006314	Endothelium	0.174415323315689	Positive
1956	RNF217	-0.174358326708792	0.0980164487206126	0.00806246237728326	Endothelium	0.174358326708792	Negative
1966	PIKFYVE	-0.173907332782379	0.039612708110105	0.00192216392295245	Endothelium	0.173907332782379	Negative
1968	MAU2	-0.173888033554274	0.0875837894347907	0.00672533276005484	Endothelium	0.173888033554274	Negative
1979	SLC20A2	-0.173443886956706	0.0463103952105518	0.00244498592016419	Endothelium	0.173443886956706	Negative
1985	CORO1C	0.173251717566418	0.034225415668072	0.0015633049867023	Endothelium	0.173251717566418	Positive
1987	OPTN	0.173208637711848	0.0491431667456528	0.00267808908313578	Endothelium	0.173208637711848	Positive
1991	UQCRB	-0.172998541173439	0.0355548232318625	0.00163871871336881	Endothelium	0.172998541173439	Negative
2008	ANXA1	0.172249661940417	0.0357190011236204	0.00165584276668484	Endothelium	0.172249661940417	Positive
2010	RUFY1	-0.172197372970394	0.087599383935325	0.0067428690883349	Endothelium	0.172197372970394	Negative
2017	RASSF8	0.171905965481975	0.0175863984893902	0.00063781422553134	Endothelium	0.171905965481975	Positive
2026	ARIH2	-0.171256822664674	0.026452132554987	0.0011024357152225	Endothelium	0.171256822664674	Negative
2030	HUS1	-0.17093408733597	0.0412034103128345	0.00203526478972539	Endothelium	0.17093408733597	Negative
2049	RAB30	-0.170048343285919	0.0703179797162815	0.0045891314680724	Endothelium	0.170048343285919	Negative
2055	KITLG	0.169689807809258	0.0525542096008829	0.00293346598735567	Endothelium	0.169689807809258	Positive
2060	PRR14L	-0.169328805295369	0.0792589402756007	0.00561920765670801	Endothelium	0.169328805295369	Negative
2061	FBXO34	0.169314653395522	0.026452132554987	0.00110161082614544	Endothelium	0.169314653395522	Positive
2069	FAM155A	-0.168545133423127	0.0852323547272397	0.00639967151569282	Endothelium	0.168545133423127	Negative
2078	EGLN1	-0.168309871930137	0.0158299580908557	0.00055467646880501	Endothelium	0.168309871930137	Negative
2079	LARGE1	-0.168269560421319	0.00020913612895781	2.50852742516452e-06	Endothelium	0.168269560421319	Negative
2086	ARHGAP26	0.167931137049102	3.74240676447656e-08	1.41382952945847e-10	Endothelium	0.167931137049102	Positive
2088	TGOLN2	0.167887702573445	0.0870865402892473	0.00663759331445245	Endothelium	0.167887702573445	Positive
2091	COL18A1	0.167837021520935	0.0636119103980086	0.00396592349246232	Endothelium	0.167837021520935	Positive
2100	IQCK	0.167214771126386	0.00361839507694718	8.44109920670527e-05	Endothelium	0.167214771126386	Positive
2102	ESAM	0.167154975788292	0.000320912258710492	4.06141317219549e-06	Endothelium	0.167154975788292	Positive
2106	LCLAT1	-0.167001110640347	0.055832308548435	0.00319554013792516	Endothelium	0.167001110640347	Negative
2109	CAVIN2	0.166781811417091	0.00348414410241485	8.06210148367623e-05	Endothelium	0.166781811417091	Positive
2113	ATP2A2	-0.166691987853797	0.0241663711110321	0.00095674281045905	Endothelium	0.166691987853797	Negative
2130	POMP	0.16626713772977	0.0264201164385438	0.00108794586014404	Endothelium	0.16626713772977	Positive
2150	DPYSL3	0.165459695232132	0.0340250368591845	0.00154892970968331	Endothelium	0.165459695232132	Positive
2152	FTL	-0.165435721203145	0.00190447367284195	3.83125134411914e-05	Endothelium	0.165435721203145	Negative
2153	CHSY3	-0.1653818397595	0.0322508376690823	0.00143161066343678	Endothelium	0.1653818397595	Negative
2154	SMTN	0.165359831280746	0.0275594998486117	0.0011634960740772	Endothelium	0.165359831280746	Positive
2177	SRSF5	0.164410007110783	0.000109365402435266	1.1568686317293e-06	Endothelium	0.164410007110783	Positive
2189	CALU	0.163740242921917	0.057385508147283	0.00332036141449502	Endothelium	0.163740242921917	Positive
2209	NR4A1	0.162746571099529	0.0604679088524575	0.00370119515818618	Endothelium	0.162746571099529	Positive
2213	GOLGB1	0.162545877322031	0.0299507810859989	0.00129556646556361	Endothelium	0.162545877322031	Positive
2217	SMAD5	0.162454383667387	0.0590246193795094	0.00347302019960657	Endothelium	0.162454383667387	Positive
2222	PAXBP1	0.162332571073001	0.0831824065326934	0.00612005049952476	Endothelium	0.162332571073001	Positive
2231	SSH1	0.161734540013687	0.0185703641912779	0.00068226970819863	Endothelium	0.161734540013687	Positive
2235	PSMB7	0.161575759268478	0.0996790726102007	0.00835052298878429	Endothelium	0.161575759268478	Positive
2240	NDUFV1	-0.161412765935883	0.0980164487206126	0.00801643729623761	Endothelium	0.161412765935883	Negative
2249	CHCHD2	-0.161182696193542	0.0466421344713842	0.00249008479868553	Endothelium	0.161182696193542	Negative
2254	KRIT1	-0.161063563734541	0.0484379581451384	0.00261220949196015	Endothelium	0.161063563734541	Negative
2259	PLCG2	0.160765329328542	0.0746905717021144	0.00511434307556034	Endothelium	0.160765329328542	Positive
2266	NAA15	0.160257886565782	0.0664362130415148	0.00422285336011895	Endothelium	0.160257886565782	Positive
2279	SAMD12	-0.159967307358807	0.056146093332888	0.00321880229061796	Endothelium	0.159967307358807	Negative
2281	UBB	-0.159931684136982	0.026452132554987	0.00110005951658119	Endothelium	0.159931684136982	Negative
2294	AP2A2	0.159432677713234	0.0430365430970994	0.00220304177924328	Endothelium	0.159432677713234	Positive
2304	FAM135A	-0.159102444797875	0.055832308548435	0.00319171904973964	Endothelium	0.159102444797875	Negative
2313	MEOX1	-0.158700102254666	0.0459633749111271	0.00241798260535491	Endothelium	0.158700102254666	Negative
2318	GPATCH8	-0.158534830120305	0.000420408825895512	5.8368055729732e-06	Endothelium	0.158534830120305	Negative
2321	PLCL1	-0.158384154200604	0.0768287196230332	0.00536233696651129	Endothelium	0.158384154200604	Negative
2360	TPM3	0.156514613937333	0.0591449582615391	0.00351145959704744	Endothelium	0.156514613937333	Positive
2366	ASAP2	0.156289479147955	0.000803369662570724	1.32023348401309e-05	Endothelium	0.156289479147955	Positive
2369	NPDC1	-0.156119964292299	0.0448300252768985	0.00232872250682793	Endothelium	0.156119964292299	Negative
2374	PITPNM2	-0.15602252571818	0.00185943571473583	3.67628385340683e-05	Endothelium	0.15602252571818	Negative
2391	CFD	0.155460821777646	0.0122045442717768	0.000393062863305239	Endothelium	0.155460821777646	Positive
2419	TAF3	-0.154339774004699	0.0257717896758892	0.00104632857828858	Endothelium	0.154339774004699	Negative
2433	CLDN5	-0.153879093344814	0.0101200700586726	0.000315415859403282	Endothelium	0.153879093344814	Negative
2446	PLCB4	-0.153383982524768	0.00154889603649793	2.98427268082336e-05	Endothelium	0.153383982524768	Negative
2447	MYL12A	-0.153320089465075	0.000453081391481792	6.57829618044587e-06	Endothelium	0.153320089465075	Negative
2449	TFDP2	-0.153304992963855	0.0874937158881539	0.00670168148708848	Endothelium	0.153304992963855	Negative
2452	UBE2Q2	0.153287892364792	0.0837508866813361	0.00621301541132898	Endothelium	0.153287892364792	Positive
2465	ZFYVE9	-0.152819246007793	0.0968780985610813	0.0078688293126681	Endothelium	0.152819246007793	Negative
2471	MYRIP	0.152714348929136	0.0161632515877563	0.000569408088612871	Endothelium	0.152714348929136	Positive
2473	ATP8B1	0.15269947507828	0.000803467746062975	1.33960625134103e-05	Endothelium	0.15269947507828	Positive
2477	CCDC68	0.152632834168692	0.012099434995252	0.000388534935623884	Endothelium	0.152632834168692	Positive
2482	KLHL24	-0.152366105441655	0.0703179797162815	0.00456424089331841	Endothelium	0.152366105441655	Negative
2494	DDX5	0.151974015564461	2.83382266996722e-10	5.08525035222679e-13	Endothelium	0.151974015564461	Positive
2504	ABI2	0.151651377700504	0.0265745341318691	0.00111187368912146	Endothelium	0.151651377700504	Positive
2513	RPL10A	-0.151321923327372	0.0709224496829145	0.00466207262743752	Endothelium	0.151321923327372	Negative
2519	RPL35	-0.151052461611184	0.0853756176682104	0.00642655527782052	Endothelium	0.151052461611184	Negative
2521	INSR	0.15091482529349	0.00584951631459962	0.000158557912947685	Endothelium	0.15091482529349	Positive
2523	ABCG1	-0.150757599437889	0.0703179797162815	0.00457974426460344	Endothelium	0.150757599437889	Negative
2533	PRPF4B	0.150385305224733	0.00925943346869162	0.000279846874762119	Endothelium	0.150385305224733	Positive
2534	RNF144A	-0.150326742766344	0.0525941631730639	0.00294066344904173	Endothelium	0.150326742766344	Negative
2544	RPL41	-0.149961658560559	0.00239826189580269	5.14172129153014e-05	Endothelium	0.149961658560559	Negative
2555	CCDC85A	-0.149538223344489	7.03615469636767e-05	7.24349132890136e-07	Endothelium	0.149538223344489	Negative
2565	NUAK1	-0.149152399374267	0.0147659325925467	0.000507631230042218	Endothelium	0.149152399374267	Negative
2570	YAF2	-0.148979222492454	0.0516776410629504	0.00287563453910757	Endothelium	0.148979222492454	Negative
2572	UPF2	0.14893558258027	0.0155688164758019	0.000542585311633065	Endothelium	0.14893558258027	Positive
2575	GSN	0.148764255736511	1.11325657581454e-08	3.57487000167117e-11	Endothelium	0.148764255736511	Positive
2580	SERPING1	-0.148496144221954	0.0681687768574827	0.00437804762590558	Endothelium	0.148496144221954	Negative
2622	MLEC	-0.147136608106375	0.0867941781985721	0.00658236781965128	Endothelium	0.147136608106375	Negative
2626	RSRC2	0.147071718385976	0.0749512829139844	0.00516051050663909	Endothelium	0.147071718385976	Positive
2641	RPS23	-0.146474942802381	0.0441216082465542	0.00228775622661109	Endothelium	0.146474942802381	Negative
2646	FAM126A	0.146330432423249	0.0875837894347907	0.00672444958353808	Endothelium	0.146330432423249	Positive
2649	STXBP6	-0.146279644010244	0.0395175972011777	0.00191093783216878	Endothelium	0.146279644010244	Negative
2658	YES1	-0.145904624678661	0.00724099577957762	0.000205137541873449	Endothelium	0.145904624678661	Negative
2660	TDRD3	-0.14582598930117	0.0589837992399784	0.00346504751863114	Endothelium	0.14582598930117	Negative
2662	CUL4A	-0.145646783352937	0.0784733413709431	0.00552900572938454	Endothelium	0.145646783352937	Negative
2669	ZFC3H1	0.145420260351404	0.0516776410629504	0.00287965699160755	Endothelium	0.145420260351404	Positive
2697	CDC37	0.144403395946238	0.000559404072442459	8.50623872905515e-06	Endothelium	0.144403395946238	Positive
2699	SMG1	0.144305280774756	0.0130615882273677	0.000428066784557667	Endothelium	0.144305280774756	Positive
2704	KIAA1671	0.144119638362539	0.00058269907487552	9.02556179444516e-06	Endothelium	0.144119638362539	Positive
2706	ARHGAP29	0.143879147433956	7.83155717790849e-08	3.18055306620764e-10	Endothelium	0.143879147433956	Positive
2715	TEAD4	-0.143578550693369	0.095224427531281	0.00767946575086319	Endothelium	0.143578550693369	Negative
2717	RPL34	-0.143445067745054	0.0583796503401778	0.00341301506994428	Endothelium	0.143445067745054	Negative
2728	ZBTB38	-0.143098212097132	0.0681687768574827	0.0043769476365603	Endothelium	0.143098212097132	Negative
2729	IL4R	0.143086966075337	0.0729564953598387	0.004911234925112	Endothelium	0.143086966075337	Positive
2741	LINGO1	-0.142854613474848	1.46003999851144e-06	8.68743104516627e-09	Endothelium	0.142854613474848	Negative
2746	USP25	-0.142691800321314	0.0399295243852527	0.00194217085931292	Endothelium	0.142691800321314	Negative
2749	PPP1R16B	-0.142637120209096	0.00901226275494253	0.000269823129327237	Endothelium	0.142637120209096	Negative
2757	NDUFS1	-0.142353518556985	0.0980164487206126	0.00807421370801446	Endothelium	0.142353518556985	Negative
2758	CCNL2	0.142270249808311	0.0318803826207564	0.00141215521808979	Endothelium	0.142270249808311	Positive
2764	HNRNPA2B1	0.142073849478084	0.000347878316857397	4.53411482114855e-06	Endothelium	0.142073849478084	Positive
2779	HADHB	-0.141596561018907	0.0593247772415081	0.00355429257951191	Endothelium	0.141596561018907	Negative
2781	CRIP2	0.141545259206234	0.000532685194607273	7.84840294283477e-06	Endothelium	0.141545259206234	Positive
2785	PRSS23	0.141377737703935	0.0329780646432367	0.00147946549920074	Endothelium	0.141377737703935	Positive
2812	GAB2	0.140487895747154	0.0410066551423062	0.00201562132029004	Endothelium	0.140487895747154	Positive
2826	DCLK1	0.140080762741209	0.0852323547272397	0.00639361649336257	Endothelium	0.140080762741209	Positive
2827	SLC2A3	0.140015003532978	0.0148713565942343	0.000514064649932921	Endothelium	0.140015003532978	Positive
2832	RREB1	-0.139969615901613	0.0563566590213904	0.00323619651350636	Endothelium	0.139969615901613	Negative
2835	RAPH1	0.139857603528234	0.00969203383496341	0.000298413584265024	Endothelium	0.139857603528234	Positive
2843	SPTAN1	0.13952209140189	0.00270528710913136	5.97881737378861e-05	Endothelium	0.13952209140189	Positive
2844	MAST4	-0.139499321059652	0.00146305618972221	2.7774300541572e-05	Endothelium	0.139499321059652	Negative
2845	APOL3	-0.139490335469603	0.0989674975515421	0.00824417574994901	Endothelium	0.139490335469603	Negative
2864	SRRM1	0.138541206884803	0.0891230696445802	0.00702008312085189	Endothelium	0.138541206884803	Positive
2865	RBM39	0.138485396437924	0.000219829906930164	2.65755837618635e-06	Endothelium	0.138485396437924	Positive
2878	BACE2	0.138140859122634	0.0729564953598387	0.00493270735101902	Endothelium	0.138140859122634	Positive
2880	TNFRSF10B	0.137924643561486	0.057385508147283	0.00332051676432896	Endothelium	0.137924643561486	Positive
2887	ABLIM3	-0.137773322806392	0.000196238903044725	2.31676075562813e-06	Endothelium	0.137773322806392	Negative
2888	ZBTB46	-0.13769053607841	0.00182412355388237	3.56755663155533e-05	Endothelium	0.13769053607841	Negative
2900	DENND5B	-0.137348808773257	0.0885169242728872	0.00689240823739257	Endothelium	0.137348808773257	Negative
2904	DIP2C	0.13728140048934	0.061040066864755	0.00374726515508979	Endothelium	0.13728140048934	Positive
2907	DNAJC1	0.137131735012047	0.00267487009170849	5.88633104805513e-05	Endothelium	0.137131735012047	Positive
2912	NEBL	-0.136980260031796	0.0806618328397772	0.00574414638847677	Endothelium	0.136980260031796	Negative
2954	VAV3	0.135685858372224	0.057385508147283	0.00332237594392562	Endothelium	0.135685858372224	Positive
2960	TLK2	0.135533100031009	0.042528176698924	0.00215756838636533	Endothelium	0.135533100031009	Positive
2998	BAZ1A	0.134474709546929	0.0820358606063543	0.00598847697358047	Endothelium	0.134474709546929	Positive
3001	ROCK2	0.134276273886977	0.00559654009780195	0.000148529256467921	Endothelium	0.134276273886977	Positive
3004	GMDS	0.134126088372294	0.00392907824841861	9.4256316121867e-05	Endothelium	0.134126088372294	Positive
3010	ADIPOR2	-0.134042948114367	0.00831407653154978	0.000241852622942702	Endothelium	0.134042948114367	Negative
3020	CPNE8	0.133735535310113	0.000396740144087228	5.43325660111901e-06	Endothelium	0.133735535310113	Positive
3033	ENG	-0.133408861500427	5.08481415299839e-09	1.29665642360178e-11	Endothelium	0.133408861500427	Negative
3058	MPHOSPH8	0.13282606662857	0.034225415668072	0.00156451654546155	Endothelium	0.13282606662857	Positive
3059	KIAA0355	-0.132819392321552	0.00367637552727369	8.61107981454358e-05	Endothelium	0.132819392321552	Negative
3070	MAPK8	-0.13252412194442	0.0604679088524575	0.00367009948657686	Endothelium	0.13252412194442	Negative
3073	DYNC1I2	0.132446951874741	0.075999319799295	0.00526855881494924	Endothelium	0.132446951874741	Positive
3075	ETS1	0.13229699861973	0.00541958424245077	0.000142123744853146	Endothelium	0.13229699861973	Positive
3076	ANXA5	0.13224490467403	0.0980164487206126	0.0080891811867025	Endothelium	0.13224490467403	Positive
3090	UBXN4	0.131789300631846	0.0475545738483149	0.00254703874302373	Endothelium	0.131789300631846	Positive
3092	SLC26A3	-0.131710590542625	0.0263346552316191	0.0010794522450437	Endothelium	0.131710590542625	Negative
3102	HLA-DRA	-0.131450362455713	0.0963025959172707	0.0078129892229822	Endothelium	0.131450362455713	Negative
3109	IFITM2	-0.131178829680883	0.00477238633928337	0.000121247820671253	Endothelium	0.131178829680883	Negative
3111	ANAPC16	-0.131097485613856	0.0837508866813361	0.00622515563073399	Endothelium	0.131097485613856	Negative
3115	NEK7	-0.131030255417863	0.0423529642995617	0.00214312557381063	Endothelium	0.131030255417863	Negative
3141	RPL13A	-0.13061738909394	0.0501995417806622	0.00276884514543887	Endothelium	0.13061738909394	Negative
3158	CNTNAP3B	0.130000022686107	0.00502397429444537	0.00012953768250695	Endothelium	0.130000022686107	Positive
3166	RPS2	-0.129828256007618	0.0703179797162815	0.00457468676796043	Endothelium	0.129828256007618	Negative
3170	RBM25	0.129795386990501	0.0499543258276299	0.0027458837959653	Endothelium	0.129795386990501	Positive
3186	APOLD1	0.129250710556409	0.085766489379383	0.00646407806240533	Endothelium	0.129250710556409	Positive
3187	BICRAL	-0.129233597376862	0.0914822885032318	0.00726926599589648	Endothelium	0.129233597376862	Negative
3189	PODXL	0.129208837786032	0.00394548846407907	9.50226254571365e-05	Endothelium	0.129208837786032	Positive
3208	KDM7A	-0.128600728275229	0.0989674975515421	0.00823156596485799	Endothelium	0.128600728275229	Negative
3223	TXNIP	-0.127941023385697	4.37979993583201e-05	4.17793533735392e-07	Endothelium	0.127941023385697	Negative
3231	AVL9	-0.127795361720158	0.0632874299574529	0.00392707229713322	Endothelium	0.127795361720158	Negative
3235	PHACTR4	-0.127715152243027	0.00854115937266835	0.000250071723226973	Endothelium	0.127715152243027	Negative
3258	WDR60	0.127179587755492	0.0236832575192927	0.000926035947580958	Endothelium	0.127179587755492	Positive
3287	FTH1	-0.126288477218235	0.0106390680887038	0.000335610950285896	Endothelium	0.126288477218235	Negative
3323	NSRP1	-0.125415093803937	0.0410066551423062	0.00201780008775421	Endothelium	0.125415093803937	Negative
3339	MMRN2	0.124774870209785	0.0514607631748733	0.00285299093158771	Endothelium	0.124774870209785	Positive
3342	CEBPD	-0.124695944095576	0.095224427531281	0.00768302000770604	Endothelium	0.124695944095576	Negative
3358	AHNAK	0.124248864008065	0.0423529642995617	0.0021440488160715	Endothelium	0.124248864008065	Positive
3370	TNXB	0.123887657966542	0.064767619923183	0.00409844213718668	Endothelium	0.123887657966542	Positive
3395	PHACTR1	-0.12341854285365	0.0807592683658689	0.00577361585902688	Endothelium	0.12341854285365	Negative
3419	SH3RF3	-0.122712115018242	0.0880156609803538	0.00679793660353521	Endothelium	0.122712115018242	Negative
3443	FAM13B	-0.121981932850755	0.089006533666973	0.0069940910474992	Endothelium	0.121981932850755	Negative
3455	SENP5	-0.121692266064909	0.0888005213695919	0.00696112889466956	Endothelium	0.121692266064909	Negative
3475	ACYP2	-0.121056385311595	0.095224427531281	0.00768954340189321	Endothelium	0.121056385311595	Negative
3483	HERC2	0.120799268932245	0.00455889515271633	0.000113240406607895	Endothelium	0.120799268932245	Positive
3485	MT-CO1	0.120691356524445	5.14155611739061e-07	2.67081211235818e-09	Endothelium	0.120691356524445	Positive
3488	TRPM7	-0.120514274610411	0.0729564953598387	0.00492020454901119	Endothelium	0.120514274610411	Negative
3522	U2SURP	0.119722227254675	0.0994603551321331	0.00830401907223325	Endothelium	0.119722227254675	Positive
3524	EPB41L2	0.119619351684074	0.000794656189956463	1.29840877278493e-05	Endothelium	0.119619351684074	Positive
3540	B4GALT5	0.119278300301155	0.0764625034221655	0.00532523795439389	Endothelium	0.119278300301155	Positive
3547	CMTM8	-0.119000824436858	0.00478095387354966	0.000122368577609743	Endothelium	0.119000824436858	Negative
3569	PDZD2	-0.118435644787391	0.0237308951811854	0.000932176526198929	Endothelium	0.118435644787391	Negative
3579	ATXN2	-0.118190394227561	0.0136309622381004	0.00045316383715634	Endothelium	0.118190394227561	Negative
3600	DUSP1	0.117595383544721	0.0192338708692839	0.000715729611116156	Endothelium	0.117595383544721	Positive
3618	RPL8	-0.116880456601882	0.0752585415479361	0.00518877364280255	Endothelium	0.116880456601882	Negative
3620	PDCD6IP	0.116863193060904	0.0636119103980086	0.00397123845609026	Endothelium	0.116863193060904	Positive
3634	VIM	0.116422208180755	0.00707874430505677	0.000197894627341972	Endothelium	0.116422208180755	Positive
3689	MYCBP2	0.114940178484537	0.0296603068759352	0.00127459762264361	Endothelium	0.114940178484537	Positive
3697	SHE	-0.114705538450168	0.0382537899522886	0.00181764720851639	Endothelium	0.114705538450168	Negative
3701	IGFBP7	-0.114589493712662	0.00347950036280658	8.01849346925581e-05	Endothelium	0.114589493712662	Negative
3710	TSPAN9	-0.114503626882116	0.00443471508655913	0.000109736999686295	Endothelium	0.114503626882116	Negative
3715	FNDC3A	-0.114391547745366	0.0813750389079521	0.00583921609639097	Endothelium	0.114391547745366	Negative
3716	ANXA3	0.114317884598225	0.00478095387354966	0.000122206064878783	Endothelium	0.114317884598225	Positive
3744	WWP1	-0.113713643013687	0.0989674975515421	0.00824058540659716	Endothelium	0.113713643013687	Negative
3755	RNF144B	-0.113357129345403	0.0707865433987558	0.00464300133854112	Endothelium	0.113357129345403	Negative
3811	MT-CO3	0.111948041154722	0.000113634126680154	1.23422030300507e-06	Endothelium	0.111948041154722	Positive
3824	LRCH1	-0.11151692514531	0.0296034273489963	0.00126935738727279	Endothelium	0.11151692514531	Negative
3827	LGALS3	-0.111506651894217	0.0497173383572628	0.00272816146444746	Endothelium	0.111506651894217	Negative
3829	PARD3B	0.111417298506875	0.0172800150497867	0.000623438397149463	Endothelium	0.111417298506875	Positive
3836	PTEN	-0.111219028617274	0.068426414927775	0.0044010567213652	Endothelium	0.111219028617274	Negative
3868	CDK17	0.11045691105009	0.00724645635509696	0.000206005228833036	Endothelium	0.11045691105009	Positive
3872	NLRP1	-0.110340221977197	0.0913791575997807	0.00724085532552229	Endothelium	0.110340221977197	Negative
3892	EMP1	0.10971183990677	0.0852323547272397	0.00639860232450721	Endothelium	0.10971183990677	Positive
3897	LPP	-0.109537084474182	0.000680623701822643	1.08637519463569e-05	Endothelium	0.109537084474182	Negative
3909	EBF1	0.109247162076148	0.000570351341387742	8.72656944699794e-06	Endothelium	0.109247162076148	Positive
3910	ZNF207	0.109206799243921	0.0591449582615391	0.00350285836606598	Endothelium	0.109206799243921	Positive
3964	RTN4	0.107919300376985	0.0749512829139844	0.00515380432115684	Endothelium	0.107919300376985	Positive
3968	EEF1A1	-0.107859876551804	0.0746905717021144	0.00511008676810711	Endothelium	0.107859876551804	Negative
4007	PTPN12	0.106999546881883	0.00730216156279793	0.000209657831043688	Endothelium	0.106999546881883	Positive
4012	PDE7B	0.106791815123895	0.0214485507680301	0.000818399557072548	Endothelium	0.106791815123895	Positive
4019	CIRBP	0.106618298228301	0.0837508866813361	0.00622452492795495	Endothelium	0.106618298228301	Positive
4023	CAVIN1	-0.106516854617814	0.0727254596269011	0.00485614846583104	Endothelium	0.106516854617814	Negative
4035	ANKRD10	0.106107738861558	0.0507795269383075	0.00281042716148925	Endothelium	0.106107738861558	Positive
4073	ITM2B	0.104980945035728	0.0113678738221947	0.000362895858698696	Endothelium	0.104980945035728	Positive
4079	ASAP1	0.104833494935309	1.0259334107139e-05	7.65477327601039e-08	Endothelium	0.104833494935309	Positive
4093	TMEM165	0.104618401877181	0.0407223724541094	0.00199611931466592	Endothelium	0.104618401877181	Positive
4107	EML1	-0.10436882558126	0.0599518356320711	0.00361817368425514	Endothelium	0.10436882558126	Negative
4110	CYYR1	-0.104333521274033	0.00468372104062588	0.000118552818179801	Endothelium	0.104333521274033	Negative
4124	LHFPL6	-0.103800839223408	0.00188841880008711	3.78111811124356e-05	Endothelium	0.103800839223408	Negative
4134	NFKBIA	0.103477115279813	0.0244064823004254	0.0009727555280298	Endothelium	0.103477115279813	Positive
4199	CAST	0.102033129922729	0.0817129448951665	0.00590389146626392	Endothelium	0.102033129922729	Positive
4217	LRMDA	-0.101758884223865	8.15652501773622e-06	5.85470250611969e-08	Endothelium	0.101758884223865	Negative
4248	RAB1A	0.101014539611138	0.0505121159861397	0.00279085642726594	Endothelium	0.101014539611138	Positive
4306	WARS1	-0.100009622923107	0.0335741436408567	0.00152206166864481	Endothelium	0.100009622923107	Negative
4309	PIAS1	-0.0999787284647462	0.0678378626868679	0.00433757395532769	Endothelium	0.0999787284647462	Negative
4328	PDE10A	-0.0995255172134167	0.0997820717490848	0.00839293261926903	Endothelium	0.0995255172134167	Negative
4347	TNNT2	-0.098984429700081	0.0792589402756007	0.00562583462464314	Endothelium	0.098984429700081	Negative
4427	ARID4B	0.0970360391099197	0.0425567266078894	0.00217446062475143	Endothelium	0.0970360391099197	Positive
4429	CELF2	0.0969654817553944	0.0729564953598387	0.00491158421389489	Endothelium	0.0969654817553944	Positive
4466	ITPKB	-0.0961732686184693	0.0792589402756007	0.00562927116426631	Endothelium	0.0961732686184693	Negative
4502	NCOA2	-0.0954613628164367	0.0729564953598387	0.00493829337514084	Endothelium	0.0954613628164367	Negative
4503	FYN	0.0954513900084352	0.0779781237046439	0.00546465506128124	Endothelium	0.0954513900084352	Positive
4521	PIK3C2A	0.0951190407305038	0.00914190197252837	0.000274660400701201	Endothelium	0.0951190407305038	Positive
4528	PPFIBP1	0.095011943049463	0.0039041433493765	9.30727673965389e-05	Endothelium	0.095011943049463	Positive
4543	ARHGAP31	-0.0946802641968447	0.00326126610748475	7.4093262257985e-05	Endothelium	0.0946802641968447	Negative
4544	CCND3	-0.0946603268432291	0.0636119103980086	0.00395779751626483	Endothelium	0.0946603268432291	Negative
4556	QKI	-0.0944520571719849	0.00584951631459962	0.000158524402954673	Endothelium	0.0944520571719849	Negative
4563	MYH7	-0.0941979188496736	0.0997820717490848	0.00839684793430625	Endothelium	0.0941979188496736	Negative
4599	TEK	-0.0932411137843883	0.0415231909053698	0.00206546026434201	Endothelium	0.0932411137843883	Negative
4606	PLPP1	0.0930466640425125	0.0220511347032981	0.000850607114507628	Endothelium	0.0930466640425125	Positive
4624	MED13L	0.0925953429815606	0.000821298129904479	1.40399472528061e-05	Endothelium	0.0925953429815606	Positive
4666	HIP1	-0.0915647887436589	0.0532609915002278	0.00298297770680347	Endothelium	0.0915647887436589	Negative
4677	MCC	-0.091410624486459	0.0664285219970972	0.00421176617723061	Endothelium	0.091410624486459	Negative
4693	AFDN	0.0911770189148352	0.0124114666556905	0.000403243722096481	Endothelium	0.0911770189148352	Positive
4698	CLIC5	-0.0910232596347792	0.0373356599912636	0.00175605956513499	Endothelium	0.0910232596347792	Negative
4730	FER	0.0904577346826426	0.0870865402892473	0.00663651283988368	Endothelium	0.0904577346826426	Positive
4749	RPS6KA2	-0.0901061310741447	0.0913791575997807	0.00724094382567208	Endothelium	0.0901061310741447	Negative
4854	RPL10	-0.0879475594239963	0.0614189547648104	0.00377632598714503	Endothelium	0.0879475594239963	Negative
4867	HERC1	0.0876575340442422	0.0466421344713842	0.00248444778191494	Endothelium	0.0876575340442422	Positive
4899	EMCN	0.086969692141515	0.000453081391481792	6.57414705145025e-06	Endothelium	0.086969692141515	Positive
4918	ABLIM1	-0.0866173537197746	0.00043848380635065	6.12916540799926e-06	Endothelium	0.0866173537197746	Negative
4931	AUTS2	-0.0863012709709476	0.00778888083465482	0.000225103658425045	Endothelium	0.0863012709709476	Negative
4959	AQP1	-0.0856898807518052	0.0939631801703684	0.00755219742396897	Endothelium	0.0856898807518052	Negative
4976	STAT3	0.0853046071122628	0.0604679088524575	0.00369006888439375	Endothelium	0.0853046071122628	Positive
4987	MTUS1	0.0851411495217959	0.0825821504491985	0.00605248854822233	Endothelium	0.0851411495217959	Positive
4990	ACTC1	-0.0851252954186988	0.081920965935901	0.00593241383863979	Endothelium	0.0851252954186988	Negative
5001	BRAF	-0.0847930040453551	0.0871879652120997	0.00666998833595993	Endothelium	0.0847930040453551	Negative
5020	ADAMTS9	0.0844719855798309	0.0645137515224633	0.00406555995654916	Endothelium	0.0844719855798309	Positive
5040	CALCRL	0.0841136247680004	0.0434804515017567	0.00223999857017633	Endothelium	0.0841136247680004	Positive
5049	KALRN	-0.0839403641823019	0.0477150366164446	0.00256421003350557	Endothelium	0.0839403641823019	Negative
5088	TANC1	-0.0831586609329957	0.0569030434247765	0.00327832040886982	Endothelium	0.0831586609329957	Negative
5105	RAPGEF1	0.0827869349959124	0.00541958424245077	0.000142297357329176	Endothelium	0.0827869349959124	Positive
5115	WSB1	0.0825254784315882	0.0057280034443222	0.000153100205396976	Endothelium	0.0825254784315882	Positive
5167	TIMP3	0.0818425238539468	0.027483794167999	0.0011551084628598	Endothelium	0.0818425238539468	Positive
5221	A2M	-0.080786768865554	0.0307834071942193	0.00134611990280729	Endothelium	0.080786768865554	Negative
5239	CSNK1A1	0.0804177451370709	0.0887620736465023	0.00694973168237159	Endothelium	0.0804177451370709	Positive
5373	UVRAG	0.0780776723854966	0.0875837894347907	0.00673339673214201	Endothelium	0.0780776723854966	Positive
5399	KMT2C	0.0775070707353682	0.0882535330154489	0.00685156820350387	Endothelium	0.0775070707353682	Positive
5449	PECAM1	0.0766473267220322	0.0131323485089627	0.000432633160695639	Endothelium	0.0766473267220322	Positive
5557	GNB1	0.0744308819132592	0.088647770041421	0.00693240967078736	Endothelium	0.0744308819132592	Positive
5683	FRYL	-0.0719023859984531	0.0324339714183821	0.00144586650070612	Endothelium	0.0719023859984531	Negative
5688	MT-ND4	0.0717990856952663	0.0997820717490848	0.00837960344488263	Endothelium	0.0717990856952663	Positive
5762	NFIB	0.0707139924424939	0.0162583896367471	0.000574295213840518	Endothelium	0.0707139924424939	Positive
5829	TMSB10	-0.0694241701270202	0.0980164487206126	0.00805615371036911	Endothelium	0.0694241701270202	Negative
5837	TNRC6B	-0.0692744047494561	0.0914822885032318	0.00727566031380247	Endothelium	0.0692744047494561	Negative
5855	NRP1	-0.0690024305246476	0.0716636645359777	0.00473786977476241	Endothelium	0.0690024305246476	Negative
6024	PLXDC2	-0.065781483308972	0.0201159835422602	0.000756154273689039	Endothelium	0.065781483308972	Negative
6076	EPAS1	-0.06507607677642	0.059391152093269	0.0035675078136871	Endothelium	0.06507607677642	Negative
6245	PRKCH	0.062659138825523	0.0921095197300411	0.00735971417563418	Endothelium	0.062659138825523	Positive
6387	HLA-B	-0.0602258244047283	0.0686465601458765	0.00442169947293991	Endothelium	0.0602258244047283	Negative
6401	KIAA1217	-0.060109550578087	0.0549331666954694	0.00312180943355333	Endothelium	0.060109550578087	Negative
6534	FOXN3	-0.057944707865454	0.0646224934395118	0.00408315528060383	Endothelium	0.057944707865454	Negative
6535	SPTBN1	0.0579271412543893	0.0382537899522886	0.00182092086663708	Endothelium	0.0579271412543893	Positive
6562	RIN2	0.0574061731871457	0.09727937033817	0.00791979762292242	Endothelium	0.0574061731871457	Positive
6630	EGFL7	0.0564247221656006	0.039612708110105	0.0019230196419148	Endothelium	0.0564247221656006	Positive
10591	POSTN	1.67369796293131	4.42038172398496e-70	3.67990338690821e-73	Fibroblast	1.67369796293131	Positive
10592	GCSH	1.38308116978176	0.0597304560900159	0.00829850569301674	Fibroblast	1.38308116978176	Positive
10594	TNC	1.0690243912646	4.79499685356055e-46	7.09647115502441e-49	Fibroblast	1.0690243912646	Positive
10596	ZNF10	0.838332651939127	3.3817155057163e-06	9.94714208507801e-08	Fibroblast	0.838332651939127	Positive
10597	CRIP1	0.83561812540294	0.00142839407572671	8.16527184163451e-05	Fibroblast	0.83561812540294	Positive
10599	AC138969.1	-0.763673281488788	0.0353002787994582	0.00417947986895815	Fibroblast	0.763673281488788	Negative
10601	CCN5	-0.732288344039054	1.73097385059965e-36	3.20224558431164e-39	Fibroblast	0.732288344039054	Negative
10602	FZD8	0.70501911210994	1.48754416671509e-11	1.67866421551421e-13	Fibroblast	0.70501911210994	Positive
10603	FGF10	0.69734036638141	1.84916682416513e-29	5.1313481384658e-32	Fibroblast	0.69734036638141	Positive
10604	CILP	0.691526095834407	9.418517767198e-69	8.71197647506984e-72	Fibroblast	0.691526095834407	Positive
10605	BMP5	0.661330146645732	1.97867399820535e-25	7.32096567646044e-28	Fibroblast	0.661330146645732	Positive
10606	MT1A	0.655635654989772	5.01363257729934e-07	1.24749529487885e-08	Fibroblast	0.655635654989772	Positive
10607	ANKRD2	-0.653821324993933	3.48688131252638e-14	2.77376554321773e-16	Fibroblast	0.653821324993933	Negative
10608	GALNT13	-0.651863888127366	2.89509613546581e-08	5.67718417092546e-10	Fibroblast	0.651863888127366	Negative
10609	SCD	0.641724876695611	3.5417324787296e-08	7.07625765799273e-10	Fibroblast	0.641724876695611	Positive
10611	MEOX1	0.634966580346055	4.29248641022678e-17	2.69992670331533e-19	Fibroblast	0.634966580346055	Positive
10612	SPHKAP	-0.617921614430285	4.8805162358877e-09	8.39678124017308e-11	Fibroblast	0.617921614430285	Negative
10615	KLHL31	-0.590317766162555	1.18945611138689e-07	2.60753952824617e-09	Fibroblast	0.590317766162555	Negative
10616	MXRA5	0.563742197060126	1.08312082536887e-31	2.30429923073574e-34	Fibroblast	0.563742197060126	Positive
10617	SOD2	-0.55796411897211	8.49003904693232e-14	7.14636530636242e-16	Fibroblast	0.55796411897211	Negative
10618	C3orf33	0.554929093729048	0.0383008878014209	0.00464811440157841	Fibroblast	0.554929093729048	Positive
10619	RHOU	0.551848761952514	1.06255766445198e-13	9.04220748585531e-16	Fibroblast	0.551848761952514	Positive
10620	COL19A1	0.544586855059473	1.32347286813752e-22	5.75369760451979e-25	Fibroblast	0.544586855059473	Positive
10621	ART4	-0.543541953598149	3.32956187322672e-12	3.48016364512644e-14	Fibroblast	0.543541953598149	Negative
10622	BMP6	-0.54053267959895	8.09933529000785e-11	1.04884556525862e-12	Fibroblast	0.54053267959895	Negative
10623	AGPAT5	-0.534341323781534	8.7782475738642e-09	1.58334869753355e-10	Fibroblast	0.534341323781534	Negative
10624	GPAM	0.531245527566306	3.53084417938017e-06	1.04511158764375e-07	Fibroblast	0.531245527566306	Positive
10625	MT1M	0.530467508734954	2.30217993474076e-10	3.25810313583699e-12	Fibroblast	0.530467508734954	Positive
10626	WT1	0.529946194100833	1.04568215117929e-07	2.28268418905107e-09	Fibroblast	0.529946194100833	Positive
10627	FSHR	-0.526599552411605	5.97852946928619e-08	1.23319958528427e-09	Fibroblast	0.526599552411605	Negative
10628	NPPC	0.514841345481776	1.25375262952023e-19	6.72626514773596e-22	Fibroblast	0.514841345481776	Positive
10629	GRID2	0.514070711312994	5.75690313946842e-10	8.62656838954661e-12	Fibroblast	0.514070711312994	Positive
10631	LRP4	0.511354940215331	1.96522138830224e-158	1.81779797271505e-162	Fibroblast	0.511354940215331	Positive
10633	MME	-0.507860658268748	1.02852688217424e-16	6.65959501916536e-19	Fibroblast	0.507860658268748	Negative
10634	THBS4	0.507494733565091	1.54886280290173e-31	3.43841525017496e-34	Fibroblast	0.507494733565091	Positive
10635	PRG4	-0.499352517325196	0.00202725217703314	0.000123587901325142	Fibroblast	0.499352517325196	Negative
10636	BGN	0.498009121502509	4.39691239000773e-99	8.13414557396675e-103	Fibroblast	0.498009121502509	Positive
10637	EEF1AKMT2	0.496080026088232	0.0177682510407197	0.00171091937224949	Fibroblast	0.496080026088232	Positive
10639	PMEPA1	0.49148141413429	1.03830852340663e-11	1.14289810642299e-13	Fibroblast	0.49148141413429	Positive
10640	OPCML	-0.484819073292228	2.48051430796931e-06	7.04391723750421e-08	Fibroblast	0.484819073292228	Negative
10641	DHFR	0.481277118359783	1.12194922691754e-11	1.25571969713275e-13	Fibroblast	0.481277118359783	Positive
10643	FST	0.477657393634366	2.84475731047619e-13	2.57872737421762e-15	Fibroblast	0.477657393634366	Positive
10644	FXYD5	0.476230398444713	3.71202199001105e-07	8.9615922615196e-09	Fibroblast	0.476230398444713	Positive
10645	DSP	-0.4744424492764	0.00474683142918705	0.00033940437468889	Fibroblast	0.4744424492764	Negative
10646	PAM16	-0.474246108523258	0.000165695588771565	7.12685679204307e-06	Fibroblast	0.474246108523258	Negative
10647	STX16	0.471333416760358	0.000248979601216163	1.13308633612388e-05	Fibroblast	0.471333416760358	Positive
10648	MYO18B	-0.467286567940333	8.36995867033828e-08	1.77309202251227e-09	Fibroblast	0.467286567940333	Negative
10649	F13A1	0.466662694581786	2.23115875042962e-07	5.18010217702188e-09	Fibroblast	0.466662694581786	Positive
10650	MYOM2	-0.466514988638059	2.71026198545565e-11	3.18382455048439e-13	Fibroblast	0.466514988638059	Negative
10651	CCNJ	-0.465558252282583	0.0101426256145737	0.000853740570646753	Fibroblast	0.465558252282583	Negative
10653	BPGM	0.461103799816988	1.22729955807016e-08	2.24775980480891e-10	Fibroblast	0.461103799816988	Positive
10654	CHRDL2	0.460037616391544	6.96907301615953e-16	4.87078910191649e-18	Fibroblast	0.460037616391544	Positive
10655	MTUS2	-0.458903021327462	4.96186428850293e-07	1.22543498754073e-08	Fibroblast	0.458903021327462	Negative
10656	DPF3	-0.457106398370449	7.13432621622642e-06	2.25030546640755e-07	Fibroblast	0.457106398370449	Negative
10657	KCNIP1	-0.456946792054787	2.34718860763749e-13	2.08426700890943e-15	Fibroblast	0.456946792054787	Negative
10658	FRMPD4	-0.453940042511554	0.000961953169934072	5.09850306513943e-05	Fibroblast	0.453940042511554	Negative
10659	KCNMB1	-0.453917676868525	7.06438363239147e-07	1.80350558000189e-08	Fibroblast	0.453917676868525	Negative
10660	EGFLAM	-0.453914225787462	2.01513997841651e-05	6.97125475837366e-07	Fibroblast	0.453914225787462	Negative
10661	UBE2W	-0.453619166030679	0.0686493487128743	0.00992662160113649	Fibroblast	0.453619166030679	Negative
10662	RBM20	-0.452256108189346	1.10502391651416e-11	1.22655508261677e-13	Fibroblast	0.452256108189346	Negative
10663	RIPOR3	-0.451321339751527	1.29942495318726e-51	1.68272586667483e-54	Fibroblast	0.451321339751527	Negative
10664	EYA1	-0.45095694541652	8.8055788889506e-05	3.40461749660656e-06	Fibroblast	0.45095694541652	Negative
10665	TLR4	-0.44974129563323	0.0382336103655706	0.00463641320777569	Fibroblast	0.44974129563323	Negative
10666	TMEM59L	-0.44969168861876	0.000100466990276124	3.97741854020729e-06	Fibroblast	0.44969168861876	Negative
10667	SPARC	0.449304997761532	8.66075961577772e-90	2.40331873530045e-93	Fibroblast	0.449304997761532	Positive
10668	ADPRHL1	-0.448936423539071	2.76060564704941e-05	9.85471524133356e-07	Fibroblast	0.448936423539071	Negative
10669	IER2	0.447395612780165	3.52374315967698e-23	1.40154431473601e-25	Fibroblast	0.447395612780165	Positive
10670	PCBP3	0.444069000383155	0.000225192170546805	9.99835740102364e-06	Fibroblast	0.444069000383155	Positive
10672	NABP1	0.442016832532084	4.73993257572841e-12	5.17354586935485e-14	Fibroblast	0.442016832532084	Positive
10673	HS3ST2	-0.435579521781038	0.0452938913015969	0.00576490559901927	Fibroblast	0.435579521781038	Negative
10674	DAPK2	-0.435195635664983	3.99968625383245e-06	1.20238463832721e-07	Fibroblast	0.435195635664983	Negative
10675	LRRTM3	-0.433535151325974	9.22355915840162e-07	2.44858151740011e-08	Fibroblast	0.433535151325974	Negative
10676	NMNAT2	-0.431629269422006	0.000153928074592302	6.56376305494878e-06	Fibroblast	0.431629269422006	Negative
10677	FOS	0.430432043467948	6.84416612912717e-16	4.68474973226723e-18	Fibroblast	0.430432043467948	Positive
10678	SLC43A3	-0.429134496869479	3.17534572819325e-06	9.22263027150756e-08	Fibroblast	0.429134496869479	Negative
10680	GALNT17	-0.427261653597477	1.07643761266459e-06	2.87753649116701e-08	Fibroblast	0.427261653597477	Negative
10681	CCDC141	-0.426874171024583	2.04888722379229e-05	7.12590506101103e-07	Fibroblast	0.426874171024583	Negative
10682	COL1A1	0.425311377464365	2.38784209454255e-70	1.7669722279475e-73	Fibroblast	0.425311377464365	Positive
10683	ANKDD1B	0.422604119086443	0.00311068349029635	0.000207167895015574	Fibroblast	0.422604119086443	Positive
10684	PTPRU	-0.421046963474988	0.00237947585950789	0.000149006119404944	Fibroblast	0.421046963474988	Negative
10685	TYR	-0.42036412090877	9.94306833044812e-05	3.92719468791171e-06	Fibroblast	0.42036412090877	Negative
10686	SYBU	0.419652764967123	6.88222537001132e-06	2.15805605442035e-07	Fibroblast	0.419652764967123	Positive
10687	NOSTRIN	-0.417980755356841	0.00501286262581668	0.000363990117590056	Fibroblast	0.417980755356841	Negative
10688	CPE	-0.417853946766556	8.57114617760039e-13	8.2452983301308e-15	Fibroblast	0.417853946766556	Negative
10689	HOMER1	-0.416890128912254	2.5643818787194e-08	4.93378439342923e-10	Fibroblast	0.416890128912254	Negative
10690	SGCG	-0.416334374214494	4.39282909073987e-05	1.61719172890063e-06	Fibroblast	0.416334374214494	Negative
10691	IGF1	0.415096227077818	2.83639814956991e-44	4.46015803743302e-47	Fibroblast	0.415096227077818	Positive
10692	CA2	0.41501747491802	0.00168393620151838	9.89084717384306e-05	Fibroblast	0.41501747491802	Positive
10693	UNC5B	0.414232146760296	5.94180585010443e-10	8.95860099497754e-12	Fibroblast	0.414232146760296	Positive
10694	TARDBP	0.413843950545652	0.0220520868499125	0.00227027774155514	Fibroblast	0.413843950545652	Positive
10695	NEBL	-0.413418263131616	5.32183771297177e-14	4.38112622749503e-16	Fibroblast	0.413418263131616	Negative
10696	PLCG2	0.413084817141481	0.00018006903664815	7.85271070404235e-06	Fibroblast	0.413084817141481	Positive
10697	ID4	0.41198664137778	0.00103699098620303	5.59213527847903e-05	Fibroblast	0.41198664137778	Positive
10698	TNFAIP3	-0.411581178686395	0.00157879988220428	9.18569166503089e-05	Fibroblast	0.411581178686395	Negative
10699	RFX8	-0.409858485837254	0.00739593751145418	0.000573430689262591	Fibroblast	0.409858485837254	Negative
10700	FN3K	-0.409595192290162	6.45575007304084e-05	2.43038597699345e-06	Fibroblast	0.409595192290162	Negative
10701	RAB26	-0.406921556874672	0.000144883159591406	6.07086035472266e-06	Fibroblast	0.406921556874672	Negative
10702	GMPR	-0.40539726171378	0.000693964510794729	3.53690172461285e-05	Fibroblast	0.40539726171378	Negative
10703	MROH9	-0.404237656051348	0.00301329195084073	0.000199566833484596	Fibroblast	0.404237656051348	Negative
10705	SERPINE2	0.403966235193914	9.91019086363255e-37	1.74168556478604e-39	Fibroblast	0.403966235193914	Positive
10706	CSMD2	0.403938313303754	0.000949380888316695	5.00552313699488e-05	Fibroblast	0.403938313303754	Positive
10707	CTH	-0.402203603539202	0.00558777159878049	0.000412971002444326	Fibroblast	0.402203603539202	Negative
10708	SERPINI1	0.400244735578758	0.00523715031483039	0.000384151345820045	Fibroblast	0.400244735578758	Positive
10709	MYOCD	-0.39871746423855	0.000107271523700321	4.29641751570057e-06	Fibroblast	0.39871746423855	Negative
10710	DACH1	-0.398408995534095	1.91260564182197e-10	2.65369388838493e-12	Fibroblast	0.398408995534095	Negative
10711	ITIH5	-0.397549741763337	6.2592380837603e-38	1.04214490341028e-40	Fibroblast	0.397549741763337	Negative
10712	CDH2	-0.397234621361345	6.02836594752118e-09	1.04831449277031e-10	Fibroblast	0.397234621361345	Negative
10713	TRHDE	0.39721715602867	8.36995867033828e-08	1.78067754525743e-09	Fibroblast	0.39721715602867	Positive
10714	BHLHE41	0.39717378986222	5.82784365339982e-07	1.45547848156318e-08	Fibroblast	0.39717378986222	Positive
10715	TMEM178B	-0.39643550469901	7.99780623545495e-06	2.55225525042268e-07	Fibroblast	0.39643550469901	Negative
10716	MYPN	-0.395932285867601	0.00077912715276788	4.02139442460898e-05	Fibroblast	0.395932285867601	Negative
10717	PPARG	0.394740572904091	4.20178555896119e-13	3.88658362682563e-15	Fibroblast	0.394740572904091	Positive
10718	KLHL4	0.393008982468947	0.0105516100942379	0.000898902312162898	Fibroblast	0.393008982468947	Positive
10719	FZD7	0.392763977006913	0.000132079702038132	5.4610699112982e-06	Fibroblast	0.392763977006913	Positive
10720	ZBTB49	-0.392486424602842	0.00997968549918376	0.000833563593170191	Fibroblast	0.392486424602842	Negative
10722	MAOA	0.390561939375467	1.64915093217277e-11	1.8762886380284e-13	Fibroblast	0.390561939375467	Positive
10723	LAMA5	-0.390455850647341	0.00202725217703314	0.00012376157958023	Fibroblast	0.390455850647341	Negative
10724	KIRREL3	0.389617663245496	1.80736682017555e-06	4.99863730674767e-08	Fibroblast	0.389617663245496	Positive
10725	TIMP4	0.388552431504476	1.94021080689517e-06	5.38399076929564e-08	Fibroblast	0.388552431504476	Positive
10727	STEAP1	0.386077507195372	0.00613155317757384	0.000460532899841824	Fibroblast	0.386077507195372	Positive
10728	NECAB1	-0.385566072622681	6.02249492076364e-05	2.25613767728172e-06	Fibroblast	0.385566072622681	Negative
10729	PDZRN4	-0.384307568984715	0.0046190170045191	0.000328556477335602	Fibroblast	0.384307568984715	Negative
10730	ADCYAP1R1	0.382232601551795	0.00157879988220428	9.18291923137661e-05	Fibroblast	0.382232601551795	Positive
10731	SMAD7	0.381616600093921	0.000730230349078525	3.73524542632897e-05	Fibroblast	0.381616600093921	Positive
10732	SLC35A2	0.381546580491208	0.00320365094963737	0.000215730079672186	Fibroblast	0.381546580491208	Positive
10733	MLF1	-0.380698029980817	0.000330916798209758	1.55801174996547e-05	Fibroblast	0.380698029980817	Negative
10735	VCAM1	0.377028606497504	0.00137168738801561	7.79036218889638e-05	Fibroblast	0.377028606497504	Positive
10736	MYOM1	-0.37677650304494	5.08110005346868e-15	3.80694759347853e-17	Fibroblast	0.37677650304494	Negative
10737	SCRG1	0.375391728733089	0.000104889120932907	4.19129592480029e-06	Fibroblast	0.375391728733089	Positive
10738	CKAP4	0.373608043793354	1.62981201370255e-12	1.59800271438785e-14	Fibroblast	0.373608043793354	Positive
10739	BCO2	-0.373161871019109	5.01363257729934e-07	1.24286126345475e-08	Fibroblast	0.373161871019109	Negative
10740	SUSD4	0.372496924944217	0.00876453029590847	0.000711798871501955	Fibroblast	0.372496924944217	Positive
10741	SLC24A2	0.371288188442802	3.62980363474135e-05	1.31950127504703e-06	Fibroblast	0.371288188442802	Positive
10742	RCAN3	-0.370522101117608	0.0392807698820938	0.00478877929959394	Fibroblast	0.370522101117608	Negative
10745	FMO3	-0.36914475387003	0.00012212246957894	4.97029753165604e-06	Fibroblast	0.36914475387003	Negative
10746	KCND2	-0.368786165383987	1.65773507843026e-05	5.68883280082902e-07	Fibroblast	0.368786165383987	Negative
10747	AKAP6	-0.368071398484705	2.3831470518051e-07	5.57706228939681e-09	Fibroblast	0.368071398484705	Negative
10748	PECAM1	-0.36803072053943	2.5405775462357e-08	4.86448572815456e-10	Fibroblast	0.36803072053943	Negative
10749	EGR1	0.367403952650378	1.16398596973794e-16	7.64434408023255e-19	Fibroblast	0.367403952650378	Positive
10750	KDELR2	0.366163621069428	8.32855437152592e-09	1.479125371689e-10	Fibroblast	0.366163621069428	Positive
10751	KDELR3	0.36597593848935	3.620770833333e-05	1.31286852896729e-06	Fibroblast	0.36597593848935	Positive
10752	GREB1L	-0.364798848953753	4.14552860158963e-06	1.25006227371956e-07	Fibroblast	0.364798848953753	Negative
10753	SORCS1	0.364681668532841	5.73473500372857e-20	2.97054074746832e-22	Fibroblast	0.364681668532841	Positive
10754	EMB	0.36341325323605	0.0231232722600514	0.00241477887166757	Fibroblast	0.36341325323605	Positive
10755	TRPM4	-0.362063915825601	0.001504263398615	8.65706319252897e-05	Fibroblast	0.362063915825601	Negative
10756	ADH1B	-0.361245051999015	4.49175872879606e-84	2.07740205753217e-87	Fibroblast	0.361245051999015	Negative
10757	SCN9A	0.360931083156054	0.00698280663902787	0.000536095598038399	Fibroblast	0.360931083156054	Positive
10758	LRRTM4	-0.359796979914181	3.29837969029375e-06	9.63626517100016e-08	Fibroblast	0.359796979914181	Negative
10759	CTNNA3	-0.35661799043344	6.90068959247069e-14	5.74472355306967e-16	Fibroblast	0.35661799043344	Negative
10760	LEAP2	-0.356011299245321	0.0171319774700572	0.00164164613941227	Fibroblast	0.356011299245321	Negative
10761	GPC1	0.354962608275367	0.000634932893103201	3.21254548633291e-05	Fibroblast	0.354962608275367	Positive
10762	ZBTB26	-0.354577790083268	0.00348819584254928	0.000237472217196954	Fibroblast	0.354577790083268	Negative
10763	C11orf24	0.354574112786393	0.000426500279550998	2.07510079589145e-05	Fibroblast	0.354574112786393	Positive
10764	RGR	0.353078603869601	0.0120745602037775	0.00105351259358045	Fibroblast	0.353078603869601	Positive
10765	TMEM100	0.350932572861918	0.00163133323741471	9.53660721530011e-05	Fibroblast	0.350932572861918	Positive
10766	TMEFF2	-0.350750172101673	0.000125350289525419	5.14804629999869e-06	Fibroblast	0.350750172101673	Negative
10767	SRRM3	0.350402859868311	0.00636661922493325	0.000481132911550316	Fibroblast	0.350402859868311	Positive
10769	FHL2	-0.347621700199904	9.74529827402006e-29	2.88455780934827e-31	Fibroblast	0.347621700199904	Negative
10770	GZF1	0.345933413419472	0.0801522139696637	0.0121143943785432	Fibroblast	0.345933413419472	Positive
10771	ZNF331	-0.345869310552381	3.43829845746228e-08	6.83779639584118e-10	Fibroblast	0.345869310552381	Negative
10772	RYR2	-0.345272046980723	1.45149991950215e-30	3.50732292336513e-33	Fibroblast	0.345272046980723	Negative
10773	LIPH	0.344316935457931	0.00125108058717477	6.95494804266058e-05	Fibroblast	0.344316935457931	Positive
10774	SORBS2	-0.343979939559444	2.59975294810471e-15	1.92378351538596e-17	Fibroblast	0.343979939559444	Negative
10775	PPARGC1A	-0.342765500443802	0.000169255250543989	7.32693157474673e-06	Fibroblast	0.342765500443802	Negative
10776	AC240274.1	0.341613449610465	0.0647040825784915	0.00922926236531809	Fibroblast	0.341613449610465	Positive
10777	ELL2	-0.341548424536369	5.64247219857877e-21	2.71398163283781e-23	Fibroblast	0.341548424536369	Negative
10778	FANK1	0.341421715853035	0.0018454463674143	0.000110272717912278	Fibroblast	0.341421715853035	Positive
10779	PPIF	0.340971976938602	0.0178250864852565	0.00172133847845785	Fibroblast	0.340971976938602	Positive
10780	FGF12	-0.340717355173341	8.57333108729352e-17	5.47183280939092e-19	Fibroblast	0.340717355173341	Negative
10781	FAM50A	0.340132325311109	1.85406420668508e-07	4.20169947865919e-09	Fibroblast	0.340132325311109	Positive
10782	CYFIP2	-0.338644513600801	0.00780326411690228	0.000610633747377608	Fibroblast	0.338644513600801	Negative
10783	FN1	0.338386582201778	7.71739016158271e-64	7.85230707403661e-67	Fibroblast	0.338386582201778	Positive
10785	CERS6	-0.336684921929959	1.78551451829145e-07	4.02983574565825e-09	Fibroblast	0.336684921929959	Negative
10786	FAM163A	-0.336118216597052	0.00115215097435215	6.28775390683347e-05	Fibroblast	0.336118216597052	Negative
10787	NCEH1	-0.33378657402127	0.000124663275870091	5.1082999917168e-06	Fibroblast	0.33378657402127	Negative
10788	PLB1	-0.333183898176364	0.0295454409176508	0.00331501432181209	Fibroblast	0.333183898176364	Negative
10789	COL3A1	0.332798255812565	2.38784209454255e-70	1.55984802294519e-73	Fibroblast	0.332798255812565	Positive
10790	ASPN	0.332743063047327	3.95112064218109e-26	1.35224737545741e-28	Fibroblast	0.332743063047327	Positive
10791	NEDD4L	-0.332283862074406	0.00429329087048106	0.000301415944010279	Fibroblast	0.332283862074406	Negative
10792	KIAA0895L	0.331825191989866	0.0228269199358485	0.00236963876554691	Fibroblast	0.331825191989866	Positive
10793	MLIP	-0.331533802710546	3.22545804894219e-09	5.42996360103116e-11	Fibroblast	0.331533802710546	Negative
10794	PPARGC1B	-0.331230436965503	0.00105778165524811	5.71403650601145e-05	Fibroblast	0.331230436965503	Negative
10795	SMYD1	-0.331219942950682	0.00682833565535931	0.000521709855825251	Fibroblast	0.331219942950682	Negative
10796	ANGPTL4	-0.330966993905553	9.85109883269055e-06	3.20746164934518e-07	Fibroblast	0.330966993905553	Negative
10797	TMEM60	0.3306745759634	0.00595693968160046	0.000444662873281988	Fibroblast	0.3306745759634	Positive
10798	EPHB2	0.330634836745885	0.0161098576165394	0.00151425365895497	Fibroblast	0.330634836745885	Positive
10799	CTNND2	-0.330511569073526	0.00253320949948143	0.000161400366243033	Fibroblast	0.330511569073526	Negative
10800	PDE3B	0.329965201209773	6.45582176191423e-23	2.74690408887295e-25	Fibroblast	0.329965201209773	Positive
10801	RASD1	0.329471889931174	0.00265527898257357	0.000171189478388103	Fibroblast	0.329471889931174	Positive
10802	NPIPA5	0.328998449546234	0.0346522194241189	0.00408031406224247	Fibroblast	0.328998449546234	Positive
10803	MYO10	-0.328954167735871	2.13816619496872e-08	4.05442669474227e-10	Fibroblast	0.328954167735871	Negative
10804	TECRL	-0.328933931653195	2.37992032995173e-06	6.71423273180351e-08	Fibroblast	0.328933931653195	Negative
10805	SLC22A4	-0.328333678988177	0.049916421863283	0.00657570642986584	Fibroblast	0.328333678988177	Negative
10806	B3GNT5	0.327722733494709	0.0299121198420926	0.00337275682985024	Fibroblast	0.327722733494709	Positive
10807	EPHB6	0.327480111850668	0.0329652304806511	0.0038217201440548	Fibroblast	0.327480111850668	Positive
10808	EMILIN1	0.327353100132055	1.31806248708384e-29	3.53564074788931e-32	Fibroblast	0.327353100132055	Positive
10809	SRL	-0.327079602249482	0.00396824110819159	0.000276026021030439	Fibroblast	0.327079602249482	Negative
10810	PLAG1	0.325663411190923	0.00253320949948143	0.000161378459745909	Fibroblast	0.325663411190923	Positive
10811	CERCAM	0.325522294245097	2.22321921551807e-13	1.9536196972918e-15	Fibroblast	0.325522294245097	Positive
10812	HS3ST1	0.325017825734905	0.00102402088817296	5.5127199788795e-05	Fibroblast	0.325017825734905	Positive
10813	ATP1B3	-0.324696791462824	2.35999239599798e-17	1.46257969227513e-19	Fibroblast	0.324696791462824	Negative
10814	PLPP7	-0.324459568013825	6.7463020973134e-06	2.10295421958618e-07	Fibroblast	0.324459568013825	Negative
10815	FOXP4	0.324375367317061	0.0365798230547727	0.0043851124483383	Fibroblast	0.324375367317061	Positive
10816	NAV2	-0.323474157217837	2.19609402976702e-09	3.5751785148367e-11	Fibroblast	0.323474157217837	Negative
10817	CAND2	-0.323202557884914	0.0185248028367429	0.00181632513245282	Fibroblast	0.323202557884914	Negative
10819	BRPF3	0.32273168564048	0.00816609175658596	0.000648845880946012	Fibroblast	0.32273168564048	Positive
10821	PKP2	-0.322057476143492	8.05869203817056e-07	2.08716471250371e-08	Fibroblast	0.322057476143492	Negative
10822	RASGRP3	-0.32149606258315	0.00620136183284442	0.00046634975211382	Fibroblast	0.32149606258315	Negative
10823	DTNA	-0.321336338128856	8.99434803786055e-05	3.48592343711366e-06	Fibroblast	0.321336338128856	Negative
10824	FKBP14	0.320772361079649	3.33298042137649e-05	1.20235164585777e-06	Fibroblast	0.320772361079649	Positive
10825	IFI27L2	0.32010721562958	0.00287924623723748	0.000188824861918543	Fibroblast	0.32010721562958	Positive
10826	ASS1	0.319006017616064	0.00436622949713364	0.000307039526709233	Fibroblast	0.319006017616064	Positive
10827	TPD52L1	0.318589175723554	0.000126075233251691	5.20114272780077e-06	Fibroblast	0.318589175723554	Positive
10828	COL14A1	0.317319276514364	6.97797202841243e-15	5.2926991613155e-17	Fibroblast	0.317319276514364	Positive
10830	CLIC5	-0.316655954797052	0.00226725350066044	0.000141139728604613	Fibroblast	0.316655954797052	Negative
10831	GHRL	-0.315992842370366	0.0379844035067895	0.00459916605220492	Fibroblast	0.315992842370366	Negative
10832	GRIK4	0.315243335057056	0.0269096281562768	0.00295107645280364	Fibroblast	0.315243335057056	Positive
10833	CERS3	0.31517614472018	0.0888289184189713	0.014091350947048	Fibroblast	0.31517614472018	Positive
10834	HDAC9	-0.315125324509376	0.000828132776486064	4.31263299566788e-05	Fibroblast	0.315125324509376	Negative
10835	SLC7A8	0.314989116709847	0.0190833125840748	0.00189226816114404	Fibroblast	0.314989116709847	Positive
10836	MYOC	-0.314647382840179	1.10262600323953e-05	3.61048566410873e-07	Fibroblast	0.314647382840179	Negative
10838	SFRP4	0.314459364694086	0.00143934281405597	8.24130116874619e-05	Fibroblast	0.314459364694086	Positive
10839	CCDC34	0.313095105603163	0.0375277477181089	0.0045284804553326	Fibroblast	0.313095105603163	Positive
10840	VAV3	0.313069858112493	4.83715727846481e-07	1.18568742835369e-08	Fibroblast	0.313069858112493	Positive
10841	TTYH3	0.312834008852211	0.0254632523981048	0.00276277819470696	Fibroblast	0.312834008852211	Positive
10842	MYLK3	-0.312415172501933	0.00396721248928588	0.000275587510818028	Fibroblast	0.312415172501933	Negative
10843	CCDC68	0.312314893650241	0.0160950152946617	0.00150960554146582	Fibroblast	0.312314893650241	Positive
10844	DPY19L2	-0.3120200223047	5.1590060459555e-06	1.57475903724476e-07	Fibroblast	0.3120200223047	Negative
10845	VPS37B	-0.312011850065156	9.28146222373249e-05	3.60578497268305e-06	Fibroblast	0.312011850065156	Negative
10847	NCKIPSD	0.311698975918258	0.000730230349078525	3.73015794475473e-05	Fibroblast	0.311698975918258	Positive
10848	GPR82	-0.311560482489556	0.0189745775593156	0.00187797594935415	Fibroblast	0.311560482489556	Negative
10849	CPVL	-0.311532091505224	0.00031590255745142	1.47271195037939e-05	Fibroblast	0.311532091505224	Negative
10850	ITGA11	0.311410342715588	4.71831546237754e-21	2.22582636741518e-23	Fibroblast	0.311410342715588	Positive
10851	PEBP4	-0.311362837986189	0.000169004180281151	7.28479770705915e-06	Fibroblast	0.311362837986189	Negative
10852	NPPB	-0.311291354832186	0.00724945291564713	0.000559919820975428	Fibroblast	0.311291354832186	Negative
10853	TRDN	-0.310845916554494	9.85109883269055e-06	3.20676518573195e-07	Fibroblast	0.310845916554494	Negative
10854	SERPINH1	0.310090745027075	5.04387096856874e-13	4.71215398969053e-15	Fibroblast	0.310090745027075	Positive
10855	MANSC1	-0.309936486780235	0.0497823844892949	0.00653419698365641	Fibroblast	0.309936486780235	Negative
10856	COLEC12	-0.309805585421231	2.01057332062629e-29	5.76521810557905e-32	Fibroblast	0.309805585421231	Negative
10857	GGCT	0.30952878216698	0.0506721244945407	0.00673066051005091	Fibroblast	0.30952878216698	Positive
10858	MAP2	-0.30942832715266	0.0168420865260366	0.00160460171323815	Fibroblast	0.30942832715266	Negative
10859	MAOB	-0.309327797067489	0.00293192001733255	0.0001928216753606	Fibroblast	0.309327797067489	Negative
10860	CEP170B	0.308423604020978	0.0452938913015969	0.00576433966850025	Fibroblast	0.308423604020978	Positive
10861	NPPA	0.308207767124685	0.0440152472472684	0.00555737790144495	Fibroblast	0.308207767124685	Positive
10862	MFAP2	0.307939851082565	0.00436622949713364	0.000307344431349431	Fibroblast	0.307939851082565	Positive
10863	CKMT2	-0.30792907523467	8.81653908220422e-08	1.88384102117212e-09	Fibroblast	0.30792907523467	Negative
10864	LIG1	0.307926485784431	0.0795886002995035	0.0119850375809446	Fibroblast	0.307926485784431	Positive
10865	MPP3	-0.307883565436075	0.000165601816054134	7.10750556369607e-06	Fibroblast	0.307883565436075	Negative
10866	CFAP161	-0.307754448452761	0.000284085261817541	1.30336037241236e-05	Fibroblast	0.307754448452761	Negative
10867	CYB561	0.306418412799572	0.00963423008667307	0.000795797564277037	Fibroblast	0.306418412799572	Positive
10868	COL28A1	0.306112863018263	3.75646524454071e-06	1.12579293241253e-07	Fibroblast	0.306112863018263	Positive
10869	PALD1	0.304857610441221	0.0653715245097369	0.0093543380276166	Fibroblast	0.304857610441221	Positive
10870	MAP3K19	0.304505511186814	0.0010122629813499	5.43069585776471e-05	Fibroblast	0.304505511186814	Positive
10871	MT1E	0.304443473602675	1.51623456727614e-05	5.14714722218428e-07	Fibroblast	0.304443473602675	Positive
10873	SAMD11	0.303815483535624	0.0229726447934054	0.00239479887912014	Fibroblast	0.303815483535624	Positive
10875	UQCR11	0.302403489520995	0.00853460945599643	0.000689178989463036	Fibroblast	0.302403489520995	Positive
10876	AMOTL2	-0.302062848730734	0.0229672223854392	0.00239210918564467	Fibroblast	0.302062848730734	Negative
10877	CFTR	0.301521702050171	0.0148305394954762	0.00135808288784769	Fibroblast	0.301521702050171	Positive
10880	APOD	-0.301001066881452	2.30077174417509e-86	8.51270648108442e-90	Fibroblast	0.301001066881452	Negative
10881	ADM	-0.299624954348812	0.00079817793265702	4.13448933759996e-05	Fibroblast	0.299624954348812	Negative
10882	B4GALT7	0.299148437038683	0.0218246004638693	0.0022408016385991	Fibroblast	0.299148437038683	Positive
10883	TMEM205	-0.298771707658577	0.0894557721714198	0.0142241371070994	Fibroblast	0.298771707658577	Negative
10884	PCDH17	0.298640649970963	0.0355171775638884	0.00421509494860661	Fibroblast	0.298640649970963	Positive
10885	SGIP1	-0.297940820046284	1.70081921510805e-11	1.96653780305713e-13	Fibroblast	0.297940820046284	Negative
10887	CTHRC1	0.297158133752463	0.0894557721714198	0.0142404388037197	Fibroblast	0.297158133752463	Positive
10888	LUC7L2	0.296748687846186	4.24713950586279e-06	1.28855957628619e-07	Fibroblast	0.296748687846186	Positive
10890	KCND3	-0.295625575205753	1.08659710534703e-06	2.92479657437782e-08	Fibroblast	0.295625575205753	Negative
10891	ZNF699	-0.295559464393652	0.00519645077069729	0.000379723994898793	Fibroblast	0.295559464393652	Negative
10892	MYOZ2	-0.295544158597621	5.98567277287782e-07	1.50043226477651e-08	Fibroblast	0.295544158597621	Negative
10893	ADAMTS19	0.29514367997721	1.76408035246227e-14	1.35434898949559e-16	Fibroblast	0.29514367997721	Positive
10894	HILPDA	0.294990259474274	0.0109880206620713	0.000944211561841113	Fibroblast	0.294990259474274	Positive
10895	MYBPC3	-0.294760564328295	2.62095235947337e-12	2.71525912737968e-14	Fibroblast	0.294760564328295	Negative
10896	LOXL1	0.294449746777719	2.12104806427633e-13	1.84421901805545e-15	Fibroblast	0.294449746777719	Positive
10897	LGI4	0.294416282767953	0.0822049151429858	0.0125310979701823	Fibroblast	0.294416282767953	Positive
10898	PRKAA2	-0.293385150684103	0.00184511836116825	0.000110082447780364	Fibroblast	0.293385150684103	Negative
10899	LDB3	-0.293130459803326	9.73512535030491e-10	1.50380717186284e-11	Fibroblast	0.293130459803326	Negative
10900	SRSF1	0.292488340808368	0.00419514472678707	0.00029374938101728	Fibroblast	0.292488340808368	Positive
10902	MPP7	-0.291967643095765	0.0104877805601203	0.00088861409611231	Fibroblast	0.291967643095765	Negative
10903	IFI27L1	0.291735347026915	0.0478180614966188	0.00617463822488945	Fibroblast	0.291735347026915	Positive
10905	SHISA6	-0.291696710679661	0.0116384070061994	0.00100763564497295	Fibroblast	0.291696710679661	Negative
10906	TMEM266	-0.291486331238566	0.0188164771513692	0.00185014477956761	Fibroblast	0.291486331238566	Negative
10907	ACER2	-0.291288884768589	6.44041612763907e-07	1.63229490238933e-08	Fibroblast	0.291288884768589	Negative
10908	ZBTB41	0.291180169895307	0.000369485377376218	1.74643444491025e-05	Fibroblast	0.291180169895307	Positive
10909	ZNF623	-0.290572193106933	0.0025631950965233	0.000164085504765	Fibroblast	0.290572193106933	Negative
10910	EGR3	0.290313478779527	0.0860316260841473	0.0133929540930182	Fibroblast	0.290313478779527	Positive
10911	CFAP100	-0.290222197252964	0.0631986735191053	0.00896741884916358	Fibroblast	0.290222197252964	Negative
10912	AGT	0.290183563470335	1.46759120685413e-05	4.93889900748593e-07	Fibroblast	0.290183563470335	Positive
10914	AK1	0.289723058359596	0.0229493239043376	0.00238812222665616	Fibroblast	0.289723058359596	Positive
10915	OBSCN	-0.289375739162058	0.000328999336831239	1.54594082980547e-05	Fibroblast	0.289375739162058	Negative
10916	SHC4	0.289012578859745	0.0356054537412848	0.00423473113111485	Fibroblast	0.289012578859745	Positive
10917	THBS1	0.288858062868949	1.27614897807609e-10	1.69980069228524e-12	Fibroblast	0.288858062868949	Positive
10918	TCIM	0.288471343168872	0.00253320949948143	0.000161140720576416	Fibroblast	0.288471343168872	Positive
10919	MYO1H	-0.287807904505786	0.0908528867785046	0.0146057087430433	Fibroblast	0.287807904505786	Negative
10920	NES	0.287807426973619	0.000882565542492784	4.60426386056729e-05	Fibroblast	0.287807426973619	Positive
10921	GPC5	0.287539043181018	1.0819728824309e-06	2.90234146614522e-08	Fibroblast	0.287539043181018	Positive
10922	SAT1	0.287306381792123	9.05166849572978e-28	2.93042639303064e-30	Fibroblast	0.287306381792123	Positive
10923	PTPRT	0.287032773565658	3.69969333773912e-06	1.10535653324367e-07	Fibroblast	0.287032773565658	Positive
10924	SYTL3	-0.287030418385769	0.0100844620631274	0.000847911942963911	Fibroblast	0.287030418385769	Negative
10925	ATF3	-0.286909243075249	0.0507693635113017	0.00674827262656004	Fibroblast	0.286909243075249	Negative
10926	CSPG4	0.286537045388456	0.0280854824542864	0.0031148361356664	Fibroblast	0.286537045388456	Positive
10927	ZSWIM9	-0.286406723325305	0.0250403019332405	0.0026983583158103	Fibroblast	0.286406723325305	Negative
10929	VCAN	0.285816836174833	4.57478017819771e-46	6.34739641781202e-49	Fibroblast	0.285816836174833	Positive
10930	CHPF2	0.285622039470653	0.00306092399128079	0.000203029389346671	Fibroblast	0.285622039470653	Positive
10931	IL1RL2	-0.285389759920288	0.0515365348540301	0.00687884745114841	Fibroblast	0.285389759920288	Negative
10932	CNKSR2	0.285275300833486	9.38627349142308e-05	3.66386773969156e-06	Fibroblast	0.285275300833486	Positive
10934	MYH3	-0.284324767965291	0.0423451152324142	0.00526816945588725	Fibroblast	0.284324767965291	Negative
10935	PLA2G4C	-0.283450747554797	0.000108252872398323	4.34573551205921e-06	Fibroblast	0.283450747554797	Negative
10936	NRK	-0.282757129180412	3.37591607752848e-13	3.09144104777837e-15	Fibroblast	0.282757129180412	Negative
10938	LSM10	0.282301053753638	0.0208324004287041	0.00211387875962338	Fibroblast	0.282301053753638	Positive
10939	SMOC2	-0.282198644225437	1.41417599609567e-25	5.10155062877912e-28	Fibroblast	0.282198644225437	Negative
10940	ZNF554	-0.2821912779906	0.0802113808254289	0.0121307564193485	Fibroblast	0.2821912779906	Negative
10941	MGME1	-0.281573826745903	0.0160864944686422	0.00150583039517769	Fibroblast	0.281573826745903	Negative
10942	GAP43	0.281508763443494	0.0185541831042337	0.0018209220491714	Fibroblast	0.281508763443494	Positive
10943	KCNK6	0.281376895218344	0.0148022132270699	0.00135411977444937	Fibroblast	0.281376895218344	Positive
10944	SAMD12	-0.280518171759657	0.0531473693929125	0.00715284640335656	Fibroblast	0.280518171759657	Negative
10945	C3	-0.280402543614131	3.04652406210812e-52	3.66338107551619e-55	Fibroblast	0.280402543614131	Negative
10946	SLC7A5	0.280277208403741	0.0372662318179932	0.00449152715371798	Fibroblast	0.280277208403741	Positive
10947	C1orf198	-0.280243531889734	0.0195242334788998	0.00194140699193574	Fibroblast	0.280243531889734	Negative
10948	PPP2R2B	0.280090248442651	0.0896042590918093	0.0142763254993161	Fibroblast	0.280090248442651	Positive
10951	FAM184A	0.279086004462195	1.58629811781231e-07	3.56553919737666e-09	Fibroblast	0.279086004462195	Positive
10952	FASN	0.279075999571162	0.023008324267369	0.00240064654274278	Fibroblast	0.279075999571162	Positive
10953	ADAP2	-0.279019745776463	0.0813716450923618	0.0123363357974638	Fibroblast	0.279019745776463	Negative
10954	B3GALNT2	-0.278593977421846	1.62401385611108e-05	5.52804642538968e-07	Fibroblast	0.278593977421846	Negative
10955	CCDC36	-0.278535905771613	0.00183678592446867	0.000109342529778225	Fibroblast	0.278535905771613	Negative
10956	EYS	0.278302245534471	1.86004767879097e-17	1.13553923596526e-19	Fibroblast	0.278302245534471	Positive
10957	XIRP2	0.277997829279637	0.00253320949948143	0.000160930686460581	Fibroblast	0.277997829279637	Positive
10958	MYL7	-0.277630178200566	0.00633690818040161	0.000477715305432181	Fibroblast	0.277630178200566	Negative
10959	CBFA2T3	-0.277597193982867	0.0130073504623669	0.00115503250798929	Fibroblast	0.277597193982867	Negative
10960	CRYM	-0.277515376682682	0.010051661607563	0.000842364759638527	Fibroblast	0.277515376682682	Negative
10962	RNF150	-0.277098112065701	0.000188382140566828	8.24204536935618e-06	Fibroblast	0.277098112065701	Negative
10963	SLC35A4	0.277060380311272	0.012354354105211	0.00108104883762183	Fibroblast	0.277060380311272	Positive
10964	CSRP3	-0.276938416610181	1.02076814606527e-07	2.21885592753066e-09	Fibroblast	0.276938416610181	Negative
10965	CLN5	-0.276466624189348	0.0716434659702574	0.0104903900315343	Fibroblast	0.276466624189348	Negative
10967	SAMD5	-0.275930625007666	0.0571927657486863	0.0078665842815925	Fibroblast	0.275930625007666	Negative
10968	ISYNA1	-0.275752648348173	0.0244042504046752	0.00260047141487243	Fibroblast	0.275752648348173	Negative
10970	MYO7A	-0.275476223302022	0.0845906073308607	0.013005024488719	Fibroblast	0.275476223302022	Negative
10971	CHPF	0.275177826889868	2.49873531295468e-06	7.11877232809215e-08	Fibroblast	0.275177826889868	Positive
10972	ANKRD1	-0.275003302663596	3.14884788024383e-08	6.2330353008249e-10	Fibroblast	0.275003302663596	Negative
10973	GREB1	-0.274816925042396	0.0899328212238958	0.0143511184681063	Fibroblast	0.274816925042396	Negative
10974	TRIM41	-0.274670774561731	0.0437295715094538	0.00548490416860784	Fibroblast	0.274670774561731	Negative
10976	PROSER2	-0.273611423432226	0.044006496577575	0.00555220250964871	Fibroblast	0.273611423432226	Negative
10977	SLC17A9	0.273589475919221	0.0979167065648176	0.0161398178797988	Fibroblast	0.273589475919221	Positive
10978	AFAP1L1	-0.272924463633122	0.00894261040073781	0.000728742925080937	Fibroblast	0.272924463633122	Negative
10979	NCAM1	-0.272490978892919	0.000889086226894821	4.66295338682234e-05	Fibroblast	0.272490978892919	Negative
10980	SLC1A5	0.272336614011394	2.41788502538494e-06	6.84370379953559e-08	Fibroblast	0.272336614011394	Positive
10981	CYP3A5	-0.272225973759023	0.00787639062462032	0.000618541822246106	Fibroblast	0.272225973759023	Negative
10982	CCSER1	-0.271892744478234	0.000169255250543989	7.32352401307593e-06	Fibroblast	0.271892744478234	Negative
10983	PTPN23	-0.271806527711354	0.00205171313058363	0.000125634454948327	Fibroblast	0.271806527711354	Negative
10985	SULT1C4	-0.270966359948311	0.00831320049392043	0.000665148314424306	Fibroblast	0.270966359948311	Negative
10988	B4GALT2	0.270198068215789	0.035102439058642	0.00414631529718674	Fibroblast	0.270198068215789	Positive
10989	SMAD9	-0.269760901087706	0.0439406508223194	0.00553983045701798	Fibroblast	0.269760901087706	Negative
10991	SDHAF1	0.269630578112859	0.0356251790744138	0.00424101428811124	Fibroblast	0.269630578112859	Positive
10992	ARHGAP28	0.269569905218113	0.0395902928164955	0.00484487627381588	Fibroblast	0.269569905218113	Positive
10993	DDT	-0.269245309732136	0.00595060838144791	0.000443639844181576	Fibroblast	0.269245309732136	Negative
10994	GNA14	-0.269232490908249	1.29136813446774e-16	8.60036126923295e-19	Fibroblast	0.269232490908249	Negative
10995	ADAM22	-0.269027576593687	7.43864989988962e-05	2.82105860600754e-06	Fibroblast	0.269027576593687	Negative
10996	POLR3D	0.268233691293802	0.0135959088503993	0.00122615957165288	Fibroblast	0.268233691293802	Positive
10997	ZBTB7B	0.268176273399625	0.0825452320020353	0.0125982455650133	Fibroblast	0.268176273399625	Positive
10998	CRLF1	-0.267752145287111	1.52857483573191e-10	2.07844326012941e-12	Fibroblast	0.267752145287111	Negative
10999	COL1A2	0.267606622436313	3.37748810975558e-78	1.87447309763514e-81	Fibroblast	0.267606622436313	Positive
11000	CD9	0.26742813365458	4.89899420976021e-09	8.47388694131126e-11	Fibroblast	0.26742813365458	Positive
11001	CSDC2	-0.267159438387116	0.0143874002236867	0.00130818744055907	Fibroblast	0.267159438387116	Negative
11004	ZNF354A	-0.266592160818993	0.00896647875269662	0.000733176137025605	Fibroblast	0.266592160818993	Negative
11005	MICAL2	-0.266578678787603	3.43459859669722e-07	8.26006507391803e-09	Fibroblast	0.266578678787603	Negative
11006	MYH13	-0.266553884809131	1.46963070465001e-09	2.33814153362133e-11	Fibroblast	0.266553884809131	Negative
11007	CORIN	-0.26607247053328	0.00761771278041626	0.00059399980333835	Fibroblast	0.26607247053328	Negative
11008	ITM2A	0.265811433736304	0.00125253877170827	6.97464009405586e-05	Fibroblast	0.265811433736304	Positive
11009	LDLRAD2	-0.26577363429357	0.0425556434614988	0.0052982976689647	Fibroblast	0.26577363429357	Negative
11010	METTL23	-0.265635947620664	0.0318436401494114	0.00364651063777368	Fibroblast	0.265635947620664	Negative
11011	PPP1R35	0.265496368455075	0.00156139836608347	9.05556170136282e-05	Fibroblast	0.265496368455075	Positive
11012	HMGN1	0.265429765409426	3.10203808503286e-05	1.11617132094883e-06	Fibroblast	0.265429765409426	Positive
11013	ARID5B	0.265148417951634	1.0475811043247e-29	2.71318757941833e-32	Fibroblast	0.265148417951634	Positive
11014	TAGLN	0.264779442702922	1.69170183783322e-09	2.72274645992952e-11	Fibroblast	0.264779442702922	Positive
11015	ZFPM1	-0.264528810593195	0.0800763910105639	0.012095527381394	Fibroblast	0.264528810593195	Negative
11016	TM4SF1	-0.264161752834521	3.89965624920708e-08	7.82744802588046e-10	Fibroblast	0.264161752834521	Negative
11017	NTM	0.263988969060579	7.98276424238247e-05	3.04956214235867e-06	Fibroblast	0.263988969060579	Positive
11018	KLC2	0.263337541742356	0.0460240230953937	0.00588763518092031	Fibroblast	0.263337541742356	Positive
11019	TMEM70	0.263280359764443	0.0231471499562867	0.00242040094759209	Fibroblast	0.263280359764443	Positive
11020	PANX1	-0.263273993109688	0.0032191886140008	0.000217074137416204	Fibroblast	0.263273993109688	Negative
11021	SLC22A3	-0.26313454779136	0.0562134917435055	0.00765540192970992	Fibroblast	0.26313454779136	Negative
11022	LDLRAD3	-0.262665184048859	4.60812097472472e-12	4.98705165149193e-14	Fibroblast	0.262665184048859	Negative
11023	CCN1	0.262582210718211	8.97562796867815e-09	1.62725287379606e-10	Fibroblast	0.262582210718211	Positive
11024	MRPL47	0.2625213098018	0.0128084465483068	0.00113026158607758	Fibroblast	0.2625213098018	Positive
11028	RNF207	-0.261705524966402	0.0291019660703849	0.00325868301310474	Fibroblast	0.261705524966402	Negative
11029	FGF1	-0.261204128897866	0.00183678592446867	0.000109415422750701	Fibroblast	0.261204128897866	Negative
11030	LIX1L	-0.261088221334173	0.000600712098977164	3.01161740491743e-05	Fibroblast	0.261088221334173	Negative
11031	STYX	-0.260504044740984	0.00845760089247107	0.000680419631978497	Fibroblast	0.260504044740984	Negative
11032	SYVN1	0.26049807228671	0.000604917297270779	3.03829518470108e-05	Fibroblast	0.26049807228671	Positive
11033	P4HB	0.260394202305376	2.40723980537564e-18	1.35826129061062e-20	Fibroblast	0.260394202305376	Positive
11034	AC099489.1	0.260285570858825	0.021599453267433	0.00219970382457162	Fibroblast	0.260285570858825	Positive
11035	ELOVL1	0.259681760981183	0.00810512134895524	0.000641752277745416	Fibroblast	0.259681760981183	Positive
11036	B3GALNT1	-0.25962361025628	0.0288072803145638	0.00321152401943682	Fibroblast	0.25962361025628	Negative
11039	ABHD14B	0.259001456288444	0.0204177442970633	0.00205962561329043	Fibroblast	0.259001456288444	Positive
11041	WDR89	-0.258725827781562	0.0329757747132504	0.00382800825687996	Fibroblast	0.258725827781562	Negative
11042	HPSE2	0.25853455961906	0.0324021602955476	0.00372845133731026	Fibroblast	0.25853455961906	Positive
11043	TOX2	-0.257973716240011	0.0828978898598707	0.0126597369492782	Fibroblast	0.257973716240011	Negative
11044	FAM162B	-0.257923435008287	0.00190254318147995	0.000114564389153959	Fibroblast	0.257923435008287	Negative
11046	STEAP4	-0.257754069062816	7.12271041030789e-16	5.07306171116185e-18	Fibroblast	0.257754069062816	Negative
11047	SPATA21	-0.257470855640203	0.0189334407725561	0.00187040188188788	Fibroblast	0.257470855640203	Negative
11048	DPH1	-0.257371907595662	0.0799334056785912	0.012059142046229	Fibroblast	0.257371907595662	Negative
11049	C9orf153	0.257352083943428	0.0493136687606641	0.00644691104981997	Fibroblast	0.257352083943428	Positive
11050	RDH10	-0.257271152289363	0.00126408142105211	7.05060676065509e-05	Fibroblast	0.257271152289363	Negative
11051	GOT1	-0.256666423903406	0.00134626730584346	7.59618034006578e-05	Fibroblast	0.256666423903406	Negative
11052	RP2	0.255742566069145	0.03359650287715	0.00392492675366205	Fibroblast	0.255742566069145	Positive
11053	FAHD1	-0.255351240988687	0.0821075853796425	0.0124920404692287	Fibroblast	0.255351240988687	Negative
11054	PLGLB1	-0.255060121075246	0.0527562739617265	0.00707581141841675	Fibroblast	0.255060121075246	Negative
11055	CAP2	-0.254547823397114	0.0138633483971911	0.00125540820283508	Fibroblast	0.254547823397114	Negative
11056	ABHD6	0.254422503768333	0.0910205914966369	0.0146603928525316	Fibroblast	0.254422503768333	Positive
11057	PPP1R1C	-0.254419682385699	0.0883191159474214	0.0139287848201233	Fibroblast	0.254419682385699	Negative
11058	ACTN2	-0.254408513605347	1.63231439422034e-05	5.58649825049974e-07	Fibroblast	0.254408513605347	Negative
11059	CMTM8	-0.254394669189406	9.04228491559886e-08	1.94044038518078e-09	Fibroblast	0.254394669189406	Negative
11060	FBLIM1	-0.254075125797967	0.00119663217919489	6.57478044992844e-05	Fibroblast	0.254075125797967	Negative
11062	LAMC2	-0.253955441510685	0.0002445895626602	1.10858279255849e-05	Fibroblast	0.253955441510685	Negative
11064	ITGA1	-0.253197420869147	8.28224714754084e-05	3.17929198615248e-06	Fibroblast	0.253197420869147	Negative
11065	FAM111A	0.253076224037558	0.00284648250419308	0.000186149581950283	Fibroblast	0.253076224037558	Positive
11068	PPM1H	-0.2525014127207	0.00836659249850292	0.000670194163694712	Fibroblast	0.2525014127207	Negative
11069	SCARA3	0.252179276978684	0.0565794233761649	0.00774035400733955	Fibroblast	0.252179276978684	Positive
11070	KBTBD12	-0.252146168881338	0.0789802665983639	0.0118130691970728	Fibroblast	0.252146168881338	Negative
11072	CD36	-0.251285047489985	3.31994732825925e-07	7.92291564786686e-09	Fibroblast	0.251285047489985	Negative
11073	ZNF658	0.251074078340993	0.0184762691974573	0.00180643941741859	Fibroblast	0.251074078340993	Positive
11074	STK11IP	0.251058992566591	0.0707826505366823	0.0103316087824331	Fibroblast	0.251058992566591	Positive
11076	PFKFB2	-0.250437664025701	0.0600806979151063	0.00835828042404216	Fibroblast	0.250437664025701	Negative
11079	SON	0.249765144450388	5.3929636866732e-57	5.98608493572088e-60	Fibroblast	0.249765144450388	Positive
11080	MPI	-0.249752107873692	0.0936892447582338	0.0152421530553238	Fibroblast	0.249752107873692	Negative
11082	TLL2	-0.249696288014272	2.02492244974126e-09	3.27778585426622e-11	Fibroblast	0.249696288014272	Negative
11083	MAFF	-0.249398720498309	0.0543440607701415	0.00736919739978054	Fibroblast	0.249398720498309	Negative
11084	SPRYD3	0.249166840450008	0.0534536370186195	0.00719900985099528	Fibroblast	0.249166840450008	Positive
11085	MDM1	0.248917974396927	0.031850256434943	0.00365021438561599	Fibroblast	0.248917974396927	Positive
11086	NUDT4	-0.248678444967987	1.47837786423443e-05	4.99128591661794e-07	Fibroblast	0.248678444967987	Negative
11087	SLC4A4	0.248609917138698	0.00120474256592124	6.63109159866632e-05	Fibroblast	0.248609917138698	Positive
11088	FLNA	0.247942188427088	1.13524584179915e-10	1.50162015888705e-12	Fibroblast	0.247942188427088	Positive
11089	PPP1R9A	-0.247869163172671	0.0499109073545017	0.00656953299097733	Fibroblast	0.247869163172671	Negative
11090	ARHGAP44	-0.247711904205718	7.84128165185041e-05	2.98100708436825e-06	Fibroblast	0.247711904205718	Negative
11092	ADCY5	-0.247419802268981	0.0248941930210663	0.00267570551202285	Fibroblast	0.247419802268981	Negative
11093	XYLT1	-0.247348301233514	6.29138131483284e-11	8.03080770924921e-13	Fibroblast	0.247348301233514	Negative
11094	PHLDA3	0.247123742034938	0.000414514720336718	2.0091176899125e-05	Fibroblast	0.247123742034938	Positive
11095	KAZN	0.246948938947329	8.87293444721305e-35	1.72353735446743e-37	Fibroblast	0.246948938947329	Positive
11096	ABCA2	0.24653213285121	0.07387816607792	0.0109337772384305	Fibroblast	0.24653213285121	Positive
11097	TRIM16	-0.246303280210264	0.056314089556167	0.00769363706173885	Fibroblast	0.246303280210264	Negative
11098	SLC30A1	0.246162377904025	0.0682389642501386	0.00984671022386608	Fibroblast	0.246162377904025	Positive
11101	TBCCD1	-0.245535149413943	0.00803314092362187	0.000633823809809403	Fibroblast	0.245535149413943	Negative
11102	LAMA3	0.2455070975369	0.0251289117444818	0.00271488011447182	Fibroblast	0.2455070975369	Positive
11103	PNPLA2	0.245378769503446	0.00116779359037797	6.39472579320837e-05	Fibroblast	0.245378769503446	Positive
11104	RCN3	0.245287193660526	6.22484018077855e-07	1.5661423819922e-08	Fibroblast	0.245287193660526	Positive
11105	PACRG	-0.24518152186776	0.00351761302715719	0.000240451024610967	Fibroblast	0.24518152186776	Negative
11106	CHST9	0.245092504062231	0.00215403502079559	0.000133095494763801	Fibroblast	0.245092504062231	Positive
11109	TMEM108	0.244046141145115	2.03989922838116e-12	2.0378236672386e-14	Fibroblast	0.244046141145115	Positive
11110	SPSB1	0.243820553325188	8.35018030528666e-08	1.76102220849631e-09	Fibroblast	0.243820553325188	Positive
11111	NUP50	0.243571401785514	0.00548338517187323	0.000404748993354439	Fibroblast	0.243571401785514	Positive
11112	SMTN	0.243519101895504	9.7590646819847e-05	3.84549214182359e-06	Fibroblast	0.243519101895504	Positive
11113	HAS2	0.24345891084239	1.41673529280667e-05	4.7438551104987e-07	Fibroblast	0.24345891084239	Positive
11114	GAB3	-0.243420675336477	0.0056631034902773	0.000419586152595701	Fibroblast	0.243420675336477	Negative
11115	PLXNA1	0.243121394075518	0.0012898459505472	7.20624321645094e-05	Fibroblast	0.243121394075518	Positive
11116	CRIM1	-0.242228542180186	2.50869372193848e-05	8.86431414097214e-07	Fibroblast	0.242228542180186	Negative
11117	DKK3	-0.242101086009962	5.91268451366338e-06	1.82669191338782e-07	Fibroblast	0.242101086009962	Negative
11118	SLC25A33	-0.242035154959552	0.00767700145816199	0.000599333015510935	Fibroblast	0.242035154959552	Negative
11119	APBB1IP	0.242033785603226	0.000151926015194847	6.45028591013178e-06	Fibroblast	0.242033785603226	Positive
11120	HSF4	0.241989511087059	0.0262413533889213	0.0028666208817238	Fibroblast	0.241989511087059	Positive
11121	CTTNBP2	0.241927817631807	0.000151996013875248	6.4673172123406e-06	Fibroblast	0.241927817631807	Positive
11123	ARHGAP31	-0.24172821876474	1.95993218258129e-05	6.76213767554177e-07	Fibroblast	0.24172821876474	Negative
11124	GPD1L	-0.241549363162656	0.0456612331266985	0.00582011173923971	Fibroblast	0.241549363162656	Negative
11125	WDR18	0.241471455719149	0.0348522495590546	0.00411353902852222	Fibroblast	0.241471455719149	Positive
11126	KMT2B	0.241418699072717	0.00578838800664434	0.000429404049702041	Fibroblast	0.241418699072717	Positive
11127	LGR4	0.241127945310801	1.29083731068132e-28	3.94021193714582e-31	Fibroblast	0.241127945310801	Positive
11128	LMAN1	0.24093352377855	4.83928297320469e-08	9.84776851452254e-10	Fibroblast	0.24093352377855	Positive
11129	SHMT2	0.240854407355574	0.0249098942400871	0.00267969725291104	Fibroblast	0.240854407355574	Positive
11132	UCHL1	0.240160066417976	0.0605247473409356	0.00845427361652025	Fibroblast	0.240160066417976	Positive
11133	CHEK2	0.24005407357006	0.0018764163251778	0.000112470426298697	Fibroblast	0.24005407357006	Positive
11134	SNX16	0.239872952733206	0.0518944922432561	0.00694102634203574	Fibroblast	0.239872952733206	Positive
11136	SYNPO	0.239452277577298	0.0159624877094488	0.00148979281276791	Fibroblast	0.239452277577298	Positive
11138	FAM184B	-0.239125031129203	0.00447121183852961	0.00031638859092361	Fibroblast	0.239125031129203	Negative
11140	SPAAR	-0.238836083613104	2.06980949426228e-06	5.76276623599063e-08	Fibroblast	0.238836083613104	Negative
11141	ZNF506	0.238499364704691	0.0578244172090692	0.00798020816538075	Fibroblast	0.238499364704691	Positive
11142	EBNA1BP2	0.238165206813775	0.0384282755270808	0.00466712845870476	Fibroblast	0.238165206813775	Positive
11145	PLEKHG1	0.237719316205421	9.00780466201918e-07	2.37464094780822e-08	Fibroblast	0.237719316205421	Positive
11146	RASL12	0.237610684503349	0.00464414118146265	0.000330816812703241	Fibroblast	0.237610684503349	Positive
11147	NALCN	0.237467209012231	0.00107218395046001	5.80175387123396e-05	Fibroblast	0.237467209012231	Positive
11149	XAB2	-0.237162413437777	0.087756176132732	0.0138012742238095	Fibroblast	0.237162413437777	Negative
11150	EIF5A	0.236821393325415	0.000227561205318497	1.01312210864184e-05	Fibroblast	0.236821393325415	Positive
11151	TUBB	0.236803536066072	3.45176272523513e-09	5.84286910293247e-11	Fibroblast	0.236803536066072	Positive
11152	TGFBRAP1	-0.236478582056705	0.0434670349382071	0.00543187163088686	Fibroblast	0.236478582056705	Negative
11153	LRRC39	-0.236413935877861	0.0143591133914311	0.00130389563206491	Fibroblast	0.236413935877861	Negative
11154	MASP1	0.236310237051738	0.0793925720877375	0.0119335631158836	Fibroblast	0.236310237051738	Positive
11155	MGAT4C	-0.235876366578463	0.0306263530369723	0.00347878656270484	Fibroblast	0.235876366578463	Negative
11156	NIPSNAP3B	-0.235732212582809	0.0819530497783362	0.0124396406147673	Fibroblast	0.235732212582809	Negative
11157	MSS51	0.235675877285683	0.0877778053604242	0.0138271762583297	Fibroblast	0.235675877285683	Positive
11158	SMIM15	0.235518005406652	0.0621433455865853	0.00874763186200488	Fibroblast	0.235518005406652	Positive
11161	HCFC1R1	0.234738073041631	0.0178055405923394	0.00171780398092775	Fibroblast	0.234738073041631	Positive
11163	EPS8L2	0.234659606391461	0.0863061445934541	0.013475605593724	Fibroblast	0.234659606391461	Positive
11164	UBE2D1	-0.234505938496521	0.0117874225674186	0.00102380813900713	Fibroblast	0.234505938496521	Negative
11165	PBX2	0.234113601511403	0.03586227738608	0.00427919136324514	Fibroblast	0.234113601511403	Positive
11166	PAWR	-0.234112321557391	0.00967679735544367	0.000800208753655225	Fibroblast	0.234112321557391	Negative
11167	METTL22	-0.23395179730906	0.0321833244713082	0.00369433962342923	Fibroblast	0.23395179730906	Negative
11168	ADAMTSL2	0.233929306807192	7.87801262132934e-06	2.49945271400977e-07	Fibroblast	0.233929306807192	Positive
11169	KLHL3	-0.233607330495399	0.0286928866854732	0.00319016277827572	Fibroblast	0.233607330495399	Negative
11170	ZNF142	-0.23311094037273	0.0528386266168122	0.00709663174984843	Fibroblast	0.23311094037273	Negative
11171	CAMKK1	0.233101349385707	0.084925574619806	0.0131107930848632	Fibroblast	0.233101349385707	Positive
11174	EAF1	-0.232386772541513	0.0493270311673137	0.00645617880878262	Fibroblast	0.232386772541513	Negative
11175	RNF144A	-0.232150001228669	4.10464399424776e-09	7.02394911604696e-11	Fibroblast	0.232150001228669	Negative
11178	USP5	0.231634811724559	0.0329492791182337	0.00381578923837098	Fibroblast	0.231634811724559	Positive
11179	ZNF41	-0.231216137681432	0.0433683510652881	0.00541552806753667	Fibroblast	0.231216137681432	Negative
11180	LRRC4C	0.231035678987883	7.02127946920491e-06	2.20815375037431e-07	Fibroblast	0.231035678987883	Positive
11182	GALNT15	-0.230942452873132	0.000142871319116668	5.97334531872479e-06	Fibroblast	0.230942452873132	Negative
11184	PDLIM7	0.230834275623939	6.8232453790707e-08	1.41375170188867e-09	Fibroblast	0.230834275623939	Positive
11185	OVOL2	-0.230606399174115	0.0872042633486701	0.0136481004149431	Fibroblast	0.230606399174115	Negative
11186	COL16A1	0.230551935483319	0.00116361714805839	6.36109272502551e-05	Fibroblast	0.230551935483319	Positive
11187	LMO7	-0.230379472991057	0.00135308023642643	7.65965317447947e-05	Fibroblast	0.230379472991057	Negative
11188	TP63	-0.230243938179736	0.00845760089247107	0.000681395835477042	Fibroblast	0.230243938179736	Negative
11189	PCNX2	0.230095195789768	5.36467214253062e-05	1.99978066177027e-06	Fibroblast	0.230095195789768	Positive
11190	ITPRIPL2	0.229673198904538	0.00508925174512784	0.000371419815642019	Fibroblast	0.229673198904538	Positive
11191	ACKR3	-0.229537886761677	9.40730764716356e-07	2.5060629011036e-08	Fibroblast	0.229537886761677	Negative
11192	STK19	-0.229440638920714	0.0155612875652265	0.00144371209212119	Fibroblast	0.229440638920714	Negative
11194	DMAP1	0.229095138371743	0.0729351672623695	0.0107334983918629	Fibroblast	0.229095138371743	Positive
11196	ME3	-0.228726236509995	0.0107897118830024	0.000924176598248098	Fibroblast	0.228726236509995	Negative
11197	TSPAN13	0.228444239047701	0.0147348591799436	0.00134407234080932	Fibroblast	0.228444239047701	Positive
11198	TRIL	0.228012928633218	0.00859295878907971	0.000696275265861976	Fibroblast	0.228012928633218	Positive
11199	RUNX1	0.227914784627727	1.08236983454766e-10	1.42166789849012e-12	Fibroblast	0.227914784627727	Positive
11200	LRCH4	0.227751559395198	0.00396424146333886	0.000275014438766455	Fibroblast	0.227751559395198	Positive
11201	PAPPA	0.227656265044968	2.54122159426318e-09	4.23105991089976e-11	Fibroblast	0.227656265044968	Positive
11203	HCFC1	0.227357731605951	0.0231669046019718	0.00242971118701847	Fibroblast	0.227357731605951	Positive
11204	STUM	-0.227044465962445	0.00342939924934037	0.000232517773542364	Fibroblast	0.227044465962445	Negative
11205	MT-ND3	0.227003736756267	7.81520142239441e-19	4.3373608856134e-21	Fibroblast	0.227003736756267	Positive
11206	SEC61A1	0.226937673682395	2.53133838699576e-09	4.17165871129212e-11	Fibroblast	0.226937673682395	Positive
11208	CADM1	0.226779193677213	0.000412252225461584	1.99052503645312e-05	Fibroblast	0.226779193677213	Positive
11209	ST3GAL6	-0.226728268078743	1.67861872405038e-06	4.62703153979293e-08	Fibroblast	0.226728268078743	Negative
11210	NGFR	0.226725000176763	0.00014066303027948	5.8680072755569e-06	Fibroblast	0.226725000176763	Positive
11211	SOCS7	-0.226671576853946	0.00253355186227812	0.000161701117840339	Fibroblast	0.226671576853946	Negative
11212	LENG8	0.22639991820284	7.13572586476315e-10	1.08247067044784e-11	Fibroblast	0.22639991820284	Positive
11215	PKDCC	0.22571665242551	8.70076589629544e-07	2.28565120206078e-08	Fibroblast	0.22571665242551	Positive
11217	SLC16A9	0.225595803546368	0.0952101871934594	0.0155880151079848	Fibroblast	0.225595803546368	Positive
11218	SORT1	0.225408034300436	0.0368772853886251	0.00443441596570277	Fibroblast	0.225408034300436	Positive
11220	ISG20	-0.225045010626676	0.04702200491044	0.00604574848076141	Fibroblast	0.225045010626676	Negative
11221	RALYL	-0.224808043230069	0.0296876538561317	0.00334195492950812	Fibroblast	0.224808043230069	Negative
11222	BTG2	0.224494100883677	8.47458118199035e-09	1.51289812979756e-10	Fibroblast	0.224494100883677	Positive
11223	LIN9	-0.224486925010084	0.0701935320469506	0.0102326340307089	Fibroblast	0.224486925010084	Negative
11224	INPP4B	-0.22439694944665	9.61517668784608e-05	3.7621124215696e-06	Fibroblast	0.22439694944665	Negative
11226	FITM2	-0.224232174741291	0.0291019660703849	0.0032598724365217	Fibroblast	0.224232174741291	Negative
11227	NUDT13	-0.223934183381221	0.0692452594270246	0.0100431566720539	Fibroblast	0.223934183381221	Negative
11228	GOLGA8A	0.223757070159021	0.000774948065896709	3.98548815686403e-05	Fibroblast	0.223757070159021	Positive
11229	WASHC1	0.223589547414325	1.32457492794904e-10	1.77655503239858e-12	Fibroblast	0.223589547414325	Positive
11232	SHLD1	-0.2229643035242	0.00992285661889978	0.000827899053764462	Fibroblast	0.2229643035242	Negative
11234	ZRANB2	0.222810354885231	8.54265911427816e-28	2.68661927560316e-30	Fibroblast	0.222810354885231	Positive
11237	TFRC	-0.222532676449833	0.0191832885249311	0.00190395602509028	Fibroblast	0.222532676449833	Negative
11238	CNPY4	0.222528761813728	0.0578855557436297	0.00799400006708344	Fibroblast	0.222528761813728	Positive
11239	CDK8	-0.222435322102087	8.07285062259101e-16	5.82445979615298e-18	Fibroblast	0.222435322102087	Negative
11241	MRGPRF	0.222308702345141	0.004943571022194	0.000356672407484166	Fibroblast	0.222308702345141	Positive
11243	CYP2R1	-0.222224354641431	0.0115566324378727	0.000999486756952266	Fibroblast	0.222224354641431	Negative
11244	FIG4	0.222137197206224	0.00492890199990127	0.000354702225133955	Fibroblast	0.222137197206224	Positive
11245	FABP4	0.222099439560665	0.0127056839373039	0.00111649243737292	Fibroblast	0.222099439560665	Positive
11246	RGS6	-0.222069099240383	0.0502681620622749	0.00664445505383322	Fibroblast	0.222069099240383	Negative
11247	MAGI1	-0.221990910752714	1.79642120214378e-08	3.35655427650582e-10	Fibroblast	0.221990910752714	Negative
11248	PDGFRL	-0.221566820046293	2.98628711479965e-06	8.59065112110528e-08	Fibroblast	0.221566820046293	Negative
11249	USP38	-0.221566378460131	0.0970807866863754	0.0159661121754117	Fibroblast	0.221566378460131	Negative
11250	ALDH1A3	0.221544235469079	0.0280148861222613	0.00310441527837101	Fibroblast	0.221544235469079	Positive
11251	C3orf62	-0.221406227509119	0.0620325159411783	0.0087216191129952	Fibroblast	0.221406227509119	Negative
11253	CD151	0.22136837136797	3.84415039829205e-10	5.61812748987275e-12	Fibroblast	0.22136837136797	Positive
11254	EZR	-0.221225949029118	0.000975903681236704	5.19049687088248e-05	Fibroblast	0.221225949029118	Negative
11255	CLDN15	-0.22115980034156	0.0529649526878472	0.00711849747992249	Fibroblast	0.22115980034156	Negative
11256	CP	-0.22115691440985	0.0223696586018403	0.00230711028961724	Fibroblast	0.22115691440985	Negative
11257	ALK	0.221037434417616	0.0657507525753625	0.00941468550426983	Fibroblast	0.221037434417616	Positive
11259	TACC2	-0.220849298732282	9.53928523765324e-06	3.07946586619275e-07	Fibroblast	0.220849298732282	Negative
11260	MT2A	0.220728452623	9.13987005034542e-07	2.41791030838848e-08	Fibroblast	0.220728452623	Positive
11262	SHMT1	0.220632472745141	0.0231669046019718	0.00243004993235002	Fibroblast	0.220632472745141	Positive
11263	VAMP2	-0.220559452423688	0.0138471603820578	0.00125265496322045	Fibroblast	0.220559452423688	Negative
11265	TAX1BP3	0.220405728399344	0.0239636521879981	0.00253578929822124	Fibroblast	0.220405728399344	Positive
11266	RCAN2	-0.220247818360388	0.00286521922967017	0.000187639923652435	Fibroblast	0.220247818360388	Negative
11269	FMO2	-0.219753470773608	5.31391953700712e-26	1.86781003058247e-28	Fibroblast	0.219753470773608	Negative
11270	TNFAIP8L1	-0.21973107029467	0.0993989818397431	0.0164299681747089	Fibroblast	0.21973107029467	Negative
11272	PATZ1	-0.219356745491099	0.0893958389836482	0.0142060911454914	Fibroblast	0.219356745491099	Negative
11277	NPM1	0.218536524994897	0.000206473851699597	9.12908159396979e-06	Fibroblast	0.218536524994897	Positive
11278	ITPKB	-0.218486702417097	0.00967901398436929	0.000801287347702388	Fibroblast	0.218486702417097	Negative
11280	KCNMB3	-0.217889563198964	0.0762590274273709	0.0113355154079905	Fibroblast	0.217889563198964	Negative
11281	MYH4	-0.21777935170996	0.0117874225674186	0.00102340378482543	Fibroblast	0.21777935170996	Negative
11283	RAVER2	-0.217191749706973	0.00853460945599643	0.000689033047740252	Fibroblast	0.217191749706973	Negative
11286	EIF4E3	-0.216673873525576	0.0953417465876912	0.0156271922073248	Fibroblast	0.216673873525576	Negative
11288	MMP14	0.216571590706894	2.27715034467205e-05	8.00404339076292e-07	Fibroblast	0.216571590706894	Positive
11289	IL15	-0.216561734187415	0.0484433081735566	0.00628258476193473	Fibroblast	0.216561734187415	Negative
11290	CYP7B1	-0.216169812511205	4.8370046238986e-08	9.7983906450263e-10	Fibroblast	0.216169812511205	Negative
11292	LSM1	0.215957278076954	0.0601502034408594	0.00837351366002159	Fibroblast	0.215957278076954	Positive
11294	NEXN	-0.215327217049521	4.9618076833989e-11	6.15005299764547e-13	Fibroblast	0.215327217049521	Negative
11295	CAMK1D	0.215069572725564	2.24527713063994e-07	5.23364940265715e-09	Fibroblast	0.215069572725564	Positive
11296	ASIC2	0.215064903226371	0.0205819791937072	0.00208466073601974	Fibroblast	0.215064903226371	Positive
11297	NTRK1	-0.214970087846854	0.00316863096875786	0.000212785688957377	Fibroblast	0.214970087846854	Negative
11299	MOB2	0.214720995862937	0.0132192616804085	0.00118607749791844	Fibroblast	0.214720995862937	Positive
11300	ZFAND4	-0.214436020209734	0.00521988624297464	0.000382402174122275	Fibroblast	0.214436020209734	Negative
11301	ZNF830	0.214393335752153	0.0452013141271125	0.00574057943728845	Fibroblast	0.214393335752153	Positive
11302	BCL9	-0.214202971432385	0.0227915591748086	0.00236327239246697	Fibroblast	0.214202971432385	Negative
11303	LYSMD2	0.214170234635649	0.0934548733195713	0.0151709650056283	Fibroblast	0.214170234635649	Positive
11306	HMCN1	0.213744996479313	1.61145657481004e-08	2.98114249340493e-10	Fibroblast	0.213744996479313	Positive
11307	ACTA1	0.213519682541339	2.17620903653367e-10	3.05969636068003e-12	Fibroblast	0.213519682541339	Positive
11308	NECAB3	0.213476867076601	0.0609872741353414	0.00853517211791431	Fibroblast	0.213476867076601	Positive
11309	COPRS	-0.213434017259734	0.0851946234021322	0.0131838502406593	Fibroblast	0.213434017259734	Negative
11311	JARID2	-0.213359334560247	4.47962491242327e-07	1.08976167974038e-08	Fibroblast	0.213359334560247	Negative
11312	DMD	-0.213248834228619	2.74159325238202e-23	1.06509033946947e-25	Fibroblast	0.213248834228619	Negative
11315	NOTCH1	0.212888927559986	0.0413240978069948	0.00510618608985459	Fibroblast	0.212888927559986	Positive
11316	MTMR12	-0.21283868504423	0.00405763479441274	0.000283370110977857	Fibroblast	0.21283868504423	Negative
11318	FRZB	-0.212414551036967	0.0770617631721359	0.011476222246521	Fibroblast	0.212414551036967	Negative
11320	FOXC2	-0.212178254369241	0.0366135359307496	0.00439254056999188	Fibroblast	0.212178254369241	Negative
11321	KLHL23	-0.212107124868615	0.000672800585351893	3.42281307874888e-05	Fibroblast	0.212107124868615	Negative
11324	AFF3	-0.21185161655667	2.18686011962207e-11	2.54874086645437e-13	Fibroblast	0.21185161655667	Negative
11325	RNF19B	0.211156935019227	0.0888289184189713	0.0140875824069985	Fibroblast	0.211156935019227	Positive
11327	GPAT3	-0.210989755121384	0.0624118916493066	0.00881967824040088	Fibroblast	0.210989755121384	Negative
11328	ANKRD9	-0.210878512174329	0.0945843526602902	0.0154243098455362	Fibroblast	0.210878512174329	Negative
11331	MYH6	-0.210803204602033	0.049698493428877	0.00651399178510024	Fibroblast	0.210803204602033	Negative
11332	SSR4	0.210632952486546	0.000265235679818487	1.21197322939906e-05	Fibroblast	0.210632952486546	Positive
11336	DGLUCY	-0.20960124063974	0.000385977205673787	1.84580719020764e-05	Fibroblast	0.20960124063974	Negative
11338	ANKRD36	0.209517880560126	2.51077877039744e-07	5.9221957862487e-09	Fibroblast	0.209517880560126	Positive
11339	SRSF5	0.209347657222941	7.73540763408301e-31	1.78878171170174e-33	Fibroblast	0.209347657222941	Positive
11340	ATP13A1	0.209287423645076	0.0614395059018914	0.0086149946150148	Fibroblast	0.209287423645076	Positive
11344	CACNA1C	-0.208815120837008	2.59954454315225e-13	2.33240052433418e-15	Fibroblast	0.208815120837008	Negative
11348	PLCB4	-0.20822939428138	8.58252630744739e-09	1.54010739399204e-10	Fibroblast	0.20822939428138	Negative
11349	SORCS2	0.208213825228001	0.0438733902125668	0.00551745716764116	Fibroblast	0.208213825228001	Positive
11350	TRANK1	-0.208153263612689	0.000150692531196399	6.38397736453155e-06	Fibroblast	0.208153263612689	Negative
11352	SYDE1	0.208078930632143	0.048577010340086	0.00631307922743695	Fibroblast	0.208078930632143	Positive
11353	PPM1K	-0.208046675749196	0.000793824845122712	4.10459798745348e-05	Fibroblast	0.208046675749196	Negative
11355	RHOG	0.207746976813254	0.0250686820040465	0.00270522008731616	Fibroblast	0.207746976813254	Positive
11356	SLC25A4	-0.207626420207162	4.39053280212536e-07	1.06402700412251e-08	Fibroblast	0.207626420207162	Negative
11358	SLC7A1	0.207479189905053	0.061487898941241	0.00863367224057014	Fibroblast	0.207479189905053	Positive
11361	USP13	-0.206794107055612	0.0100796018585061	0.000846570945104387	Fibroblast	0.206794107055612	Negative
11362	LRIG1	-0.206702472172025	3.81834467829893e-05	1.3951032725262e-06	Fibroblast	0.206702472172025	Negative
11364	RGS5	-0.206359083735126	0.0231632692249028	0.00242538347632874	Fibroblast	0.206359083735126	Negative
11365	FHOD3	-0.206205661447847	0.0168242925388709	0.00159823776130056	Fibroblast	0.206205661447847	Negative
11368	PDIA4	0.206098330243748	0.0058554405613728	0.000434919875199553	Fibroblast	0.206098330243748	Positive
11370	CHD3	0.205749872026596	0.0107312891026334	0.000917187228825572	Fibroblast	0.205749872026596	Positive
11371	CACNB2	-0.205588499728657	2.18145162903639e-06	6.09377848458968e-08	Fibroblast	0.205588499728657	Negative
11372	FSTL3	0.205577248655822	3.55601648379275e-06	1.05585171704511e-07	Fibroblast	0.205577248655822	Positive
11373	HAUS2	-0.205406061209771	0.0404261303924495	0.00496959830649943	Fibroblast	0.205406061209771	Negative
11374	HARS2	-0.205319830439074	0.0539846818478881	0.00730049069111205	Fibroblast	0.205319830439074	Negative
11377	ZNF682	-0.20505335998183	0.0359077211652151	0.00428997810381935	Fibroblast	0.20505335998183	Negative
11378	SPDYA	-0.205028377600771	0.0505544379539721	0.00669769600943436	Fibroblast	0.205028377600771	Negative
11381	RASAL2	-0.203779663446973	1.37774768389941e-10	1.86061568633164e-12	Fibroblast	0.203779663446973	Negative
11384	CLSTN3	0.203635323107572	0.0184981914250742	0.00181200487643637	Fibroblast	0.203635323107572	Positive
11385	SNED1	-0.203628733160629	5.59614233190168e-18	3.2610948747554e-20	Fibroblast	0.203628733160629	Negative
11388	SNRPD1	-0.203460422125713	0.0159441783498788	0.00148513436299398	Fibroblast	0.203460422125713	Negative
11389	TCEA3	-0.203341082985553	0.028810376094681	0.00321655017540283	Fibroblast	0.203341082985553	Negative
11390	CPEB4	-0.203150015621646	0.000410527378079787	1.97460213302645e-05	Fibroblast	0.203150015621646	Negative
11391	PDE10A	0.203071041062994	4.2670817392493e-11	5.17054581298361e-13	Fibroblast	0.203071041062994	Positive
11392	PLCL1	-0.202668268589449	2.09515160331886e-05	7.32556938354018e-07	Fibroblast	0.202668268589449	Negative
11393	ARGLU1	0.202652543639899	5.58211305782503e-23	2.27188025663029e-25	Fibroblast	0.202652543639899	Positive
11394	NLGN1	-0.202438501292078	4.85485959399361e-08	9.9243730484931e-10	Fibroblast	0.202438501292078	Negative
11395	DMXL2	0.202278736444699	0.000927039767756937	4.87915667240493e-05	Fibroblast	0.202278736444699	Positive
11398	UBAC1	-0.202082488768424	0.0205819791937072	0.0020845290845455	Fibroblast	0.202082488768424	Negative
11399	POLR3F	-0.202049036976072	0.0839892248031017	0.0128652443135636	Fibroblast	0.202049036976072	Negative
11401	CCNL1	0.201703927843963	6.29138131483284e-11	8.01579148080799e-13	Fibroblast	0.201703927843963	Positive
11402	DNPEP	-0.2015176913905	0.00077912715276788	4.01869654697093e-05	Fibroblast	0.2015176913905	Negative
11403	ZNF212	-0.201419113173044	0.0850037444948171	0.0131307236431731	Fibroblast	0.201419113173044	Negative
11407	CALR	0.200841087734715	4.18479392118981e-10	6.15467795272574e-12	Fibroblast	0.200841087734715	Positive
11408	SLC46A3	-0.200837935626887	0.00845760089247107	0.000680373427555347	Fibroblast	0.200837935626887	Negative
11409	H1-0	0.200767805894463	0.0148758407999913	0.00136498326460007	Fibroblast	0.200767805894463	Positive
11411	RELB	-0.200673466413311	0.0152204080568602	0.00140504738143988	Fibroblast	0.200673466413311	Negative
11413	KCNN3	-0.200278401095552	0.00338349391342789	0.000229092363761837	Fibroblast	0.200278401095552	Negative
11414	FRMD3	-0.200081893683704	6.9100157012042e-09	1.20802235457182e-10	Fibroblast	0.200081893683704	Negative
11415	MAN1C1	-0.199985823286529	0.000987433030402792	5.27008471503479e-05	Fibroblast	0.199985823286529	Negative
11416	SETMAR	-0.199983266901492	0.0621433455865853	0.00876019412394377	Fibroblast	0.199983266901492	Negative
11418	CNTNAP2	0.199639375183104	1.24927337386379e-05	4.12534080537761e-07	Fibroblast	0.199639375183104	Positive
11419	PPP1R12B	-0.199624145956819	1.68558717293766e-09	2.69731367050426e-11	Fibroblast	0.199624145956819	Negative
11420	ITGBL1	0.199487361795911	1.37936595150047e-05	4.58044932558198e-07	Fibroblast	0.199487361795911	Positive
11421	LMOD2	-0.199432677391977	0.052008828059303	0.00696112979389616	Fibroblast	0.199432677391977	Negative
11423	LRRC59	0.199321798237095	0.0249951432089728	0.00269117997366056	Fibroblast	0.199321798237095	Positive
11424	NDST1	0.199297063677439	0.0166297588695497	0.00157360496934135	Fibroblast	0.199297063677439	Positive
11425	ZFP82	-0.199095784577303	0.024733336947104	0.00265384061221355	Fibroblast	0.199095784577303	Negative
11426	GTF3C4	-0.19892483576865	0.0721886538247612	0.0106064794632268	Fibroblast	0.19892483576865	Negative
11430	RANBP3L	-0.198689497620678	0.0438733902125668	0.00552363783542552	Fibroblast	0.198689497620678	Negative
11431	KIN	0.198639011040568	0.00296902579482806	0.000196085877116569	Fibroblast	0.198639011040568	Positive
11436	MT-ND6	0.198293960450159	0.0253707276750884	0.00274569895290476	Fibroblast	0.198293960450159	Positive
11437	KLF10	0.198269893274351	0.00651135107755017	0.000494479625813402	Fibroblast	0.198269893274351	Positive
11438	NPL	-0.198222275873475	0.0700187395249977	0.0101866281286884	Fibroblast	0.198222275873475	Negative
11442	ALG5	0.197802146250058	0.00318451772510283	0.00021414710814446	Fibroblast	0.197802146250058	Positive
11443	EFCC1	-0.197797577669011	0.00165379149268081	9.69849048524309e-05	Fibroblast	0.197797577669011	Negative
11444	DDX3Y	-0.197547537132541	0.0305093581891117	0.00345420908551224	Fibroblast	0.197547537132541	Negative
11447	FHIT	-0.197319146023716	2.73075969982608e-08	5.2791488045847e-10	Fibroblast	0.197319146023716	Negative
11449	CDK9	0.197148810214055	0.0168681813337453	0.00160864813200364	Fibroblast	0.197148810214055	Positive
11450	ARL1	0.197042407775466	0.00526757613730543	0.000386870359173111	Fibroblast	0.197042407775466	Positive
11451	MOXD1	-0.196955458779004	0.000548703039982861	2.72549747914898e-05	Fibroblast	0.196955458779004	Negative
11452	KCNT2	0.196909928049108	9.13883122998281e-13	8.87593450326699e-15	Fibroblast	0.196909928049108	Positive
11453	PDE7B	-0.196726854946906	2.53133838699576e-09	4.19119018843994e-11	Fibroblast	0.196726854946906	Negative
11455	CYTH2	0.196546988874264	0.0642735517619895	0.00916155242486595	Fibroblast	0.196546988874264	Positive
11457	RCN1	0.196471601292011	0.003114685828691	0.000207722549485359	Fibroblast	0.196471601292011	Positive
11459	ARHGEF9	-0.196254734954469	0.0127873343023193	0.00112603295308556	Fibroblast	0.196254734954469	Negative
11460	ADAM23	-0.196241695639029	0.0325010238037574	0.0037548588225782	Fibroblast	0.196241695639029	Negative
11461	PHYH	-0.196216809963302	0.0202871226233108	0.0020416602917549	Fibroblast	0.196216809963302	Negative
11462	FOXN2	-0.196098141637319	0.0184979659556929	0.00181027175849811	Fibroblast	0.196098141637319	Negative
11464	FABP3	-0.196071968999306	0.00290676926709684	0.000190898730888794	Fibroblast	0.196071968999306	Negative
11465	RRBP1	0.195970795514224	5.37061229620853e-18	3.07999225201118e-20	Fibroblast	0.195970795514224	Positive
11468	ZNF385D	-0.195572537041505	4.6405483657271e-10	6.86789139317673e-12	Fibroblast	0.195572537041505	Negative
11474	CMTM3	0.194552212001934	0.0103871223909611	0.000878163894675652	Fibroblast	0.194552212001934	Positive
11476	IGSF3	0.1944712448737	0.0150612500126613	0.00138896182246076	Fibroblast	0.1944712448737	Positive
11477	TXNIP	-0.194459673949589	3.92436830749673e-21	1.81498857991709e-23	Fibroblast	0.194459673949589	Negative
11478	ARHGAP23	-0.194348560942401	0.0910205914966369	0.0146550702947603	Fibroblast	0.194348560942401	Negative
11479	PTBP1	0.194346495671299	2.98873834181775e-05	1.06987488510172e-06	Fibroblast	0.194346495671299	Positive
11480	NDUFB3	-0.194164784492085	0.0435373073258464	0.00544468037226383	Fibroblast	0.194164784492085	Negative
11481	YWHAH	0.194081231850477	0.0595571230902876	0.00826891515664801	Fibroblast	0.194081231850477	Positive
11485	CYP1B1	0.193768007877245	1.20497303954391e-08	2.1957236961442e-10	Fibroblast	0.193768007877245	Positive
11486	AP2S1	0.193544575871912	0.0284731325924121	0.00316309612834029	Fibroblast	0.193544575871912	Positive
11487	LUC7L3	0.193506642028551	3.68677580145636e-27	1.22767485757496e-29	Fibroblast	0.193506642028551	Positive
11490	TNS3	-0.193081441910795	0.00014060807199104	5.83121797184313e-06	Fibroblast	0.193081441910795	Negative
11491	PI16	0.192921136016718	4.60007123760154e-08	9.27588132270035e-10	Fibroblast	0.192921136016718	Positive
11493	NFATC1	0.192852446312805	0.0513072114946442	0.00683400097606953	Fibroblast	0.192852446312805	Positive
11494	CALCRL	0.192820863689659	2.00426806198806e-10	2.79941242586437e-12	Fibroblast	0.192820863689659	Positive
11495	AKIP1	-0.192741484595611	0.0691278414571109	0.0100133382408506	Fibroblast	0.192741484595611	Negative
11496	ECHS1	-0.192736396076308	0.0409212779077464	0.0050380372671548	Fibroblast	0.192736396076308	Negative
11498	CCDC138	-0.19263163596201	0.0355171775638884	0.00421588690127404	Fibroblast	0.19263163596201	Negative
11499	RHBDD2	0.192429040444437	0.0164691427482755	0.00155535979520759	Fibroblast	0.192429040444437	Positive
11503	SEMA3A	0.19199248843343	0.0386401809437742	0.00469643860513545	Fibroblast	0.19199248843343	Positive
11506	KIAA1755	0.19161267451231	1.9104061506866e-07	4.34705312245772e-09	Fibroblast	0.19161267451231	Positive
11508	HDAC6	0.191465027726989	0.0286986014790033	0.00319345274065682	Fibroblast	0.191465027726989	Positive
11513	AEBP1	0.190957207009123	9.98294623371943e-08	2.16077089879784e-09	Fibroblast	0.190957207009123	Positive
11515	NCALD	-0.190918731678611	8.22349989385375e-08	1.72669917297642e-09	Fibroblast	0.190918731678611	Negative
11517	CD55	0.190607039106201	0.00234798915658319	0.000146817192660275	Fibroblast	0.190607039106201	Positive
11519	WDR46	0.190425111299861	0.027251109121143	0.00300713206545641	Fibroblast	0.190425111299861	Positive
11520	SDK1	0.19032061739602	7.78280538760912e-09	1.37500307930195e-10	Fibroblast	0.19032061739602	Positive
11523	ADNP2	-0.190083171264709	0.0184762691974573	0.00180084697071156	Fibroblast	0.190083171264709	Negative
11526	SLC1A2	-0.189645873062845	0.0169574557303681	0.00162186747065032	Fibroblast	0.189645873062845	Negative
11527	BRD2	0.189593940507813	0.000249524132103	1.13787251065377e-05	Fibroblast	0.189593940507813	Positive
11529	GAB1	-0.189382560455496	1.29275039037462e-09	2.04477214646248e-11	Fibroblast	0.189382560455496	Negative
11531	NOM1	0.189200680657216	0.0376074384634861	0.0045430870995572	Fibroblast	0.189200680657216	Positive
11535	SREBF1	0.188781673718855	3.42423433969811e-05	1.23843828214038e-06	Fibroblast	0.188781673718855	Positive
11538	UBOX5	-0.188646602872326	0.0885920998515183	0.0140210047956663	Fibroblast	0.188646602872326	Negative
11539	PAXBP1	0.18855619242135	1.37518704826599e-07	3.05286182206861e-09	Fibroblast	0.18855619242135	Positive
11542	ESRRG	-0.188436373149832	0.0336573398189096	0.00393514730654904	Fibroblast	0.188436373149832	Negative
11547	COCH	0.188072093677096	0.00162082026947196	9.44516482996331e-05	Fibroblast	0.188072093677096	Positive
11549	ZFP36	0.187860683120917	4.88905494694471e-07	1.20293091840467e-08	Fibroblast	0.187860683120917	Positive
11550	MYO15B	-0.187759747894566	0.00743774599819169	0.000577902750761356	Fibroblast	0.187759747894566	Negative
11551	ARFIP2	0.187632217711365	0.0414697896813453	0.00513241870258441	Fibroblast	0.187632217711365	Positive
11555	RIC3	0.187187755492378	0.0562134917435055	0.00766429440661614	Fibroblast	0.187187755492378	Positive
11557	ROBO1	0.187145040014872	8.52300275006731e-21	4.1783289774634e-23	Fibroblast	0.187145040014872	Positive
11558	CARHSP1	-0.186947281864703	2.7735578969317e-08	5.38754193280601e-10	Fibroblast	0.186947281864703	Negative
11564	SESTD1	0.186323682894091	8.15138468609148e-18	4.82553528729863e-20	Fibroblast	0.186323682894091	Positive
11565	PEAR1	-0.186261598250639	0.0700187395249977	0.0101875181822112	Fibroblast	0.186261598250639	Negative
11566	MAFB	0.186208429400841	0.0267840437668792	0.00293333713994867	Fibroblast	0.186208429400841	Positive
11568	UCHL5	-0.186022731520509	0.0187848924129647	0.00184530161340936	Fibroblast	0.186022731520509	Negative
11572	RESF1	-0.185796969399589	0.00816301406721862	0.000647091208547439	Fibroblast	0.185796969399589	Negative
11573	ETV1	-0.185790354316287	0.0017889322120744	0.000106233880321132	Fibroblast	0.185790354316287	Negative
11578	PHLDB3	-0.185441496042904	0.090309866728517	0.014466971070747	Fibroblast	0.185441496042904	Negative
11580	BBOF1	0.185120798227775	0.0196159539909432	0.0019577850667124	Fibroblast	0.185120798227775	Positive
11581	DIO2	-0.184966571471252	0.000321150379173512	1.50311804515584e-05	Fibroblast	0.184966571471252	Negative
11583	CCNYL1	-0.184371055944772	0.0569970872919923	0.007834397531764	Fibroblast	0.184371055944772	Negative
11584	ANGPT1	-0.184241519607208	3.05413543412298e-05	1.09611002538129e-06	Fibroblast	0.184241519607208	Negative
11585	BST2	-0.184069622994089	0.0885391554002105	0.0140044358278013	Fibroblast	0.184069622994089	Negative
11589	SETD1A	-0.183863647642897	0.0884339897709048	0.0139739330946317	Fibroblast	0.183863647642897	Negative
11590	IER5L	0.183817342614987	0.00131008230399207	7.34353784311532e-05	Fibroblast	0.183817342614987	Positive
11591	HACD1	-0.183691684333914	0.081801952115445	0.0124091389759809	Fibroblast	0.183691684333914	Negative
11592	SLC35B4	-0.183614477065254	0.0583539501977379	0.00807230328301533	Fibroblast	0.183614477065254	Negative
11595	GRAMD4	-0.18284068764615	0.0686493487128743	0.00993132748006062	Fibroblast	0.18284068764615	Negative
11596	TET3	-0.182829866196805	0.0524651034826792	0.00703190592418852	Fibroblast	0.182829866196805	Negative
11598	PDE7A	-0.182783360481861	3.68762652746012e-10	5.35526190742058e-12	Fibroblast	0.182783360481861	Negative
11599	LARGE1	-0.182714002691614	5.44874227088573e-10	8.11439742496163e-12	Fibroblast	0.182714002691614	Negative
11601	TYW3	-0.182616767420917	0.0180424503548068	0.00174733563236359	Fibroblast	0.182616767420917	Negative
11602	TMEM258	0.182593139637921	0.00498640802185282	0.000361146746934674	Fibroblast	0.182593139637921	Positive
11609	KIAA1958	-0.181918501418449	0.0672954045449669	0.00967943336115286	Fibroblast	0.181918501418449	Negative
11610	CDK5RAP3	0.181829269526746	8.68466697091353e-06	2.77947902315797e-07	Fibroblast	0.181829269526746	Positive
11614	ERCC3	-0.181631061881093	0.00799046621133013	0.000629685662003684	Fibroblast	0.181631061881093	Negative
11618	FDX1	-0.181503459837685	0.0443690921777463	0.00561436667275525	Fibroblast	0.181503459837685	Negative
11620	CKM	-0.181477113881724	0.000649283783269642	3.29116190206053e-05	Fibroblast	0.181477113881724	Negative
11623	FUT10	-0.18127706653992	0.00282176858752439	0.000184011363815068	Fibroblast	0.18127706653992	Negative
11626	COMMD4	-0.181050907594575	0.0324651957198498	0.00374597069066914	Fibroblast	0.181050907594575	Negative
11627	CNOT11	-0.181042429501203	0.041035776928164	0.00505592959655114	Fibroblast	0.181042429501203	Negative
11629	PHACTR1	-0.180590324607805	0.00120474256592124	6.6416295374069e-05	Fibroblast	0.180590324607805	Negative
11630	MYDGF	0.180480459926982	2.59167089781272e-05	9.20545393358694e-07	Fibroblast	0.180480459926982	Positive
11631	PLRG1	0.18045686124375	0.0583539501977379	0.0080748783179924	Fibroblast	0.18045686124375	Positive
11634	MBP	-0.180265395204804	2.98743373331184e-06	8.64115072879961e-08	Fibroblast	0.180265395204804	Negative
11637	GFRA1	-0.180127860939517	0.00112094295616048	6.08633350537604e-05	Fibroblast	0.180127860939517	Negative
11638	LEO1	0.179699714840899	0.0934686620125846	0.0151818490883451	Fibroblast	0.179699714840899	Positive
11645	VASN	0.179455572842425	0.0244260646160934	0.00260505526800072	Fibroblast	0.179455572842425	Positive
11649	PPIC	0.17930009865565	0.0270946227754626	0.00297988220146378	Fibroblast	0.17930009865565	Positive
11650	MATN2	-0.17872261821111	1.98948656359197e-07	4.58220473901028e-09	Fibroblast	0.17872261821111	Negative
11655	ARHGEF6	-0.178561068079459	0.0150469521225317	0.00138625143964865	Fibroblast	0.178561068079459	Negative
11656	SPRY2	-0.178522249854824	3.81834467829893e-05	1.39483711696268e-06	Fibroblast	0.178522249854824	Negative
11657	RETREG1	-0.178491828408673	0.00776223536677784	0.000606705104516444	Fibroblast	0.178491828408673	Negative
11658	FKBP2	0.178421545780171	0.00930714275283379	0.000765336223038501	Fibroblast	0.178421545780171	Positive
11660	E2F4	0.178380991561948	0.0346522194241189	0.00407821067135208	Fibroblast	0.178380991561948	Positive
11663	SSR1	0.178302552916946	0.000124663275870091	5.10382440954576e-06	Fibroblast	0.178302552916946	Positive
11666	PAG1	-0.178270288163193	7.71151373187119e-08	1.60493070915828e-09	Fibroblast	0.178270288163193	Negative
11667	LZIC	-0.178265149224386	0.0317167449096569	0.00362317824099771	Fibroblast	0.178265149224386	Negative
11668	ARL8A	-0.178232327490301	0.0723723238563623	0.0106439732616424	Fibroblast	0.178232327490301	Negative
11669	NELFE	0.178226607819419	0.0438733902125668	0.00552688138867534	Fibroblast	0.178226607819419	Positive
11670	ARFGAP1	0.178216835006448	0.0305027513498307	0.00344864841853107	Fibroblast	0.178216835006448	Positive
11671	MICAL3	-0.17821171028261	0.00207551281352864	0.000128049464874958	Fibroblast	0.17821171028261	Negative
11678	RILPL1	-0.177964464723583	0.00203590703076111	0.000124478267258634	Fibroblast	0.177964464723583	Negative
11681	FIBIN	0.177559239042473	0.000297702360579476	1.3740956241713e-05	Fibroblast	0.177559239042473	Positive
11683	RBM25	0.177366234908748	7.27370878559562e-10	1.11013037611995e-11	Fibroblast	0.177366234908748	Positive
11686	ADAMTSL4	0.177195053166921	0.0075500677132916	0.000588026733381882	Fibroblast	0.177195053166921	Positive
11687	BCAT1	0.177173429007147	0.0236094466794977	0.0024895725848328	Fibroblast	0.177173429007147	Positive
11688	TEX2	-0.177131728161023	0.0078289701369942	0.000613369503841836	Fibroblast	0.177131728161023	Negative
11691	MTIF2	-0.176827316197035	0.0954222107963567	0.0156492072650024	Fibroblast	0.176827316197035	Negative
11692	SLC39A7	0.176746779528604	0.0218246004638693	0.0022395767766432	Fibroblast	0.176746779528604	Positive
11694	BCKDHB	0.176735282456934	0.000116291923642921	4.68997120602289e-06	Fibroblast	0.176735282456934	Positive
11698	PSMD3	0.176583924228452	0.00694282801937102	0.000531741892520507	Fibroblast	0.176583924228452	Positive
11699	HNRNPA3	0.176572246300335	2.21831860402066e-07	5.12977200078777e-09	Fibroblast	0.176572246300335	Positive
11706	ZBTB7C	0.176172612520545	0.0109880206620713	0.000943388944424531	Fibroblast	0.176172612520545	Positive
11707	FASTKD2	-0.176148338180843	0.00250167355043132	0.000157869566463917	Fibroblast	0.176148338180843	Negative
11708	PDZD2	-0.17609686142763	2.20643828220305e-12	2.24501166443748e-14	Fibroblast	0.17609686142763	Negative
11709	LRIG2	-0.176074434449273	0.0019775264821625	0.000119304770162634	Fibroblast	0.176074434449273	Negative
11710	LSM6	0.176062265873588	0.0505544379539721	0.00670567607307335	Fibroblast	0.176062265873588	Positive
11716	NIPSNAP2	-0.175758723862037	0.00121332589872885	6.72261782756989e-05	Fibroblast	0.175758723862037	Negative
11722	ZNF208	-0.175620638185251	5.2661057299588e-05	1.95816714776009e-06	Fibroblast	0.175620638185251	Negative
11723	EXTL2	0.175549697033729	0.0177041477462327	0.00170310920877643	Fibroblast	0.175549697033729	Positive
11724	MACROD1	-0.175463411396007	0.03586227738608	0.00427622388139225	Fibroblast	0.175463411396007	Negative
11729	SLC38A1	-0.175132985844187	0.0351038799484023	0.00414973254778079	Fibroblast	0.175132985844187	Negative
11732	PLEKHA4	0.174875219708422	0.00707455119487306	0.000543793547584822	Fibroblast	0.174875219708422	Positive
11736	CCL11	-0.174700178857334	0.0245231979171693	0.00262448802054989	Fibroblast	0.174700178857334	Negative
11739	SACS	0.174575038849415	0.00597137657034911	0.000446292874742585	Fibroblast	0.174575038849415	Positive
11742	CCDC8	0.174501127545046	0.0238570868406133	0.00252193115199893	Fibroblast	0.174501127545046	Positive
11743	TNFRSF14	-0.174487659946773	0.0482932527642284	0.0062583338380061	Fibroblast	0.174487659946773	Negative
11746	ANKH	-0.1743195344467	8.65048721792936e-07	2.26444166374434e-08	Fibroblast	0.1743195344467	Negative
11749	ADAMTSL3	-0.174227075396633	1.0904800896397e-17	6.55639680201464e-20	Fibroblast	0.174227075396633	Negative
11751	TNFAIP6	0.174148142148326	9.68414958871429e-05	3.7980570026962e-06	Fibroblast	0.174148142148326	Positive
11753	ZNF90	-0.174057521918501	0.0738767572738084	0.0109267352586088	Fibroblast	0.174057521918501	Negative
11754	TTLL4	0.173999705195415	0.0255265920728317	0.00277437292438972	Fibroblast	0.173999705195415	Positive
11756	DESI1	-0.173811451870431	0.0901127563908251	0.0144033709225183	Fibroblast	0.173811451870431	Negative
11762	TUSC3	-0.173399003448206	0.0117016734429449	0.00101419554306164	Fibroblast	0.173399003448206	Negative
11764	HEXD	-0.17327674693374	0.0614395059018914	0.00861551114117727	Fibroblast	0.17327674693374	Negative
11765	MAPRE3	0.173212541756367	0.06047620066276	0.00844127155675746	Fibroblast	0.173212541756367	Positive
11766	MRPS27	-0.173121612706292	0.000518037111363844	2.55400777316556e-05	Fibroblast	0.173121612706292	Negative
11768	FKBP5	0.172866660133061	1.19453790518546e-24	4.53020572681563e-27	Fibroblast	0.172866660133061	Positive
11769	CARD6	-0.172791265098739	0.07601898865912	0.0112806145937179	Fibroblast	0.172791265098739	Negative
11770	EFNA5	-0.172778611851426	0.058595348997342	0.00811370247424115	Fibroblast	0.172778611851426	Negative
11773	FMO5	-0.172107649981512	0.0997582141145736	0.0165079497780938	Fibroblast	0.172107649981512	Negative
11774	PLCB1	0.172071376181959	3.08785381619874e-21	1.3995452501502e-23	Fibroblast	0.172071376181959	Positive
11778	TUBA1A	0.171810088268835	4.12620311913673e-05	1.51140175300911e-06	Fibroblast	0.171810088268835	Positive
11780	LCLAT1	-0.171782074206327	0.0025631950965233	0.000164304338348964	Fibroblast	0.171782074206327	Negative
11789	CBX5	0.171323341341571	0.00156139836608347	9.05219039782144e-05	Fibroblast	0.171323341341571	Positive
11791	STEAP2	0.171307715901522	0.00140793196957167	8.02225597313983e-05	Fibroblast	0.171307715901522	Positive
11793	FRMD6	-0.171144929072779	1.94235260236135e-07	4.45567889543627e-09	Fibroblast	0.171144929072779	Negative
11796	TCAF1	-0.171006861110804	0.00816544722621758	0.000648039378419636	Fibroblast	0.171006861110804	Negative
11797	IL18R1	-0.170991393005004	0.0305027513498307	0.00345063961713467	Fibroblast	0.170991393005004	Negative
11799	MUSK	-0.170957419105456	1.31652511374601e-07	2.89827931802378e-09	Fibroblast	0.170957419105456	Negative
11803	SDR39U1	0.170689452634485	0.0026964566449266	0.00017459251239003	Fibroblast	0.170689452634485	Positive
11807	P3H4	0.170252322724325	0.0264712291883789	0.00289662974099086	Fibroblast	0.170252322724325	Positive
11808	SLC9A1	-0.170053253752844	0.0859684128420931	0.0133751614467117	Fibroblast	0.170053253752844	Negative
11811	RPS6KA2	-0.169556526446911	2.94930824906337e-06	8.45699340680461e-08	Fibroblast	0.169556526446911	Negative
11812	SEC61G	0.169547319525756	0.0877321356419779	0.0137631765839233	Fibroblast	0.169547319525756	Positive
11816	TPCN1	-0.169296045082171	3.6684344427782e-10	5.29345826540929e-12	Fibroblast	0.169296045082171	Negative
11821	ABLIM3	-0.16894677994265	0.000412252225461584	1.9895151797884e-05	Fibroblast	0.16894677994265	Negative
11827	PDE4D	0.168333877864586	1.75562284593899e-15	1.2828989439384e-17	Fibroblast	0.168333877864586	Positive
11830	GARS1	0.168202255023837	0.0305610694071723	0.00346854427551572	Fibroblast	0.168202255023837	Positive
11832	CMKLR1	0.168165257784201	0.0481426665824685	0.00622100686483291	Fibroblast	0.168165257784201	Positive
11834	MRPL18	-0.168015514204579	0.0821075853796425	0.0125010716432237	Fibroblast	0.168015514204579	Negative
11837	NR2F2	-0.167728032267648	0.0082258753393458	0.000655878692305622	Fibroblast	0.167728032267648	Negative
11838	MARCKSL1	0.167682044208327	0.0296876538561317	0.00333921855545984	Fibroblast	0.167682044208327	Positive
11840	BANF1	0.167566817014321	0.0901150922212304	0.0144120797752759	Fibroblast	0.167566817014321	Positive
11841	GOLGB1	0.16756654622765	9.73512535030491e-10	1.4993918584257e-11	Fibroblast	0.16756654622765	Positive
11843	DHX8	-0.167320871056836	0.012840564583416	0.00113547125536451	Fibroblast	0.167320871056836	Negative
11845	RAB31	0.167239709098538	0.00382636293693559	0.000264387486253897	Fibroblast	0.167239709098538	Positive
11846	HES4	-0.167204164280741	0.0160973446804555	0.00151131300070875	Fibroblast	0.167204164280741	Negative
11853	IFT20	0.166635684073862	0.0192910412675892	0.0019164349571169	Fibroblast	0.166635684073862	Positive
11854	LIN7A	-0.166566532174618	0.0624118916493066	0.00882114239572108	Fibroblast	0.166566532174618	Negative
11855	ZNF169	-0.166559349325309	0.0770412257743536	0.0114660375794038	Fibroblast	0.166559349325309	Negative
11856	PHAX	-0.166547987759696	0.0506721244945407	0.00672631489834848	Fibroblast	0.166547987759696	Negative
11857	TRIM8	-0.166466152973579	0.00062338503176784	3.14258479616569e-05	Fibroblast	0.166466152973579	Negative
11858	NFE2L1	0.166442909126726	0.0206571774377069	0.00209418800034472	Fibroblast	0.166442909126726	Positive
11860	RAD51C	-0.16632075172264	0.0845906073308607	0.0130172068678966	Fibroblast	0.16632075172264	Negative
11862	SERHL2	-0.166115834741236	0.0624408020876167	0.00883100419868337	Fibroblast	0.166115834741236	Negative
11864	ATP6V0D1	0.165927870839485	0.0368359696660145	0.00442604056943417	Fibroblast	0.165927870839485	Positive
11865	PLOD2	0.165902634235278	0.00014060807199104	5.85242242071366e-06	Fibroblast	0.165902634235278	Positive
11866	FAM110B	-0.165745336691917	3.97855700360889e-12	4.19531494229409e-14	Fibroblast	0.165745336691917	Negative
11870	TRDMT1	-0.165616593376459	0.0850612595714732	0.0131553441868008	Fibroblast	0.165616593376459	Negative
11873	DHX32	-0.165478025178817	0.00297400838111706	0.000196690037230478	Fibroblast	0.165478025178817	Negative
11874	ELN	0.165475927290027	2.33616030985878e-14	1.81516479537636e-16	Fibroblast	0.165475927290027	Positive
11875	HSP90B1	0.165364338326113	1.41635243574951e-07	3.17044944456e-09	Fibroblast	0.165364338326113	Positive
11876	PLBD1	-0.165317487664807	0.0575168304027538	0.00792179821197857	Fibroblast	0.165317487664807	Negative
11880	MEF2C	-0.165050880404543	0.00372095115046949	0.000256415558884448	Fibroblast	0.165050880404543	Negative
11881	BZW1	0.165041419531552	0.00535733037250503	0.000394453332394229	Fibroblast	0.165041419531552	Positive
11882	FXYD1	0.165010977581098	0.0395221882266491	0.00483288621178708	Fibroblast	0.165010977581098	Positive
11886	MAPK3	-0.16484923024647	0.0243747546085563	0.00259507377249545	Fibroblast	0.16484923024647	Negative
11888	SORBS1	-0.164779004926008	2.76060564704941e-05	9.8565699728154e-07	Fibroblast	0.164779004926008	Negative
11890	SNUPN	0.164659276456072	0.0573687852692863	0.00789610142268967	Fibroblast	0.164659276456072	Positive
11891	MRPS31	-0.164623647983391	0.0241150013788352	0.00256295778228486	Fibroblast	0.164623647983391	Negative
11893	FXYD6	-0.164607789490232	0.0430702033505267	0.00537431359909911	Fibroblast	0.164607789490232	Negative
11894	SLC12A4	0.164515731063925	0.0531154368950821	0.00714363567157982	Fibroblast	0.164515731063925	Positive
11895	LMO4	0.16440237345007	2.50092654290826e-06	7.14814819867404e-08	Fibroblast	0.16440237345007	Positive
11896	POLR1A	-0.164302925602634	0.0229223270346312	0.00238319263591948	Fibroblast	0.164302925602634	Negative
11898	TM2D3	0.164146291468301	0.00594266242173728	0.000442497756867867	Fibroblast	0.164146291468301	Positive
11899	NSFL1C	-0.163937448183923	0.0231676049632749	0.00243655229333489	Fibroblast	0.163937448183923	Negative
11905	ANXA5	0.163491297571202	2.91997272517701e-08	5.75297558470727e-10	Fibroblast	0.163491297571202	Positive
11906	HNRNPDL	0.163480896184443	4.4049906098399e-14	3.54485415832089e-16	Fibroblast	0.163480896184443	Positive
11907	DOCK5	-0.163313206868319	6.94900899305609e-07	1.76762322920213e-08	Fibroblast	0.163313206868319	Negative
11911	AKT2	0.163213127972765	0.00464414118146265	0.000331202742660966	Fibroblast	0.163213127972765	Positive
11914	EXOSC8	-0.163151883881149	0.017239862245007	0.00165525640646723	Fibroblast	0.163151883881149	Negative
11921	CFH	0.162730924435139	1.00015074911825e-10	1.3044237871212e-12	Fibroblast	0.162730924435139	Positive
11923	COQ8A	-0.162673092799514	0.0382336103655706	0.00463553608264829	Fibroblast	0.162673092799514	Negative
11924	NOCT	-0.162576442115447	0.0133218563965994	0.00119774714804316	Fibroblast	0.162576442115447	Negative
11925	HLA-E	-0.162518331301035	2.51501052513141e-07	5.95544070329888e-09	Fibroblast	0.162518331301035	Negative
11927	LYPLA1	-0.162248359092944	0.0184762691974573	0.00180622777927293	Fibroblast	0.162248359092944	Negative
11930	CYB561A3	-0.16210503677547	0.0947804703725935	0.0154912770487153	Fibroblast	0.16210503677547	Negative
11931	FAM20C	0.161973448185059	0.012840564583416	0.00113503890007435	Fibroblast	0.161973448185059	Positive
11933	STK39	-0.161942554892018	0.00135308023642643	7.6532574904914e-05	Fibroblast	0.161942554892018	Negative
11935	IGFBP3	0.161878321023495	1.83085981028725e-05	6.29987835932716e-07	Fibroblast	0.161878321023495	Positive
11939	ARHGAP5	-0.161728295544844	6.56498687360806e-05	2.47758268840264e-06	Fibroblast	0.161728295544844	Negative
11942	UCK2	0.161570984069505	0.0793925720877375	0.0119168687173967	Fibroblast	0.161570984069505	Positive
11943	TMED2	0.161346946181642	0.00358472170377374	0.000245754793299729	Fibroblast	0.161346946181642	Positive
11946	BAIAP2L2	0.161237800939973	0.04988027732794	0.00656088746279999	Fibroblast	0.161237800939973	Positive
11948	DLGAP1	-0.161186647280404	0.048599025679741	0.00632043567715436	Fibroblast	0.161186647280404	Negative
11949	CCL2	-0.161147321909097	2.57161431410189e-05	9.11042717880885e-07	Fibroblast	0.161147321909097	Negative
11953	C19orf25	-0.160876356781618	0.00199514181219545	0.000120878539171957	Fibroblast	0.160876356781618	Negative
11954	COL12A1	0.160839221966685	3.65439857018001e-10	5.23940226045603e-12	Fibroblast	0.160839221966685	Positive
11955	CMC2	-0.160825184742931	0.0500738206638738	0.00660647321717998	Fibroblast	0.160825184742931	Negative
11958	IFI27	0.160433058830397	0.0168244376273144	0.00160136401059167	Fibroblast	0.160433058830397	Positive
11964	SSR3	0.16007186509995	0.00799046621133013	0.000629717622056542	Fibroblast	0.16007186509995	Positive
11965	SVEP1	-0.160066243897916	4.29714742565687e-11	5.24672518903623e-13	Fibroblast	0.160066243897916	Negative
11966	VPS26C	-0.160018669187082	0.0102097386672876	0.000860334097298953	Fibroblast	0.160018669187082	Negative
11967	RGS22	0.159938062140543	0.0473609176402363	0.00610246584708623	Fibroblast	0.159938062140543	Positive
11969	PAPSS2	0.159863205961697	0.0262166420974858	0.00286149640875342	Fibroblast	0.159863205961697	Positive
11970	PTPA	0.159849028711903	0.0126692382968337	0.0011121179487277	Fibroblast	0.159849028711903	Positive
11977	UVSSA	0.159540005578319	0.0318436401494114	0.00364545403880907	Fibroblast	0.159540005578319	Positive
11980	APOL1	0.159454795760999	0.0852243168019669	0.0132199777335028	Fibroblast	0.159454795760999	Positive
11998	PCBD2	-0.158528061335463	0.0341344183188608	0.00400671324083196	Fibroblast	0.158528061335463	Negative
12000	C8orf34	0.158493689446753	0.00638323368792559	0.000482978924865705	Fibroblast	0.158493689446753	Positive
12003	APBA1	-0.158437011863339	0.00808722881328543	0.000638839460414926	Fibroblast	0.158437011863339	Negative
12004	BRD9	0.158393906188048	0.0128032860296086	0.00112862192084146	Fibroblast	0.158393906188048	Positive
12005	INTS3	0.158389112627911	0.05780285942709	0.00796653968609417	Fibroblast	0.158389112627911	Positive
12009	EYA2	-0.158232584017479	0.00939011018860696	0.000773027293299436	Fibroblast	0.158232584017479	Negative
12011	TMEM204	-0.158063111348606	0.00189923895788633	0.000114189744022395	Fibroblast	0.158063111348606	Negative
12013	PTGIS	-0.157866205334489	2.38333261891712e-14	1.8738624790302e-16	Fibroblast	0.157866205334489	Negative
12014	IGFBP4	0.1578410758768	1.56578467140524e-10	2.14352170352397e-12	Fibroblast	0.1578410758768	Positive
12015	PPIB	0.157832677446629	7.69832312928015e-07	1.98670997416443e-08	Fibroblast	0.157832677446629	Positive
12016	SEMA6A	-0.157797471254519	0.0550142358611866	0.00747025235817426	Fibroblast	0.157797471254519	Negative
12018	DAZAP1	0.157632748072701	0.0280040040391262	0.00309876500208367	Fibroblast	0.157632748072701	Positive
12019	EI24	0.157623507765954	0.084849461009406	0.013091194243242	Fibroblast	0.157623507765954	Positive
12021	ACSL4	0.157331751250783	0.000198000925217917	8.69951341027754e-06	Fibroblast	0.157331751250783	Positive
12022	TMED3	0.157299548524827	0.0130205154047663	0.00115740591101475	Fibroblast	0.157299548524827	Positive
12024	YTHDC1	0.15721684965746	0.000998494398532645	5.34759279206735e-05	Fibroblast	0.15721684965746	Positive
12027	DUS1L	0.157124489011137	0.092808235460113	0.0150402394344758	Fibroblast	0.157124489011137	Positive
12028	TFG	0.156945987571825	0.000120878932038699	4.90850533391813e-06	Fibroblast	0.156945987571825	Positive
12030	C1D	0.15677308161709	0.0790198092411515	0.0118262927899531	Fibroblast	0.15677308161709	Positive
12031	CTR9	-0.156747965306138	0.0360392699905044	0.00431031135859053	Fibroblast	0.156747965306138	Negative
12037	PLEKHA6	-0.156295102123776	1.22011545920395e-05	4.01776989618541e-07	Fibroblast	0.156295102123776	Negative
12038	SLC25A45	-0.156266092549819	0.0875459177167188	0.0137235596655585	Fibroblast	0.156266092549819	Negative
12039	CAMK2N1	-0.156087447922179	0.0240504978553931	0.00255262850310131	Fibroblast	0.156087447922179	Negative
12040	MAN1A1	0.156020068008743	1.19959120081528e-09	1.88632415260935e-11	Fibroblast	0.156020068008743	Positive
12041	PDZRN3	-0.155973266262117	0.000242327044552393	1.09608662275571e-05	Fibroblast	0.155973266262117	Negative
12047	CAP1	0.155785200651947	0.00163133323741471	9.52880163940244e-05	Fibroblast	0.155785200651947	Positive
12052	FADS1	0.15554882487327	0.0925844456156635	0.0149541729648396	Fibroblast	0.15554882487327	Positive
12053	GALNT16	-0.155492716745972	0.0541242080737922	0.00732436559170826	Fibroblast	0.155492716745972	Negative
12054	S100A16	0.155488357137184	0.0578100483049458	0.00797287781173565	Fibroblast	0.155488357137184	Positive
12058	DDX5	0.155400846072283	4.08130814268244e-33	8.30531672731604e-36	Fibroblast	0.155400846072283	Positive
12059	CDH19	0.155185462677072	1.45149991950215e-30	3.62505761044843e-33	Fibroblast	0.155185462677072	Positive
12061	OSTF1	0.155040122585909	0.020461242643446	0.00206675395122033	Fibroblast	0.155040122585909	Positive
12068	TAF8	-0.15489124697205	0.0797714245721947	0.0120273260616666	Fibroblast	0.15489124697205	Negative
12069	TGFB2	0.154805005134505	0.0231676049632749	0.00243619736457216	Fibroblast	0.154805005134505	Positive
12074	UQCRC1	-0.154617683843701	0.0462491209315478	0.00592070884925189	Fibroblast	0.154617683843701	Negative
12077	CHN1	-0.154534962180268	0.0240504978553931	0.0025538776744049	Fibroblast	0.154534962180268	Negative
12081	C15orf41	-0.154452943920835	0.00600536767943566	0.000449388812567149	Fibroblast	0.154452943920835	Negative
12083	ZNF529	-0.154340742516817	0.0243123656852449	0.00258618264157169	Fibroblast	0.154340742516817	Negative
12086	ZNF7	-0.15407105056135	0.00639527949934832	0.000484481908238487	Fibroblast	0.15407105056135	Negative
12091	PUS7L	0.153948278792407	0.0225510486048568	0.00233416181563544	Fibroblast	0.153948278792407	Positive
12095	JUN	0.153766519200187	0.000312866301463469	1.45566321002798e-05	Fibroblast	0.153766519200187	Positive
12097	FAM241A	-0.153712086326075	0.0862828442424682	0.01345811946702	Fibroblast	0.153712086326075	Negative
12099	PPIA	0.15364446123444	0.00202130948732955	0.000123024849011456	Fibroblast	0.15364446123444	Positive
12102	GLT8D1	0.153424632205878	0.0487492555954656	0.00634899194139446	Fibroblast	0.153424632205878	Positive
12107	SEC23IP	0.153027180399108	0.00503112093120654	0.000366246616673716	Fibroblast	0.153027180399108	Positive
12108	DOCK4	0.152920182572528	8.0363684240512e-08	1.67997341951306e-09	Fibroblast	0.152920182572528	Positive
12111	PPP3CA	0.152619830944251	4.25825456191802e-11	5.08107333722527e-13	Fibroblast	0.152619830944251	Positive
12114	BRI3	-0.15238041163119	0.00294080086014283	0.000193677755288289	Fibroblast	0.15238041163119	Negative
12116	GNL3	0.152285402799843	0.00891525609700114	0.000725689146735825	Fibroblast	0.152285402799843	Positive
12118	CKB	0.152257779133379	0.062533747078131	0.00886150222215306	Fibroblast	0.152257779133379	Positive
12119	BMERB1	0.152186926855544	1.15226722099339e-05	3.78369127233976e-07	Fibroblast	0.152186926855544	Positive
12122	AKAP17A	0.151896560868708	0.0275366022893699	0.00304122681838014	Fibroblast	0.151896560868708	Positive
12125	INSRR	-0.151764053112082	0.0884339897709048	0.013979621544582	Fibroblast	0.151764053112082	Negative
12132	DENND2B	-0.151472297381199	1.63857952641718e-06	4.50150882754511e-08	Fibroblast	0.151472297381199	Negative
12135	EHBP1L1	0.151344514247709	0.092808235460113	0.0150335567218603	Fibroblast	0.151344514247709	Positive
12136	RDH11	-0.15131418644941	0.0823548728520999	0.0125615748157537	Fibroblast	0.15131418644941	Negative
12140	ELOVL5	0.151111293936123	0.0163338570655464	0.00153805073468932	Fibroblast	0.151111293936123	Positive
12141	SUGCT	-0.15109544125041	0.0508364575969867	0.00676189307413439	Fibroblast	0.15109544125041	Negative
12143	MT-ND1	0.150879293226385	6.27030692996499e-07	1.58338154831231e-08	Fibroblast	0.150879293226385	Positive
12144	GUCY1A1	-0.150815804350115	0.00101227428132874	5.44011985433355e-05	Fibroblast	0.150815804350115	Negative
12146	CDH13	-0.150697168737201	0.0321987266556579	0.00369908597783065	Fibroblast	0.150697168737201	Negative
12149	DHRS3	-0.150671031109307	0.0019775264821625	0.000119445453043392	Fibroblast	0.150671031109307	Negative
12150	MANF	0.150564734465941	0.0978224709921148	0.0161061879905619	Fibroblast	0.150564734465941	Positive
12153	FADS2	0.1503897332295	0.0147348591799436	0.00134496528312882	Fibroblast	0.1503897332295	Positive
12154	ACAP3	-0.150384806324655	0.0607195517189987	0.00849208789188105	Fibroblast	0.150384806324655	Negative
12156	SMARCA5	0.150098262713494	0.00227831057417671	0.000142038787068274	Fibroblast	0.150098262713494	Positive
12157	UBE3D	-0.15007669175494	0.0244720949349122	0.00261449168900412	Fibroblast	0.15007669175494	Negative
12160	RPS6KA5	-0.149964568245583	0.0500738206638738	0.00660950347676883	Fibroblast	0.149964568245583	Negative
12162	EFEMP2	0.149803944224681	0.0130796868985225	0.00116629527057402	Fibroblast	0.149803944224681	Positive
12164	ACO2	-0.149728789986082	0.0104393562908506	0.000883545556019634	Fibroblast	0.149728789986082	Negative
12167	PIM1	0.149629781975711	0.0339487195445829	0.00397978282836012	Fibroblast	0.149629781975711	Positive
12169	MT-CO1	0.14960101861183	3.93509084440454e-20	2.00194243309823e-22	Fibroblast	0.14960101861183	Positive
12171	PSMF1	-0.149508525945703	0.00942962284756261	0.000777152340873026	Fibroblast	0.149508525945703	Negative
12174	ITPR1	-0.149322385331845	2.26291654979927e-09	3.70489528549136e-11	Fibroblast	0.149322385331845	Negative
12175	UQCRH	-0.149234783279693	0.0131432996314927	0.00117439898658977	Fibroblast	0.149234783279693	Negative
12177	C1GALT1	0.14916599120718	0.00358472170377374	0.000245546279848237	Fibroblast	0.14916599120718	Positive
12179	FOXRED1	-0.14904347590646	0.087756176132732	0.0137922352719908	Fibroblast	0.14904347590646	Negative
12180	TMEM164	-0.148988159921116	0.0343434588822318	0.00403442722971366	Fibroblast	0.148988159921116	Negative
12181	MGLL	-0.148922567778032	0.000383644638136339	1.83011739233439e-05	Fibroblast	0.148922567778032	Negative
12182	MAP1A	0.148880569081604	0.0496455865963397	0.00650246513924863	Fibroblast	0.148880569081604	Positive
12185	TIMP1	0.148804461818736	5.1255593603003e-11	6.44784083804312e-13	Fibroblast	0.148804461818736	Positive
12187	SMS	-0.148762292066425	0.027052450325832	0.00297023943546041	Fibroblast	0.148762292066425	Negative
12188	KHSRP	0.148749957375539	0.062533747078131	0.00885404216384302	Fibroblast	0.148749957375539	Positive
12189	AMOTL1	-0.148710102367467	0.000889086226894821	4.6506595831428e-05	Fibroblast	0.148710102367467	Negative
12190	AFDN	0.148696256665596	1.492400596286e-05	5.05243380113474e-07	Fibroblast	0.148696256665596	Positive
12191	P3H1	0.148687553770566	0.0437481787924216	0.00549128467498993	Fibroblast	0.148687553770566	Positive
12192	CALU	0.148682220010128	4.62038807758186e-07	1.12827902366258e-08	Fibroblast	0.148682220010128	Positive
12193	SRRM2	0.148645074078289	1.12054041256316e-09	1.7516541459918e-11	Fibroblast	0.148645074078289	Positive
12199	SLC8A1	-0.148521016373703	7.66333034957437e-09	1.34680673981975e-10	Fibroblast	0.148521016373703	Negative
12201	TUBB4B	0.148287775362156	0.0305610694071723	0.00346847506750725	Fibroblast	0.148287775362156	Positive
12205	MITF	-0.148150936662045	0.00398230870976807	0.000277741260490715	Fibroblast	0.148150936662045	Negative
12206	NUCB2	0.148138039704817	0.0234116554482547	0.00246655032425882	Fibroblast	0.148138039704817	Positive
12210	CTBP1	0.147953619321998	0.0639364610943517	0.00909694646725037	Fibroblast	0.147953619321998	Positive
12214	METTL3	0.147847482135349	0.0118567635199693	0.00103202427826206	Fibroblast	0.147847482135349	Positive
12217	VIPR2	-0.14775134007728	0.00662188314330371	0.000504711100738346	Fibroblast	0.14775134007728	Negative
12218	PGF	0.147691404350892	0.0845906073308607	0.0130005161915424	Fibroblast	0.147691404350892	Positive
12220	CCNL2	0.147587302818193	1.91335031263604e-07	4.37145062640923e-09	Fibroblast	0.147587302818193	Positive
12225	CES1	-0.147428672583233	0.0254234875818126	0.00275611205678331	Fibroblast	0.147428672583233	Negative
12226	TBC1D8B	0.147263836055553	0.0869830472827797	0.0135972299215917	Fibroblast	0.147263836055553	Positive
12227	RBM3	0.147250660125135	0.000235710325403762	1.06179750690623e-05	Fibroblast	0.147250660125135	Positive
12228	NCOA7	0.147140466939183	2.10864266994638e-08	3.97893908675479e-10	Fibroblast	0.147140466939183	Positive
12234	KLF2	0.14690945752947	0.0731958599310827	0.0107921747044812	Fibroblast	0.14690945752947	Positive
12237	PCSK6	-0.146876482247587	3.51328325153015e-09	5.97950345279389e-11	Fibroblast	0.146876482247587	Negative
12238	PABPC4	0.146858262439498	0.0484433081735566	0.00629046275340212	Fibroblast	0.146858262439498	Positive
12241	ACOX3	-0.146805489059176	0.094118796506283	0.0153396836041135	Fibroblast	0.146805489059176	Negative
12244	COL5A1	0.146707280614446	1.08211423307698e-09	1.68157609062004e-11	Fibroblast	0.146707280614446	Positive
12246	CDK11B	0.146685153307018	0.0554919764056609	0.00754538944744441	Fibroblast	0.146685153307018	Positive
12248	SIRT3	-0.146592603953496	0.0792716117003459	0.0118786431370419	Fibroblast	0.146592603953496	Negative
12249	MYCBP2	0.146591990795929	1.79952788948001e-12	1.78105156021053e-14	Fibroblast	0.146591990795929	Positive
12251	FAM3C	0.146414458204118	0.00859295878907971	0.000695486741635673	Fibroblast	0.146414458204118	Positive
12252	AP2A2	0.146359594701669	0.00263286678614658	0.000169147648417667	Fibroblast	0.146359594701669	Positive
12253	NIBAN2	0.146355699923304	0.0482932527642284	0.00625743695309752	Fibroblast	0.146355699923304	Positive
12255	GTF2A1	0.146224557810518	0.0852243168019669	0.0132045640862671	Fibroblast	0.146224557810518	Positive
12257	HMGCL	-0.146043201304742	0.0707072343401782	0.0103140605452281	Fibroblast	0.146043201304742	Negative
12260	TRA2B	0.146007375919479	2.18642480422601e-05	7.66492462123446e-07	Fibroblast	0.146007375919479	Positive
12262	AGTPBP1	-0.145938549517899	0.0659040836741745	0.00944883264221354	Fibroblast	0.145938549517899	Negative
12264	INSYN2A	-0.145808302719693	0.000987771142102538	5.28102599329634e-05	Fibroblast	0.145808302719693	Negative
12267	PTPRE	-0.145710744663802	0.0346926797938507	0.00409149632200163	Fibroblast	0.145710744663802	Negative
12268	EPHA6	0.145590439954561	0.00135605039038151	7.68901016838282e-05	Fibroblast	0.145590439954561	Positive
12269	MEOX2	0.145578164112406	0.0518944922432561	0.00693819549875817	Fibroblast	0.145578164112406	Positive
12270	FGD4	-0.14556492960613	0.00017840230579297	7.73940259151817e-06	Fibroblast	0.14556492960613	Negative
12271	CYTH1	-0.145539794312811	0.0796058562939325	0.0119949995285187	Fibroblast	0.145539794312811	Negative
12273	INKA2	0.145433295995531	0.0997582141145736	0.0165016474823416	Fibroblast	0.145433295995531	Positive
12274	GTF2IRD1	-0.145405391827594	0.0498702494020252	0.00655034262796002	Fibroblast	0.145405391827594	Negative
12275	SOAT1	0.145394244386419	0.00539186239870655	0.000397494619532801	Fibroblast	0.145394244386419	Positive
12278	DUSP1	0.145266552528186	0.0001038753114585	4.14117650898285e-06	Fibroblast	0.145266552528186	Positive
12279	RRP36	-0.145261862709482	0.0614201039875999	0.00860142793795451	Fibroblast	0.145261862709482	Negative
12280	COL6A6	0.145238124700217	0.00265836022583815	0.000171634024385813	Fibroblast	0.145238124700217	Positive
12283	NAPEPLD	-0.145141246763641	0.0857955762260237	0.0133323992285376	Fibroblast	0.145141246763641	Negative
12288	HNRNPH1	0.144969573871899	4.76071967906056e-11	5.85677289163865e-13	Fibroblast	0.144969573871899	Positive
12290	UBTD2	-0.144911549243845	0.00250167355043132	0.000157735001993949	Fibroblast	0.144911549243845	Negative
12291	PNISR	0.144874492576413	1.04896750195516e-19	5.53058436883213e-22	Fibroblast	0.144874492576413	Positive
12294	PLXNC1	-0.144774764762318	0.0628827546206505	0.00891677576851884	Fibroblast	0.144774764762318	Negative
12297	GPX8	0.144730952342454	0.0634508859568695	0.00902081321947169	Fibroblast	0.144730952342454	Positive
12298	PSMA1	0.144682560679827	0.0111935080163628	0.000965560758697136	Fibroblast	0.144682560679827	Positive
12301	LHFPL6	-0.144577530831148	6.45582176191423e-23	2.71666096507204e-25	Fibroblast	0.144577530831148	Negative
12302	SERPING1	-0.144480401398908	6.96907301615953e-16	4.89917259483974e-18	Fibroblast	0.144480401398908	Negative
12303	ZNF562	-0.144452758734951	0.011181298750357	0.000962888644582586	Fibroblast	0.144452758734951	Negative
12310	HSPB11	0.144005038765743	0.0179696891151248	0.0017369646772089	Fibroblast	0.144005038765743	Positive
12315	MARVELD1	0.143759925759019	0.0888289184189713	0.0140808120359008	Fibroblast	0.143759925759019	Positive
12323	MMP16	0.143333003834307	0.00205689852289716	0.000126142236673834	Fibroblast	0.143333003834307	Positive
12324	PTEN	0.143300829264096	2.32342830168166e-12	2.38553826183207e-14	Fibroblast	0.143300829264096	Positive
12325	C1QTNF7	0.143293698614013	0.0231676049632749	0.00243425333221428	Fibroblast	0.143293698614013	Positive
12328	HIPK2	-0.143158661172756	0.00222301234763892	0.000137768779291285	Fibroblast	0.143158661172756	Negative
12329	IP6K2	0.143128779324809	2.42101570331657e-05	8.53211528039602e-07	Fibroblast	0.143128779324809	Positive
12330	RAPGEF2	-0.143016471039379	0.000383644638136339	1.83110381350801e-05	Fibroblast	0.143016471039379	Negative
12332	EIF3J	0.142941182055197	0.00831320049392043	0.000664788380442142	Fibroblast	0.142941182055197	Positive
12337	RSBN1L	0.142708709515415	0.000222811223902983	9.87203554245942e-06	Fibroblast	0.142708709515415	Positive
12339	SEMA3C	0.142631607812839	0.0224292845592425	0.0023194838717263	Fibroblast	0.142631607812839	Positive
12340	PPP1R13B	-0.142622846921618	0.0888289184189713	0.0140892696571773	Fibroblast	0.142622846921618	Negative
12341	FAS	0.142569357529277	0.090309866728517	0.014468290553491	Fibroblast	0.142569357529277	Positive
12342	ANKRD36C	0.142552968748002	0.0152848670860175	0.0014124116380475	Fibroblast	0.142552968748002	Positive
12346	SLCO2B1	-0.142462607187189	0.00745783042461333	0.000580153120627121	Fibroblast	0.142462607187189	Negative
12349	RPN2	0.142375455058009	0.00277131837457601	0.000180208751949582	Fibroblast	0.142375455058009	Positive
12350	BUB3	0.142349632282589	0.0515042937666119	0.00686978000290948	Fibroblast	0.142349632282589	Positive
12352	DPY19L3	0.142308491965088	0.00991741298035	0.000826527527083096	Fibroblast	0.142308491965088	Positive
12354	FAR2	-0.142257353616886	0.0471681075687613	0.00607325924851685	Fibroblast	0.142257353616886	Negative
12355	TWIST2	-0.142226905957928	0.00564798739956529	0.000417943753552145	Fibroblast	0.142226905957928	Negative
12358	RCOR1	0.142124038461152	0.0103692858636829	0.000874737647551459	Fibroblast	0.142124038461152	Positive
12362	DYNC1LI2	0.141985106467525	0.000568154951074869	2.83262897631445e-05	Fibroblast	0.141985106467525	Positive
12363	PNN	0.141918896844252	2.08504351828246e-05	7.27094076766708e-07	Fibroblast	0.141918896844252	Positive
12365	SERPINE1	0.141824328529003	0.0417945451449859	0.0051880750702591	Fibroblast	0.141824328529003	Positive
12368	MRPS11	-0.141755823405335	0.0793925720877375	0.0119370088161453	Fibroblast	0.141755823405335	Negative
12369	SSH1	0.141717357036342	0.00845760089247107	0.000680857364830208	Fibroblast	0.141717357036342	Positive
12370	WASHC3	0.141700377723112	0.0150301897528128	0.00138192661310664	Fibroblast	0.141700377723112	Positive
12371	CTSC	0.14165834967415	0.00984881955713994	0.000818077880150927	Fibroblast	0.14165834967415	Positive
12374	RMC1	-0.141618361068376	0.0467981087040597	0.00600254279352391	Fibroblast	0.141618361068376	Negative
12377	CCDC65	-0.141428968829319	0.016944834077579	0.00161909292407169	Fibroblast	0.141428968829319	Negative
12378	PTGFRN	0.141420638769147	0.00498206417925344	0.000359910473036438	Fibroblast	0.141420638769147	Positive
12384	BMP4	-0.141180801843492	0.0538231621665115	0.00727366940387322	Fibroblast	0.141180801843492	Negative
12385	PGAP1	-0.141176522354491	0.000766366858799364	3.93426701168853e-05	Fibroblast	0.141176522354491	Negative
12386	TCEAL9	0.141141977755729	0.0212505296365283	0.00216023791236191	Fibroblast	0.141141977755729	Positive
12388	NAMPT	0.141128668370587	0.0031173722196072	0.000208268065101951	Fibroblast	0.141128668370587	Positive
12389	SMPD4	0.141085908756643	0.0647040825784915	0.00923489033564077	Fibroblast	0.141085908756643	Positive
12391	TMEM161B	0.1408123390828	0.0845647360207552	0.0129768658827521	Fibroblast	0.1408123390828	Positive
12392	TSPAN9	-0.14079296197202	0.00810512134895524	0.000641426128462781	Fibroblast	0.14079296197202	Negative
12394	MID1	-0.140744317388931	9.27230745542326e-06	2.97612680328542e-07	Fibroblast	0.140744317388931	Negative
12395	PGRMC1	0.140603112666032	0.044124864111739	0.00557529963709514	Fibroblast	0.140603112666032	Positive
12397	MYADM	0.140444705404489	0.00253320949948143	0.000161444949139091	Fibroblast	0.140444705404489	Positive
12398	ABI3BP	0.140411832513197	4.2670817392493e-11	5.15667910264511e-13	Fibroblast	0.140411832513197	Positive
12403	PAPOLA	0.140077506375544	0.000307773021091955	1.42911901385775e-05	Fibroblast	0.140077506375544	Positive
12404	PHGDH	0.139971250052581	0.0771401060988426	0.0114950245976538	Fibroblast	0.139971250052581	Positive
12405	TAGLN2	0.139806089999046	0.000123691866416597	5.0456121625862e-06	Fibroblast	0.139806089999046	Positive
12406	STXBP6	-0.139698528386464	0.000235386575764188	1.05816183351582e-05	Fibroblast	0.139698528386464	Negative
12408	MX2	-0.139565499297873	0.0845906073308607	0.0130199584310935	Fibroblast	0.139565499297873	Negative
12410	FGF14	0.139463713984697	0.000126075233251691	5.19360853359902e-06	Fibroblast	0.139463713984697	Positive
12411	R3HCC1L	-0.139451056938569	0.0256745174634837	0.00279723006786675	Fibroblast	0.139451056938569	Negative
12417	EIF2S2	0.139219838445961	0.003458315134335	0.000235118085629102	Fibroblast	0.139219838445961	Positive
12419	ESRRA	0.139134028163847	0.0672427721994909	0.00966564314106086	Fibroblast	0.139134028163847	Positive
12420	NBL1	-0.139128424150469	0.001504263398615	8.67089053343024e-05	Fibroblast	0.139128424150469	Negative
12421	NSUN4	-0.139061937856616	0.0857955762260237	0.013328419481694	Fibroblast	0.139061937856616	Negative
12423	TSHZ2	0.139006520836293	6.56750099246776e-13	6.1963287506402e-15	Fibroblast	0.139006520836293	Positive
12429	SNRPB	-0.138595051079426	0.0896042590918093	0.0142806528919792	Fibroblast	0.138595051079426	Negative
12430	HES1	0.138579794499553	0.00176894837804491	0.000104883536243343	Fibroblast	0.138579794499553	Positive
12435	GNB4	-0.138274514516218	0.0486309316324737	0.0063290834156776	Fibroblast	0.138274514516218	Negative
12438	RRP15	0.138154197995027	0.0793481029040629	0.01189744471441	Fibroblast	0.138154197995027	Positive
12440	GALNT2	0.137999335549216	1.31313251748325e-05	4.34836223530666e-07	Fibroblast	0.137999335549216	Positive
12442	ALDH3A2	-0.137918302987795	0.0296704309339587	0.00333452720236425	Fibroblast	0.137918302987795	Negative
12443	IRF2	-0.137908070342005	0.0168121358456111	0.00159552783069068	Fibroblast	0.137908070342005	Negative
12444	MZF1	-0.137893925472421	0.0493086754421913	0.00644009339787015	Fibroblast	0.137893925472421	Negative
12445	TCF7	-0.137836526205852	0.0807124597023677	0.0122214685535821	Fibroblast	0.137836526205852	Negative
12449	FCHSD2	-0.137715375193258	9.70581936340863e-08	2.09181011162169e-09	Fibroblast	0.137715375193258	Negative
[truncated: 9,163 more rows]
