# Supplementary material for: Single-cell analysis of chromatin and expression reveals age- and sex-associated alterations in the human heart
Source: Commun Biol. 2024 Aug 26;7:1052. doi: 10.1038/s42003-024-06582-y (PMC11347658; doi:10.1038/s42003-024-06582-y)
Supplement: Supplementary file 12 — Supplementary Data 10 [file 42003_2024_6582_MOESM12_ESM.csv]

	gene	coefficientValue	q_val	pval	cellType	Effect_Magnitude	Effect_Direction
4	ARHGAP19	2.14552952964084	0.0175449238931271	0.00430172104519815	Endothelium	2.14552952964084	Positive
5	DNAJC25	1.62462855856198	0.051929662534247	0.0165823752387882	Endothelium	1.62462855856198	Positive
6	RASA4B	-1.59549010488295	1.94045081461297e-27	1.81436183081492e-29	Endothelium	1.59549010488295	Negative
7	RTEL1	1.50052773951009	0.0752531520606497	0.0269299389079903	Endothelium	1.50052773951009	Positive
8	RBM7	1.49010306884152	0.0117089898339656	0.00266072409927177	Endothelium	1.49010306884152	Positive
9	TNC	1.45522886299016	1.89361722551377e-23	2.2713391352498e-25	Endothelium	1.45522886299016	Positive
10	ERV3-1	1.3090397143461	0.0200494215300394	0.00508620572626425	Endothelium	1.3090397143461	Positive
11	TMEM132C	1.29718408752158	1.24644793010442e-158	4.70890793390412e-162	Endothelium	1.29718408752158	Positive
12	TMEM108	1.28926530865454	1.13924965973346e-96	1.07598192267989e-99	Endothelium	1.28926530865454	Positive
14	CGNL1	1.25893032840329	1.8842119833648e-99	1.6016157773218e-102	Endothelium	1.25893032840329	Positive
15	RGPD5	-1.23438894302791	0.0295177104706875	0.00818511503040599	Endothelium	1.23438894302791	Negative
16	CLIC3	-1.20082580245157	4.88846096880326e-17	1.01573612876532e-18	Endothelium	1.20082580245157	Negative
17	BMPR1B	1.19795847746348	2.60674105333812e-32	1.79724307606425e-34	Endothelium	1.19795847746348	Positive
18	TARDBP	1.14206852167741	2.52816761865816e-07	1.53871742782327e-08	Endothelium	1.14206852167741	Positive
19	NPR3	1.12813910553692	2.7964842631347e-52	7.39531161388097e-55	Endothelium	1.12813910553692	Positive
20	NPY1R	1.12513334259375	2.54035871322881e-09	1.1012699748508e-10	Endothelium	1.12513334259375	Positive
21	PCDH15	1.09165764573013	1.69942116830288e-89	1.92605345859789e-92	Endothelium	1.09165764573013	Positive
22	HS3ST2	1.09112151030269	4.35497060636066e-23	5.34705495680852e-25	Endothelium	1.09112151030269	Positive
23	CRTAC1	-1.08782805021582	3.61453954992888e-09	1.59083436934913e-10	Endothelium	1.08782805021582	Negative
25	EEF1AKMT2	1.07124138850597	0.0133297559053624	0.00310456914078426	Endothelium	1.07124138850597	Positive
26	ZFP91	1.02856522116296	0.00909037956546095	0.00195063679379744	Endothelium	1.02856522116296	Positive
28	SMOC1	1.01340224732851	1.28627240000664e-45	4.13045538347428e-48	Endothelium	1.01340224732851	Positive
29	BORCS7	1.01158161144446	0.00878589842837644	0.00187202369233257	Endothelium	1.01158161144446	Positive
30	CP	0.987270371305731	4.59518864232855e-27	4.38339679708333e-29	Endothelium	0.987270371305731	Positive
31	CCN3	-0.986578014083297	3.08086377741552e-10	1.19300542948656e-11	Endothelium	0.986578014083297	Negative
32	POSTN	0.983239416939444	1.20931710486358e-75	2.05588476459619e-78	Endothelium	0.983239416939444	Positive
33	PI16	-0.960282704434436	1.26520887131933e-12	3.64458543400451e-14	Endothelium	0.960282704434436	Negative
34	KCNK2	-0.955374595047123	9.61803864989724e-07	6.44957257407163e-08	Endothelium	0.955374595047123	Negative
35	KCNH7	-0.955203362803445	1.68626055378556e-06	1.19923894692154e-07	Endothelium	0.955203362803445	Negative
36	IGSF22	-0.95324512259426	2.57434295626993e-06	1.89161203246884e-07	Endothelium	0.95324512259426	Negative
37	SLC25A21	-0.95269889534493	8.60034080516099e-27	8.36640633671687e-29	Endothelium	0.95269889534493	Negative
38	COLEC11	0.937726990839216	1.6896509549374e-22	2.17031101125318e-24	Endothelium	0.937726990839216	Positive
40	TNNT3	-0.931829045573446	2.4293248093037e-64	4.81826794440666e-67	Endothelium	0.931829045573446	Negative
41	PWWP3B	0.910911011605599	2.10105394879203e-15	4.82202596861034e-17	Endothelium	0.910911011605599	Positive
42	ADAMTSL1	0.905182083524593	2.22859643827152e-68	3.99918136826207e-71	Endothelium	0.905182083524593	Positive
43	NOL4	-0.893341071030161	2.10067773823186e-07	1.25588308301924e-08	Endothelium	0.893341071030161	Negative
44	RASGEF1B	-0.888791547926572	8.22339461543871e-317	7.7667119526244e-321	Endothelium	0.888791547926572	Negative
45	PKHD1L1	0.887136133598097	1.3012233657459e-81	1.84344073348966e-84	Endothelium	0.887136133598097	Positive
46	SCD5	0.881078569752569	2.67113679721365e-36	1.41276596754783e-38	Endothelium	0.881078569752569	Positive
47	FAM227A	-0.879046178132548	2.05917513267258e-15	4.6675673577769e-17	Endothelium	0.879046178132548	Negative
48	INHBA	0.875720344417919	4.44400914637666e-25	4.95271136449231e-27	Endothelium	0.875720344417919	Positive
49	ABCB1	-0.868474095385215	6.19358195130369e-141	2.92481202838293e-144	Endothelium	0.868474095385215	Negative
50	BMPER	0.861579403233757	3.53417546298454e-39	1.60219514755627e-41	Endothelium	0.861579403233757	Positive
51	F5	0.853742850055884	1.00648241979567e-09	4.16357480043922e-11	Endothelium	0.853742850055884	Positive
53	NPPB	-0.836403563432021	1.16457967529541e-08	5.57651960119733e-10	Endothelium	0.836403563432021	Negative
54	SCGN	0.832659887174635	3.58134834760597e-09	1.57284376807402e-10	Endothelium	0.832659887174635	Positive
55	PCDH7	0.830812184624251	8.67302664419388e-78	1.39253355639683e-80	Endothelium	0.830812184624251	Positive
56	NRXN3	0.830425990860746	9.14981700165812e-35	5.44426209958879e-37	Endothelium	0.830425990860746	Positive
57	MYCBPAP	-0.829380114081755	0.000180796723339794	2.0644431291822e-05	Endothelium	0.829380114081755	Negative
58	DGKG	0.817965885656044	4.67186336559613e-40	2.02971018905763e-42	Endothelium	0.817965885656044	Positive
59	CSMD1	-0.815636480814368	9.01015604643828e-16	1.9827789561958e-17	Endothelium	0.815636480814368	Negative
60	ADGRG6	0.815099595003566	2.01130253757488e-32	1.34872006203076e-34	Endothelium	0.815099595003566	Positive
61	GPAM	0.810460068255009	2.72797143257451e-11	9.37836797749453e-13	Endothelium	0.810460068255009	Positive
62	NDUFA13	0.797709206316766	0.000182180176552496	2.08196083895466e-05	Endothelium	0.797709206316766	Positive
63	STX16	0.797441818244537	9.86274553208803e-05	1.04794000033992e-05	Endothelium	0.797441818244537	Positive
64	MT-ND4L	0.796538417919287	1.08285611545414e-31	7.97721732200818e-34	Endothelium	0.796538417919287	Positive
65	SEMA3D	-0.793817007437259	5.53585248363558e-16	1.19208005881084e-17	Endothelium	0.793817007437259	Negative
66	RUNDC3B	-0.789482932906985	2.34909491776291e-81	3.54982231622653e-84	Endothelium	0.789482932906985	Negative
67	SLC17A3	0.779046023194409	4.61835523051236e-08	2.399032278789e-09	Endothelium	0.779046023194409	Positive
70	SLC43A3	0.770748829272692	0.0108114475743702	0.00241184729605802	Endothelium	0.770748829272692	Positive
71	TRIM39	-0.764728814846903	0.0125322689284193	0.00288095415298193	Endothelium	0.764728814846903	Negative
72	SALL3	0.760325181182527	0.00121555049830965	0.000183457659265094	Endothelium	0.760325181182527	Positive
73	PDP2	-0.760300448776057	2.34797069463908e-16	4.94519706181068e-18	Endothelium	0.760300448776057	Negative
74	ATP10A	0.757820076929876	3.7038176547957e-26	3.77797796295746e-28	Endothelium	0.757820076929876	Positive
75	AKNAD1	-0.754655379479054	0.00187946562086718	0.00030300791602005	Endothelium	0.754655379479054	Negative
76	OR51E1	-0.753946726203125	0.000163845957753333	1.85696212036267e-05	Endothelium	0.753946726203125	Negative
77	GATA4	0.751677369968453	1.94126359746198e-50	5.31702345356984e-53	Endothelium	0.751677369968453	Positive
78	SALL1	0.745450903473979	0.00185562129364057	0.00029898847062248	Endothelium	0.745450903473979	Positive
79	CEMIP2	0.744112400381315	5.59224918080302e-85	7.39436045818306e-88	Endothelium	0.744112400381315	Positive
80	ST6GALNAC6	-0.742394187314097	0.00013905859732136	1.5392583685364e-05	Endothelium	0.742394187314097	Negative
81	CLSTN3	0.734652633012742	7.96861662942395e-10	3.22116350339389e-11	Endothelium	0.734652633012742	Positive
82	DNAJC5G	0.734096779272502	1.35449688990486e-10	5.02755267975642e-12	Endothelium	0.734096779272502	Positive
83	SMIM26	0.733474726091148	0.0670812953466684	0.0231249270887174	Endothelium	0.733474726091148	Positive
84	KIAA1549	-0.730038285073621	1.15810374656775e-35	6.34397594455321e-38	Endothelium	0.730038285073621	Negative
85	METTL24	0.729549623200597	2.77234162248646e-05	2.56863159393579e-06	Endothelium	0.729549623200597	Positive
86	ANKRD30BL	-0.729151347023585	3.36408172361861e-07	2.07475006188417e-08	Endothelium	0.729151347023585	Negative
88	SAMD5	-0.726178462703909	5.65842397318722e-08	3.00877663100151e-09	Endothelium	0.726178462703909	Negative
89	LRRC8D	-0.72368012903568	0.0411610130155603	0.0123428613831133	Endothelium	0.72368012903568	Negative
90	IL1R1	0.72032145119639	2.88538874701857e-57	6.54035983457176e-60	Endothelium	0.72032145119639	Positive
93	RIN1	-0.703154722410305	0.00800409395937554	0.00167346512590381	Endothelium	0.703154722410305	Negative
94	LITAF	0.701885950846565	2.77928419546718e-24	3.25492293386788e-26	Endothelium	0.701885950846565	Positive
95	UQCRHL	-0.700033020952641	8.6508022164577e-05	9.02010355777229e-06	Endothelium	0.700033020952641	Negative
96	ANKRD2	-0.699101564643044	2.06353403481949e-15	4.69693712118906e-17	Endothelium	0.699101564643044	Negative
98	LINGO1	-0.696388862738648	4.57916008562445e-273	8.64971682210889e-277	Endothelium	0.696388862738648	Negative
99	CTSD	0.694548294990763	0.00710332047075958	0.00144978046253414	Endothelium	0.694548294990763	Positive
100	ZNF804B	0.694018737591064	0.00026211795581047	3.11927299132217e-05	Endothelium	0.694018737591064	Positive
103	RIMS1	-0.690682286562708	1.14142998384368e-05	9.50832306148591e-07	Endothelium	0.690682286562708	Negative
104	PTPN5	-0.68985858210512	1.58568602674315e-27	1.4526968699857e-29	Endothelium	0.68985858210512	Negative
105	PLVAP	0.683422774021852	8.12347404796105e-29	6.59821277034993e-31	Endothelium	0.683422774021852	Positive
106	RAB5IF	-0.676993682336198	1.78220004031759e-07	1.03855064684166e-08	Endothelium	0.676993682336198	Negative
107	SLC26A3	-0.675701038215371	5.69627299381848e-100	4.30394634969284e-103	Endothelium	0.675701038215371	Negative
109	SULT1B1	-0.668751365791122	0.00651483804694551	0.00129521477982814	Endothelium	0.668751365791122	Negative
110	MRPS28	-0.668677097783021	0.0045430976442482	0.000843141940965973	Endothelium	0.668677097783021	Negative
111	HOXB3	-0.666476709722012	6.0125534484067e-09	2.72007281997243e-10	Endothelium	0.666476709722012	Negative
112	DHFR	0.666151221904805	1.72226432640728e-26	1.69168388691308e-28	Endothelium	0.666151221904805	Positive
113	TIA1	0.665995225494	0.0494921204362438	0.0156123613767524	Endothelium	0.665995225494	Positive
114	ADAMTS17	0.663013804807595	2.18975418822062e-18	3.88811661678766e-20	Endothelium	0.663013804807595	Positive
115	GOLGA8M	-0.662528552368201	0.000114249688841615	1.23982709179275e-05	Endothelium	0.662528552368201	Negative
117	TSTA3	-0.658722236311247	2.22615385463484e-13	6.01322253896454e-15	Endothelium	0.658722236311247	Negative
118	COX6A1	0.652518686003063	0.0217811645123986	0.00562789070793431	Endothelium	0.652518686003063	Positive
119	H2BC3	-0.64889150895664	0.0416322279750346	0.0125313478047257	Endothelium	0.64889150895664	Negative
121	TWIST2	0.645890136580543	1.17794800273787e-06	8.02134973530419e-08	Endothelium	0.645890136580543	Positive
122	DKK2	-0.644572708497255	6.2192968471059e-07	4.08236806643237e-08	Endothelium	0.644572708497255	Negative
123	ZNF598	-0.644561331071789	2.15963220419542e-06	1.56852773425224e-07	Endothelium	0.644561331071789	Negative
125	MTMR11	-0.639082165571037	6.96998466649203e-05	7.09637653048585e-06	Endothelium	0.639082165571037	Negative
126	C1QTNF12	-0.635599004401772	0.000478394026354432	6.15839684474019e-05	Endothelium	0.635599004401772	Negative
127	HEY1	-0.634934117807855	4.1407152300254e-16	8.87743064994111e-18	Endothelium	0.634934117807855	Negative
128	MPP7	-0.625207959893926	3.74890105747883e-11	1.31006175979143e-12	Endothelium	0.625207959893926	Negative
129	PLA2G5	0.624540213997448	2.3638432514206e-59	5.13490694962918e-62	Endothelium	0.624540213997448	Positive
130	ZNF10	0.622841117717781	0.0567624317777871	0.0185973626593449	Endothelium	0.622841117717781	Positive
131	CFAP54	-0.622159233727957	1.39585740667684e-07	8.04186832331762e-09	Endothelium	0.622159233727957	Negative
132	NSG1	-0.618399670397507	0.0150487381842146	0.00358594318462158	Endothelium	0.618399670397507	Negative
133	BCOR	-0.618107518437315	8.63772227790584e-39	4.07901505379006e-41	Endothelium	0.618107518437315	Negative
134	TAX1BP3	-0.617767655362336	7.9434620753888e-08	4.3813580015367e-09	Endothelium	0.617767655362336	Negative
135	KCNT2	0.616375670231367	3.08866782378411e-20	4.78410958727421e-22	Endothelium	0.616375670231367	Positive
136	BMX	0.612890667615327	1.36654478835416e-30	1.03252345172207e-32	Endothelium	0.612890667615327	Positive
137	DOK5	0.611790004978085	5.80821953383801e-21	8.28335048743427e-23	Endothelium	0.611790004978085	Positive
138	CLSTN2	0.610825389639767	1.65585365993211e-13	4.42582721723447e-15	Endothelium	0.610825389639767	Positive
140	EPB41L4B	0.6105122569671	1.99314702420364e-07	1.17277162455503e-08	Endothelium	0.6105122569671	Positive
141	F13A1	0.606743874585841	7.69148034155943e-38	3.70481202700728e-40	Endothelium	0.606743874585841	Positive
142	AC138969.1	-0.605783681111215	0.0664713718805558	0.0228330543567795	Endothelium	0.605783681111215	Negative
143	ZNF585B	-0.605521142214229	0.0033219809300671	0.000586084281957438	Endothelium	0.605521142214229	Negative
144	ADPRH	-0.605301907749953	0.00381580668775132	0.000684380137895708	Endothelium	0.605301907749953	Negative
145	HS6ST3	-0.603374479151066	0.000197052661921769	2.26681282792515e-05	Endothelium	0.603374479151066	Negative
146	SRD5A1	-0.599639372814604	2.18808335871941e-05	1.96944034837514e-06	Endothelium	0.599639372814604	Negative
148	SGK1	-0.597970522792883	2.50127464571036e-44	8.50452278481043e-47	Endothelium	0.597970522792883	Negative
150	MYL7	-0.596170819499307	2.54570580207061e-11	8.70367869616133e-13	Endothelium	0.596170819499307	Negative
151	FGF7	0.594418819650476	4.59258037165115e-12	1.38801069033658e-13	Endothelium	0.594418819650476	Positive
152	RGPD2	-0.592353157181265	0.00263999468419164	0.00045030510008029	Endothelium	0.592353157181265	Negative
154	CRYM	-0.59106483978827	1.5752911273116e-06	1.10638896059166e-07	Endothelium	0.59106483978827	Negative
155	CFAP46	-0.590939291231204	0.00282743311825942	0.000485748096157337	Endothelium	0.590939291231204	Negative
156	CYSLTR1	-0.588941494259558	8.51571355003282e-05	8.86316238395936e-06	Endothelium	0.588941494259558	Negative
157	ZBTB7C	-0.587296737080017	2.09246560836465e-19	3.43869489852144e-21	Endothelium	0.587296737080017	Negative
158	IGFBP5	-0.586891096984129	2.27662256800373e-25	2.47272001624886e-27	Endothelium	0.586891096984129	Negative
159	ADAMTS3	0.586575484453724	0.00117521464803461	0.000175594028446426	Endothelium	0.586575484453724	Positive
160	KIAA1755	0.586470217463677	9.42374719850688e-06	7.65434698783143e-07	Endothelium	0.586470217463677	Positive
161	PTGS1	0.586215532840535	2.53886492016868e-08	1.26607544186727e-09	Endothelium	0.586215532840535	Positive
162	OAZ1	0.584886789621782	0.0289149037926516	0.00796273648017154	Endothelium	0.584886789621782	Positive
163	NECAB1	0.584551627249663	1.08840448265039e-09	4.52302580625397e-11	Endothelium	0.584551627249663	Positive
164	GSKIP	-0.583569183033669	2.84521205794942e-05	2.64420916605802e-06	Endothelium	0.583569183033669	Negative
165	DOCK2	0.580850512562352	4.46639008335537e-11	1.5776632897383e-12	Endothelium	0.580850512562352	Positive
166	CA4	-0.577298936731369	4.8940263768777e-35	2.86578801819434e-37	Endothelium	0.577298936731369	Negative
167	KBTBD4	-0.576508617036612	2.76515440603881e-05	2.55674930441254e-06	Endothelium	0.576508617036612	Negative
168	TRMT10A	0.576442938422954	0.000785378838783682	0.000110745240489614	Endothelium	0.576442938422954	Positive
169	AMT	-0.576125634539097	0.000751103209880915	0.00010506032474518	Endothelium	0.576125634539097	Negative
170	CNTNAP5	-0.575876161342308	6.68965472824154e-09	3.07061975625745e-10	Endothelium	0.575876161342308	Negative
171	HVCN1	-0.574764394002363	7.36040112222517e-08	4.05280870254748e-09	Endothelium	0.574764394002363	Negative
172	EBP	-0.573327441517391	0.000226308155956655	2.64610405245881e-05	Endothelium	0.573327441517391	Negative
173	ABCA10	0.573165446481369	5.5704408740631e-32	3.94581663727552e-34	Endothelium	0.573165446481369	Positive
174	CXCL2	0.573120210622002	6.20268735140069e-30	4.80374350977386e-32	Endothelium	0.573120210622002	Positive
175	NR1D1	-0.573072286233493	0.00137724089425399	0.000212543598527675	Endothelium	0.573072286233493	Negative
176	ZNF154	-0.570681606474414	2.48646467650503e-05	2.28027691810198e-06	Endothelium	0.570681606474414	Negative
177	NEDD8	0.568890001945374	0.0703180140785484	0.0246059918928052	Endothelium	0.568890001945374	Positive
178	C1QTNF2	-0.568102446122283	0.00743073634745903	0.00152783462678677	Endothelium	0.568102446122283	Negative
179	SH3BGRL3	-0.56796364443211	1.99144397257181e-11	6.60178347537499e-13	Endothelium	0.56796364443211	Negative
180	MYRIP	0.567494417517031	2.70083908291573e-65	5.10169830546983e-68	Endothelium	0.567494417517031	Positive
181	CABP1	-0.567412066466339	1.21426027818885e-24	1.3761922306636e-26	Endothelium	0.567412066466339	Negative
182	ABHD17C	-0.564567898600975	0.00226041663994492	0.000374458895585889	Endothelium	0.564567898600975	Negative
184	KAZALD1	-0.564053048777256	9.53467791775758e-05	1.00947997221442e-05	Endothelium	0.564053048777256	Negative
185	CFH	0.56295797716672	2.26501571651014e-36	1.17657597665336e-38	Endothelium	0.56295797716672	Positive
187	CALHM2	-0.559843665840535	5.46014509498302e-05	5.43539188714781e-06	Endothelium	0.559843665840535	Negative
188	GALNTL6	-0.558470967619637	5.77096170472553e-09	2.60532649684436e-10	Endothelium	0.558470967619637	Negative
190	MRPL34	-0.558111556110272	1.64326302153288e-06	1.16511769817213e-07	Endothelium	0.558111556110272	Negative
191	LRIG3	0.557291622020488	3.34619790819184e-19	5.59385181101205e-21	Endothelium	0.557291622020488	Positive
193	KCNIP4	-0.556016284089729	1.89717816454357e-10	7.20311316723192e-12	Endothelium	0.556016284089729	Negative
194	SPATC1L	-0.55496032504566	0.000173192231513662	1.96860047416807e-05	Endothelium	0.55496032504566	Negative
196	POLR2K	-0.553014327715318	3.55001961050783e-06	2.68564951644954e-07	Endothelium	0.553014327715318	Negative
197	RCAN3	-0.552620808348915	1.72420956994676e-09	7.31176895453432e-11	Endothelium	0.552620808348915	Negative
198	ROBO2	-0.552616763677632	4.98082325287409e-09	2.23920652471484e-10	Endothelium	0.552616763677632	Negative
199	ZNF287	-0.552493717334157	0.000309516903049065	3.73302876080144e-05	Endothelium	0.552493717334157	Negative
200	LUM	-0.55225900835642	3.72008303539299e-09	1.64079975210477e-10	Endothelium	0.55225900835642	Negative
201	CDH11	0.55180731521655	8.9698765612331e-24	1.06743903165411e-25	Endothelium	0.55180731521655	Positive
202	LENG9	-0.551686104008948	0.0068994559663095	0.00139513932979492	Endothelium	0.551686104008948	Negative
203	HTR4	-0.550849488683122	0.00073180139350893	0.000102145603469463	Endothelium	0.550849488683122	Negative
204	NFATC1	0.550538340767004	4.55006077103684e-17	9.32530399806379e-19	Endothelium	0.550538340767004	Positive
205	IGF2	-0.550006336705001	0.000264754365053583	3.15564798543277e-05	Endothelium	0.550006336705001	Negative
206	SLC52A3	-0.549965339723798	5.17085063923443e-08	2.70068039620007e-09	Endothelium	0.549965339723798	Negative
207	NGF	0.549561758943705	2.85627389328165e-17	5.66506911209999e-19	Endothelium	0.549561758943705	Positive
208	PLXNA4	0.549379992318117	3.3842955460379e-16	7.22375135440655e-18	Endothelium	0.549379992318117	Positive
209	EIF5A2	-0.547705805696045	0.000519097148490022	6.80493806294059e-05	Endothelium	0.547705805696045	Negative
210	UNC79	-0.547384612373701	3.87575077679333e-05	3.71175981079376e-06	Endothelium	0.547384612373701	Negative
212	SLC26A7	0.545304465063621	0.00628906932740259	0.00124082601293389	Endothelium	0.545304465063621	Positive
213	SPDYE16	-0.543596171267975	2.70003876156979e-10	1.03533787041682e-11	Endothelium	0.543596171267975	Negative
214	CLMP	0.542742793116409	1.03273420320828e-14	2.45796202501403e-16	Endothelium	0.542742793116409	Positive
215	MEST	0.541937312380014	7.73595150038972e-06	6.1227118977395e-07	Endothelium	0.541937312380014	Positive
216	ADCK5	-0.54053974795958	7.99116284616321e-05	8.24173576502666e-06	Endothelium	0.54053974795958	Negative
217	KCNJ1	-0.539996369418599	6.45283403384992e-06	5.08279522500079e-07	Endothelium	0.539996369418599	Negative
218	FAM155A	-0.539435917500856	2.04865591266114e-20	3.13451320222049e-22	Endothelium	0.539435917500856	Negative
219	AGMO	-0.538680472153593	7.56879309281561e-18	1.42254422503807e-19	Endothelium	0.538680472153593	Negative
220	TP63	-0.537264304263299	2.03894730853739e-07	1.21127489334153e-08	Endothelium	0.537264304263299	Negative
221	B3GALNT1	-0.536624910135841	0.000104972171651411	1.1282426458189e-05	Endothelium	0.536624910135841	Negative
222	NRGN	-0.536201144017216	9.63423604315921e-06	7.84351291008995e-07	Endothelium	0.536201144017216	Negative
223	ANGPTL4	0.534620737408791	1.68948210122528e-13	4.53166713966734e-15	Endothelium	0.534620737408791	Positive
224	CCDC3	0.534352983788703	6.68469782727174e-10	2.6832230606257e-11	Endothelium	0.534352983788703	Positive
225	LHX6	-0.533595854970702	8.55330732878346e-07	5.69520368983031e-08	Endothelium	0.533595854970702	Negative
226	REPS2	-0.533391815346286	6.70070005239374e-05	6.78423730276359e-06	Endothelium	0.533391815346286	Negative
227	RPS15A	-0.533208236839855	4.99744388004159e-12	1.51509207167865e-13	Endothelium	0.533208236839855	Negative
228	B4GALT3	-0.532942868175674	0.00061456501559667	8.35826995144696e-05	Endothelium	0.532942868175674	Negative
229	H1-10	-0.532879861166449	6.09422940027775e-09	2.76277872320865e-10	Endothelium	0.532879861166449	Negative
230	ABCA1	0.52951524358429	7.02806914695052e-20	1.10850731728441e-21	Endothelium	0.52951524358429	Positive
231	OVCH1	-0.529223611587264	4.24311229142391e-09	1.88351225629887e-10	Endothelium	0.529223611587264	Negative
232	PERP	-0.528988125259735	0.00171689099309987	0.000273240792941039	Endothelium	0.528988125259735	Negative
233	MGAT4B	-0.528924972598166	0.000144345108359608	1.604591920469e-05	Endothelium	0.528924972598166	Negative
234	MDGA2	-0.528529168719041	0.000440218636914001	5.58380836206557e-05	Endothelium	0.528529168719041	Negative
235	DPP4	-0.527948234753032	1.47471663461277e-05	1.26885800352496e-06	Endothelium	0.527948234753032	Negative
236	ZNF334	0.527700446360368	0.00711149642235307	0.00145212082216919	Endothelium	0.527700446360368	Positive
237	REC114	-0.527123967784185	1.98270916971585e-05	1.76024425720901e-06	Endothelium	0.527123967784185	Negative
238	PTHLH	-0.525774742346362	0.0543095441100683	0.0175802194494592	Endothelium	0.525774742346362	Negative
239	SVEP1	0.524799830418173	2.4803063727741e-14	6.13751671389133e-16	Endothelium	0.524799830418173	Positive
241	COL6A3	0.524015361599307	3.04342296632926e-27	2.87440778837294e-29	Endothelium	0.524015361599307	Positive
242	GNA14	0.522450852114922	1.22042584396206e-32	7.83802015389307e-35	Endothelium	0.522450852114922	Positive
243	WNK3	0.522445851958165	2.86601437661398e-08	1.4427518537356e-09	Endothelium	0.522445851958165	Positive
244	PRKG1	0.520674705509111	3.03063867089407e-55	7.15583365813673e-58	Endothelium	0.520674705509111	Positive
245	PRELID2	0.520359970946987	4.14458843273065e-18	7.47654316822397e-20	Endothelium	0.520359970946987	Positive
246	NRG1	0.519978287970277	1.24761890191335e-06	8.55469704183126e-08	Endothelium	0.519978287970277	Positive
247	THBD	-0.518847520937333	1.07859447092555e-17	2.04757733902565e-19	Endothelium	0.518847520937333	Negative
248	CCN2	-0.517933880247815	8.51729224238668e-10	3.45904388385557e-11	Endothelium	0.517933880247815	Negative
249	ZNF665	-0.517343338483195	4.01796738085861e-09	1.77598104858503e-10	Endothelium	0.517343338483195	Negative
250	HINT2	-0.51729287839981	5.38221374743037e-05	5.34256389171639e-06	Endothelium	0.51729287839981	Negative
251	SYTL1	-0.51614469913265	4.93304722341515e-05	4.86409265323519e-06	Endothelium	0.51614469913265	Negative
252	KCTD12	-0.515019700620664	4.44191818434144e-15	1.04041906848949e-16	Endothelium	0.515019700620664	Negative
254	NDNF	-0.514239596050383	1.25356411035003e-10	4.6315614785042e-12	Endothelium	0.514239596050383	Negative
255	RHBDF1	-0.513970189934258	3.4004620229487e-06	2.56608344950511e-07	Endothelium	0.513970189934258	Negative
256	CRHBP	-0.513863354574698	0.00117727365613876	0.000176124052826199	Endothelium	0.513863354574698	Negative
257	CD163	0.511878450188989	6.93783407022832e-11	2.49651943781355e-12	Endothelium	0.511878450188989	Positive
258	GRAPL	-0.51061006662757	3.26328939844605e-26	3.29780851561888e-28	Endothelium	0.51061006662757	Negative
259	ARF6	-0.508329713612842	8.45740330761701e-06	6.74962768694406e-07	Endothelium	0.508329713612842	Negative
260	FAM189A2	-0.505864784073869	2.30887631179223e-06	1.68564543730203e-07	Endothelium	0.505864784073869	Negative
261	ACTA1	-0.505421480691853	1.03790623880677e-39	4.60725285454458e-42	Endothelium	0.505421480691853	Negative
262	AKR1C2	0.505391846847577	3.69318384862541e-11	1.28361508905757e-12	Endothelium	0.505391846847577	Positive
263	BRCA2	0.504938552698861	9.30318158889373e-05	9.78819823387573e-06	Endothelium	0.504938552698861	Positive
264	MIER2	-0.504846403783274	6.07507716312015e-21	8.72130457871423e-23	Endothelium	0.504846403783274	Negative
265	BUD31	-0.50436113727429	7.85721787716054e-05	8.08874904241121e-06	Endothelium	0.50436113727429	Negative
266	DNASE1L3	0.503804470656048	2.13848079023196e-07	1.28208246058037e-08	Endothelium	0.503804470656048	Positive
267	CASS4	-0.503554782321313	0.00126333743361939	0.000191863108543632	Endothelium	0.503554782321313	Negative
268	C5orf30	0.502663965224738	0.00552825190952078	0.00106147866755343	Endothelium	0.502663965224738	Positive
269	MALRD1	-0.502424439038688	6.80810971031595e-05	6.90584607941002e-06	Endothelium	0.502424439038688	Negative
270	HTRA1	-0.502040895821776	1.55219913508886e-06	1.08777083324134e-07	Endothelium	0.502040895821776	Negative
271	ECM1	-0.501950760559019	0.000422452417117434	5.33451909412551e-05	Endothelium	0.501950760559019	Negative
272	ITM2A	-0.501015525813209	1.84571753031704e-28	1.55146260104096e-30	Endothelium	0.501015525813209	Negative
273	DMWD	-0.500802225544002	0.0519989313346188	0.0166199768356502	Endothelium	0.500802225544002	Negative
274	ATG9B	-0.497690582757163	0.000113970229899611	1.23571801968977e-05	Endothelium	0.497690582757163	Negative
276	ARHGAP26	0.495531645768234	6.69914106654796e-161	1.89813214956969e-164	Endothelium	0.495531645768234	Positive
277	RAB3C	-0.49513836113882	0.00170580626443527	0.000270982823647537	Endothelium	0.49513836113882	Negative
279	UROD	-0.493833433644246	5.09364576185856e-05	5.03206787580662e-06	Endothelium	0.493833433644246	Negative
280	TBC1D31	-0.493446453813341	0.00019107953917451	2.1908817581966e-05	Endothelium	0.493446453813341	Negative
282	ALDH1A2	0.492811866108353	2.95831623845214e-14	7.37623240414966e-16	Endothelium	0.492811866108353	Positive
283	GPC5	0.4925110322644	2.72134350405623e-14	6.75966510735538e-16	Endothelium	0.4925110322644	Positive
285	SIVA1	-0.492302772002789	2.01974745313788e-07	1.19796127745617e-08	Endothelium	0.492302772002789	Negative
286	COL19A1	0.492224411560452	9.70650368459665e-20	1.54930026699739e-21	Endothelium	0.492224411560452	Positive
287	KAZN	0.49174781475761	6.69871253401159e-37	3.41641931277508e-39	Endothelium	0.49174781475761	Positive
288	FMN2	-0.491326567810216	0.00067079900035836	9.22545673863748e-05	Endothelium	0.491326567810216	Negative
289	C7	0.490417208667404	3.58629498904549e-35	2.06615030536244e-37	Endothelium	0.490417208667404	Positive
290	PLET1	-0.489939408619887	1.27081715756422e-06	8.73776814041134e-08	Endothelium	0.489939408619887	Negative
291	UST	0.489854176889529	4.69822180241241e-13	1.30900588563625e-14	Endothelium	0.489854176889529	Positive
292	TM2D2	-0.489804799192697	0.00132286419319824	0.00020265259929803	Endothelium	0.489804799192697	Negative
293	ANPEP	-0.489775953939826	1.25124049202758e-06	8.59134716380853e-08	Endothelium	0.489775953939826	Negative
294	NR4A2	0.489598638199177	2.00738138183437e-05	1.78783589258577e-06	Endothelium	0.489598638199177	Positive
295	SLC14A1	-0.489259007432758	7.45104192579845e-18	1.39337580403107e-19	Endothelium	0.489259007432758	Negative
297	OPCML	0.488727353135837	1.29447668437013e-08	6.21074948677772e-10	Endothelium	0.488727353135837	Positive
298	RASSF7	-0.488227828483239	0.0145606968598785	0.00345039558192626	Endothelium	0.488227828483239	Negative
299	UBL7	-0.487107943094074	0.0102196146265727	0.00225086336505171	Endothelium	0.487107943094074	Negative
300	PLA2G4A	0.485645818835338	8.64924063263016e-08	4.81965618931979e-09	Endothelium	0.485645818835338	Positive
301	CREB3L1	-0.48550526756528	1.30027599687024e-13	3.46314536378359e-15	Endothelium	0.48550526756528	Negative
302	CARMIL1	0.485412894802616	4.12735990075962e-23	5.02861189268975e-25	Endothelium	0.485412894802616	Positive
303	RYR3	-0.484956352161235	0.000324251253594249	3.93523669124112e-05	Endothelium	0.484956352161235	Negative
304	RGCC	-0.484608397231937	8.41691359733832e-44	3.10029873721378e-46	Endothelium	0.484608397231937	Negative
305	EIF5A	-0.483357009470029	2.40752183732469e-07	1.45979318054633e-08	Endothelium	0.483357009470029	Negative
306	MTX1	-0.482838227547196	0.00507913960726365	0.000962772307496991	Endothelium	0.482838227547196	Negative
307	CPAMD8	-0.481771837375895	3.54707276682639e-42	1.40703679832554e-44	Endothelium	0.481771837375895	Negative
308	PRRG2	-0.479911548792357	0.00219346059808844	0.000362538349702944	Endothelium	0.479911548792357	Negative
310	SYK	0.478917135553948	4.29760516508121e-06	3.30803570980467e-07	Endothelium	0.478917135553948	Positive
311	OXSM	-0.478458520589265	0.00558447126231038	0.0010738556375202	Endothelium	0.478458520589265	Negative
312	ARMC9	-0.47755270902252	3.37022961663034e-17	6.71626793642805e-19	Endothelium	0.47755270902252	Negative
313	HYAL2	-0.47754531942308	2.80444677967029e-35	1.5627347941117e-37	Endothelium	0.47754531942308	Negative
314	TMEM273	-0.477310757685684	8.46875550691522e-08	4.70308673787887e-09	Endothelium	0.477310757685684	Negative
315	QRICH2	-0.476872888651206	0.0108092014525591	0.00240828354992321	Endothelium	0.476872888651206	Negative
316	SPINT2	-0.476676151909664	7.12728249875373e-09	3.2782268387732e-10	Endothelium	0.476676151909664	Negative
317	ALLC	0.475360411478427	0.0114043304832516	0.00257172645032851	Endothelium	0.475360411478427	Positive
318	LGALSL	-0.475335819163131	0.0175680299759753	0.00431236398824707	Endothelium	0.475335819163131	Negative
319	RNASE10	-0.473742409976784	1.599249824902e-08	7.73000152869794e-10	Endothelium	0.473742409976784	Negative
320	CD2BP2	-0.473445237738367	0.000110847868530294	1.19872317214948e-05	Endothelium	0.473445237738367	Negative
321	SPON1	0.473410805565384	1.24881334146371e-07	7.12394463774159e-09	Endothelium	0.473410805565384	Positive
322	KIF7	0.472832917089098	0.00913646101872371	0.00196225088369642	Endothelium	0.472832917089098	Positive
323	CCDC60	-0.472424521530195	6.20040653441226e-10	2.48297352719191e-11	Endothelium	0.472424521530195	Negative
325	NDUFB7	-0.471732364164958	2.73715990221671e-10	1.05474238770723e-11	Endothelium	0.471732364164958	Negative
326	GPR17	-0.470643396049817	2.66746849976608e-05	2.46138715930436e-06	Endothelium	0.470643396049817	Negative
327	PTPN3	-0.469897441499508	6.68147603197714e-07	4.40467535919914e-08	Endothelium	0.469897441499508	Negative
328	MRPS18A	-0.469556480536671	2.61760689891391e-06	1.93081884024534e-07	Endothelium	0.469556480536671	Negative
329	CCSER1	0.469242760526416	2.54010486329414e-21	3.55058103293854e-23	Endothelium	0.469242760526416	Positive
330	AVPR2	-0.466345785741303	0.000344438817646171	4.21277171186052e-05	Endothelium	0.466345785741303	Negative
331	TTLL1	-0.466236078507786	0.000130993545120309	1.43761333046655e-05	Endothelium	0.466236078507786	Negative
332	FGF18	-0.465742801958393	0.000289835416760852	3.47375466442691e-05	Endothelium	0.465742801958393	Negative
333	ABCA9	0.465303904376419	5.21936411347234e-28	4.43655808663119e-30	Endothelium	0.465303904376419	Positive
334	SORCS2	-0.463074987281796	0.000345271226663739	4.22621373022484e-05	Endothelium	0.463074987281796	Negative
335	COL3A1	0.46294634221155	2.14720493005525e-14	5.27269816598381e-16	Endothelium	0.46294634221155	Positive
336	MRPL55	-0.462930701933011	8.24260849873989e-06	6.55485111063372e-07	Endothelium	0.462930701933011	Negative
337	AHNAK2	-0.462580601772782	0.00208810217723385	0.000342560774636871	Endothelium	0.462580601772782	Negative
338	ORAI3	-0.4619311038519	0.00974775741827914	0.00212852428702884	Endothelium	0.4619311038519	Negative
339	TCN2	-0.461220789310188	3.41292339940332e-14	8.54197866303249e-16	Endothelium	0.461220789310188	Negative
340	SARNP	-0.459971591057514	0.0372433849398004	0.010897242778948	Endothelium	0.459971591057514	Negative
341	CDA	-0.45948552067808	2.17547112959359e-06	1.58619542127527e-07	Endothelium	0.45948552067808	Negative
342	PIGM	-0.459405623756609	0.0610610397897633	0.0204901656944682	Endothelium	0.459405623756609	Negative
343	FEM1B	-0.459092286373019	6.45134193829623e-05	6.48911896891338e-06	Endothelium	0.459092286373019	Negative
344	TSSC4	-0.458933129040712	0.000675730786191851	9.317783791463e-05	Endothelium	0.458933129040712	Negative
345	CATSPERB	0.458374336396152	7.53571779874363e-15	1.78642346759034e-16	Endothelium	0.458374336396152	Positive
346	RRAGC	-0.458197681797982	0.000356724962327011	4.38325629002117e-05	Endothelium	0.458197681797982	Negative
347	FGF1	-0.457940577739678	1.08793190905726e-05	8.99074820953062e-07	Endothelium	0.457940577739678	Negative
348	NT5C	-0.456677571088377	3.16025931970012e-05	2.95653027594006e-06	Endothelium	0.456677571088377	Negative
349	CPE	-0.45655033365742	3.4954166919746e-05	3.32110803940919e-06	Endothelium	0.45655033365742	Negative
350	PAXX	-0.455525725273666	6.61206648872843e-16	1.43007482614168e-17	Endothelium	0.455525725273666	Negative
351	SLC16A13	-0.455404579237495	1.21770443776063e-05	1.02127081670895e-06	Endothelium	0.455404579237495	Negative
352	CTNNA2	-0.455346041555952	1.1184604705159e-05	9.26457755526331e-07	Endothelium	0.455346041555952	Negative
353	CHRM5	-0.454990667842507	1.74854673387887e-06	1.2501415541616e-07	Endothelium	0.454990667842507	Negative
354	TF	-0.45458127426007	2.62045463956084e-05	2.41305560405347e-06	Endothelium	0.45458127426007	Negative
355	MRPS33	-0.454065934775078	0.00100027766518284	0.000146527262816263	Endothelium	0.454065934775078	Negative
356	C11orf24	-0.453612934141254	0.0140657831943158	0.00329990606863245	Endothelium	0.453612934141254	Negative
357	PRMT8	-0.45355737987642	0.074825396569975	0.0267344612036471	Endothelium	0.45355737987642	Negative
358	CCDC178	-0.45245275344928	0.00148752529090627	0.000232092159102489	Endothelium	0.45245275344928	Negative
359	HSBP1	-0.45217719001402	2.49128863082874e-06	1.828231267618e-07	Endothelium	0.45217719001402	Negative
360	IGF2BP2	0.451652724846736	4.76892818981984e-13	1.33320999639845e-14	Endothelium	0.451652724846736	Positive
361	FBXL15	-0.451036456365201	2.34076832594149e-06	1.71113967158927e-07	Endothelium	0.451036456365201	Negative
362	CCDC40	-0.450863075596828	0.00026403946731355	3.14463324785027e-05	Endothelium	0.450863075596828	Negative
363	VGLL3	0.450490844835229	0.000270621673733554	3.22813726790215e-05	Endothelium	0.450490844835229	Positive
364	TLL1	0.450143778399437	1.17972046904348e-14	2.84122326790789e-16	Endothelium	0.450143778399437	Positive
365	SRF	-0.450062402045381	0.00974690935429606	0.00212741854153553	Endothelium	0.450062402045381	Negative
366	CFI	-0.449838253653094	1.36263267947904e-07	7.82471353535374e-09	Endothelium	0.449838253653094	Negative
367	NR4A1	0.449601535888696	1.35857685922648e-17	2.6047516284754e-19	Endothelium	0.449601535888696	Positive
368	HDAC9	-0.449222015089255	9.27305063163262e-22	1.26116291174452e-23	Endothelium	0.449222015089255	Negative
369	JAK3	0.448170649776301	8.57254193138084e-05	8.93040588431532e-06	Endothelium	0.448170649776301	Positive
370	HIBCH	0.44803266619161	3.83005239363911e-44	1.37459379446814e-46	Endothelium	0.44803266619161	Positive
371	LRFN5	0.446667090899586	0.00011432899708543	1.24176753540088e-05	Endothelium	0.446667090899586	Positive
372	MYD88	-0.44489487937702	0.00498558869162503	0.000939388877955415	Endothelium	0.44489487937702	Negative
373	CDH19	0.444706325778105	3.73976698391064e-32	2.61373967519255e-34	Endothelium	0.444706325778105	Positive
374	RAMP2	-0.443811359176841	1.68308653885504e-20	2.55928346010259e-22	Endothelium	0.443811359176841	Negative
375	ALCAM	-0.443691583089564	0.0046535866020156	0.000867602942234492	Endothelium	0.443691583089564	Negative
376	SIGIRR	-0.44208180789286	3.46186715285881e-12	1.0299283652725e-13	Endothelium	0.44208180789286	Negative
377	SEC61G	-0.441908045677589	6.52947626325497e-05	6.59237828241365e-06	Endothelium	0.441908045677589	Negative
378	ZFP82	-0.441696538651222	1.47471440926309e-05	1.26746327203383e-06	Endothelium	0.441696538651222	Negative
379	ATOX1	-0.441688680041064	7.19880427152833e-08	3.94894389369994e-09	Endothelium	0.441688680041064	Negative
380	PID1	0.440971309454783	7.7567264874857e-34	4.90839322498623e-36	Endothelium	0.440971309454783	Positive
382	GPX8	-0.440274112784638	0.00962449957399238	0.00209251964670669	Endothelium	0.440274112784638	Negative
383	DLGAP1	-0.439785754746026	1.37912980256659e-05	1.17619400426674e-06	Endothelium	0.439785754746026	Negative
384	PPP1R9B	-0.4397426308195	0.00176081472425525	0.000280885537331613	Endothelium	0.4397426308195	Negative
385	MEDAG	0.439715653502796	0.00204408243701611	0.000333987780132024	Endothelium	0.439715653502796	Positive
386	VMA21	-0.439709342266642	0.00948197865237427	0.00205795116576843	Endothelium	0.439709342266642	Negative
387	RNF166	-0.439436097446885	0.00317809510689993	0.000557697460202122	Endothelium	0.439436097446885	Negative
388	GTF2H5	-0.438829088363524	0.000487833895298211	6.30756141540659e-05	Endothelium	0.438829088363524	Negative
389	SH3BP5L	0.437402424611151	0.00653639831388283	0.00130135319660606	Endothelium	0.437402424611151	Positive
390	FMN1	0.436770773122549	5.18697449737096e-12	1.5774516321812e-13	Endothelium	0.436770773122549	Positive
391	COA3	-0.43666702097191	0.00834392742657736	0.00175499871354248	Endothelium	0.43666702097191	Negative
392	GDF11	-0.436416062724442	0.000206653791559032	2.39023356676237e-05	Endothelium	0.436416062724442	Negative
393	VPS33B	-0.43607264162951	0.0107014352765197	0.00237618760248374	Endothelium	0.43607264162951	Negative
394	FMOD	0.435393240488028	0.00870792482873392	0.0018496527143769	Endothelium	0.435393240488028	Positive
395	GADD45A	-0.435311152097244	0.00120339844824008	0.00018094166316568	Endothelium	0.435311152097244	Negative
396	THOC6	-0.435304042983667	0.0170502647606206	0.00415145282894597	Endothelium	0.435304042983667	Negative
397	TESK1	-0.435285991031886	0.0138878686534203	0.00324242645553976	Endothelium	0.435285991031886	Negative
398	KIAA1211L	-0.434866295553656	1.5563336766472e-15	3.4542728939563e-17	Endothelium	0.434866295553656	Negative
399	PDLIM3	0.434626090597049	8.82054115744905e-12	2.79078323360921e-13	Endothelium	0.434626090597049	Positive
400	KCNQ5	-0.434618456939988	0.000242523170935747	2.86318439431133e-05	Endothelium	0.434618456939988	Negative
401	BACE2	0.434123928232068	8.35084423260961e-32	6.0730544570357e-34	Endothelium	0.434123928232068	Positive
402	COMMD5	-0.434066936450129	0.00204367762988021	0.00033372861938637	Endothelium	0.434066936450129	Negative
403	SFXN3	-0.433653314227393	1.03985336498419e-05	8.54431835602801e-07	Endothelium	0.433653314227393	Negative
404	RNF7	-0.433514256103819	2.35393201466145e-05	2.13830277619136e-06	Endothelium	0.433514256103819	Negative
405	MEIS2	0.433174090535269	6.4236311626428e-21	9.28235330453672e-23	Endothelium	0.433174090535269	Positive
406	CENPB	-0.432850047866391	0.00456354995766117	0.000847799656849217	Endothelium	0.432850047866391	Negative
407	SMIM29	-0.432747824499806	0.0113945938437408	0.00256746793203759	Endothelium	0.432747824499806	Negative
408	C1orf115	-0.431828660219411	0.00119409145572903	0.000179203940607616	Endothelium	0.431828660219411	Negative
409	MAZ	-0.431798552882034	0.000603799120301618	8.15482378193534e-05	Endothelium	0.431798552882034	Negative
410	NLGN2	0.431714199008594	0.00677377147994767	0.00135756923691433	Endothelium	0.431714199008594	Positive
411	MGAT4C	-0.431644650500328	1.7212053212955e-06	1.22734229087467e-07	Endothelium	0.431644650500328	Negative
412	PTPRS	0.430977135414963	9.70908624443658e-18	1.83397926793286e-19	Endothelium	0.430977135414963	Positive
413	C17orf58	-0.430879765297084	0.0229423398682599	0.00599560393043778	Endothelium	0.430879765297084	Negative
414	RHOB	-0.430655629410456	2.08470466881383e-15	4.76481422226056e-17	Endothelium	0.430655629410456	Negative
415	FSTL3	-0.430127180965799	0.000640253215960596	8.71973118072515e-05	Endothelium	0.430127180965799	Negative
416	SHISA3	-0.429690956413024	0.00923765495601717	0.00199096416789112	Endothelium	0.429690956413024	Negative
417	SMN2	-0.428980181814773	0.0340158607077164	0.00972157107117019	Endothelium	0.428980181814773	Negative
418	GALE	-0.428747138689326	0.0093728933328794	0.00202542311537855	Endothelium	0.428747138689326	Negative
419	TRABD2A	-0.428299312469876	0.00567143842988801	0.00109218577243499	Endothelium	0.428299312469876	Negative
420	BTNL8	-0.428222562024704	9.25352757296023e-06	7.4898688421108e-07	Endothelium	0.428222562024704	Negative
421	ACAA2	-0.427732375971455	0.000949992701815819	0.000137688529508041	Endothelium	0.427732375971455	Negative
422	ZSCAN31	-0.427408358782707	2.30323328335003e-11	7.76590746274992e-13	Endothelium	0.427408358782707	Negative
423	LRCH4	-0.426919629515769	0.000440606266044638	5.59288649002639e-05	Endothelium	0.426919629515769	Negative
424	CRIP1	-0.426605026469564	0.0976793455885548	0.0375001859450944	Endothelium	0.426605026469564	Negative
425	C11orf65	-0.426357647024258	0.000354016135069482	4.34662802786482e-05	Endothelium	0.426357647024258	Negative
426	ARL4A	-0.426340139610202	3.23064000767155e-10	1.25405463085852e-11	Endothelium	0.426340139610202	Negative
427	CCNJL	-0.425871668581844	0.0074979379845985	0.00154873350701898	Endothelium	0.425871668581844	Negative
428	APBB1	-0.425617197276907	1.308688930404e-06	9.01052351968756e-08	Endothelium	0.425617197276907	Negative
429	SUPT4H1	-0.425084638803985	0.00500333027340069	0.000944621950937664	Endothelium	0.425084638803985	Negative
430	P3H2	-0.424758673611141	0.00119076008163703	0.000178254130090167	Endothelium	0.424758673611141	Negative
431	ARPC1B	-0.42444189752188	1.80601910132453e-15	4.06733300387874e-17	Endothelium	0.42444189752188	Negative
432	NBPF14	-0.424395458989664	0.00667035761060597	0.00133206711225225	Endothelium	0.424395458989664	Negative
433	BAX	-0.423704507449999	7.05023088048291e-08	3.83541083033449e-09	Endothelium	0.423704507449999	Negative
434	DNASE1L1	-0.423310708021924	5.50078003848168e-08	2.89378020535918e-09	Endothelium	0.423310708021924	Negative
436	DDIT4	-0.422969950417494	1.12220495742415e-21	1.53683149628355e-23	Endothelium	0.422969950417494	Negative
437	PRX	-0.422712693951275	0.0251005138067749	0.0066899933852209	Endothelium	0.422712693951275	Negative
438	SRPX	0.422555543170035	8.35402467744559e-09	3.88671926942895e-10	Endothelium	0.422555543170035	Positive
439	ENDOD1	-0.422553564513364	1.5898718596461e-12	4.60984757188661e-14	Endothelium	0.422553564513364	Negative
440	GSDMB	-0.422450066323348	0.00644895746931492	0.00127907165522869	Endothelium	0.422450066323348	Negative
441	EMP3	-0.422330024967794	1.42185289536359e-08	6.83531473120578e-10	Endothelium	0.422330024967794	Negative
442	DYNLL1	-0.422175740645465	2.07481609392481e-10	7.91675200175316e-12	Endothelium	0.422175740645465	Negative
443	CALN1	-0.422057091876709	3.28837723094363e-05	3.09333558936519e-06	Endothelium	0.422057091876709	Negative
445	LMOD3	-0.421073509064234	0.00216775555576346	0.000357880308979461	Endothelium	0.421073509064234	Negative
446	PCBP1	-0.420978413738754	5.85969477010804e-08	3.12133344384297e-09	Endothelium	0.420978413738754	Negative
447	ATP5IF1	-0.420963266660824	2.23325718231143e-11	7.46668910595245e-13	Endothelium	0.420963266660824	Negative
448	TOR3A	-0.420353957933889	0.00074932002318646	0.000104669844568641	Endothelium	0.420353957933889	Negative
449	STON2	-0.42030117012569	1.94299071159638e-05	1.71843388508668e-06	Endothelium	0.42030117012569	Negative
450	AQP3	-0.419965210427242	1.94214430851285e-08	9.53829845510658e-10	Endothelium	0.419965210427242	Negative
451	SPECC1L	0.419955685240181	0.0916185229143434	0.0345862519917483	Endothelium	0.419955685240181	Positive
452	GJA1	-0.419687774240764	2.62352794205835e-07	1.60315694985999e-08	Endothelium	0.419687774240764	Negative
453	LTBP2	-0.419359981076687	0.000319448173992183	3.87091053298046e-05	Endothelium	0.419359981076687	Negative
454	UBB	-0.418971647980957	2.62640878993489e-15	6.12314100568808e-17	Endothelium	0.418971647980957	Negative
455	ABCB8	-0.418789449155983	0.000478495952154641	6.17326662866679e-05	Endothelium	0.418789449155983	Negative
456	LAMB1	0.41837741703721	1.35719790712784e-27	1.21773518301044e-29	Endothelium	0.41837741703721	Positive
457	CD226	-0.41836919641567	0.00860881393335012	0.00182209596001489	Endothelium	0.41836919641567	Negative
458	IGF1	0.418327914916915	1.36263267947904e-07	7.81994102879855e-09	Endothelium	0.418327914916915	Positive
459	CDR2L	-0.417783461710596	0.000610690321851336	8.28011739538708e-05	Endothelium	0.417783461710596	Negative
460	INO80D	-0.416927257823699	3.12186090982523e-35	1.76909382876383e-37	Endothelium	0.416927257823699	Negative
461	CA8	-0.416215296295788	4.96879822673012e-27	4.78671532986846e-29	Endothelium	0.416215296295788	Negative
462	RPL22L1	-0.415809901147774	0.00499535367101786	0.000941700597596491	Endothelium	0.415809901147774	Negative
463	ST6GAL1	0.415783754537524	3.07546803095698e-48	9.29495438143402e-51	Endothelium	0.415783754537524	Positive
464	TBX3	-0.414160813167607	2.4803063727741e-14	6.1221418273512e-16	Endothelium	0.414160813167607	Negative
465	DNAJC30	-0.413661917752043	0.00893848180769222	0.00191382114261789	Endothelium	0.413661917752043	Negative
466	GULP1	0.413558935856598	8.93748683671207e-30	7.00615231816303e-32	Endothelium	0.413558935856598	Positive
467	APBB1IP	0.413536027878562	2.83798006767439e-06	2.10677402077075e-07	Endothelium	0.413536027878562	Positive
468	CCNG2	-0.413373029356054	6.32558741371247e-05	6.35665376670766e-06	Endothelium	0.413373029356054	Negative
469	COL12A1	0.413316032625677	5.58205313912063e-05	5.57256343790188e-06	Endothelium	0.413316032625677	Positive
470	NTHL1	-0.412799988764624	1.23000275254902e-05	1.03274692766913e-06	Endothelium	0.412799988764624	Negative
471	SLC3A1	-0.412630132013989	0.00316143025997573	0.000554175912591137	Endothelium	0.412630132013989	Negative
472	SCN8A	-0.412463767284699	0.000418444589663386	5.26810198357851e-05	Endothelium	0.412463767284699	Negative
473	RALYL	-0.411735049726608	9.5285407159338e-06	7.74846388025973e-07	Endothelium	0.411735049726608	Negative
474	TXNDC9	-0.411677285467834	3.40267546685273e-07	2.10497962862537e-08	Endothelium	0.411677285467834	Negative
475	MARCKS	-0.411676050729367	8.96341871989308e-11	3.26773670747897e-12	Endothelium	0.411676050729367	Negative
476	HCFC1R1	-0.411383736040954	0.00232630051796091	0.000386691434795164	Endothelium	0.411383736040954	Negative
477	ETFBKMT	-0.411284515361885	0.0141429577299474	0.00332460572310581	Endothelium	0.411284515361885	Negative
478	GPM6A	-0.411100667726938	8.21784356417177e-11	2.98040416380994e-12	Endothelium	0.411100667726938	Negative
479	LDB1	0.410921440282455	0.00864755219462904	0.0018319285580424	Endothelium	0.410921440282455	Positive
480	ALG10B	-0.410257472465499	0.0448256540181025	0.013764386678928	Endothelium	0.410257472465499	Negative
481	TUBB4B	-0.410161591751377	9.54923905715416e-14	2.49824255650897e-15	Endothelium	0.410161591751377	Negative
482	MRPL50	-0.410127516966102	0.0042216965051736	0.000774739983380607	Endothelium	0.410127516966102	Negative
483	RDH10	-0.409932295196345	1.45690518332544e-07	8.40733912931472e-09	Endothelium	0.409932295196345	Negative
484	RPS17	-0.409584423448884	3.42523377715983e-05	3.24471994568503e-06	Endothelium	0.409584423448884	Negative
485	PRPS2	-0.409411091384365	0.00677319500352344	0.0013568139972113	Endothelium	0.409411091384365	Negative
486	CXXC1	-0.409122834814981	0.000232988064116269	2.73961220083826e-05	Endothelium	0.409122834814981	Negative
487	COL4A4	0.408816073505455	2.54281833391365e-16	5.37959299959065e-18	Endothelium	0.408816073505455	Positive
488	ANKDD1B	-0.408808585541569	0.00699162007931422	0.00142037918309453	Endothelium	0.408808585541569	Negative
489	HELLS	0.407863082837011	0.00397092308278121	0.000718951600839779	Endothelium	0.407863082837011	Positive
490	NAALADL2	0.407639585391662	4.33544889165434e-26	4.46320295797434e-28	Endothelium	0.407639585391662	Positive
491	ARHGAP20	0.4072695430217	0.0291502617475816	0.00805844504487828	Endothelium	0.4072695430217	Positive
492	PDE3A	0.406936749880953	2.64821714419376e-26	2.6512185236545e-28	Endothelium	0.406936749880953	Positive
493	CD109	-0.406911625158533	2.47710482282207e-13	6.73787484862823e-15	Endothelium	0.406911625158533	Negative
494	LHFPL3	-0.406888937716958	0.000992051929446466	0.000144886019752312	Endothelium	0.406888937716958	Negative
495	TCTN1	-0.406756272314909	0.00920400647959548	0.00198110415253099	Endothelium	0.406756272314909	Negative
496	MFSD4B	0.406403652853037	0.001846164590226	0.000297290387829177	Endothelium	0.406403652853037	Positive
497	USP19	-0.406277000854585	0.00514724950996684	0.000978113526072279	Endothelium	0.406277000854585	Negative
498	CHSY1	0.40603515628852	2.1679503869018e-32	1.47423902396042e-34	Endothelium	0.40603515628852	Positive
499	DUSP5	0.405066349584586	5.80985791349017e-06	4.5324354330779e-07	Endothelium	0.405066349584586	Positive
500	ABRACL	-0.405022376898094	0.00591336086566288	0.00114715179619112	Endothelium	0.405022376898094	Negative
501	C14orf93	-0.404918438178054	0.00903782471222213	0.00193679866566226	Endothelium	0.404918438178054	Negative
502	ADAM12	0.404760790939857	0.00421911994702303	0.000773850674076192	Endothelium	0.404760790939857	Positive
503	RAP2C	-0.403808056856114	0.000132698774569495	1.45883428030687e-05	Endothelium	0.403808056856114	Negative
504	N6AMT1	-0.403227002545715	0.00599726912513491	0.00116966006265618	Endothelium	0.403227002545715	Negative
505	LRP4	0.403222754834033	1.27499030848726e-59	2.64920540108799e-62	Endothelium	0.403222754834033	Positive
506	PRDX1	-0.402770526396562	1.86075913509324e-12	5.43043608560455e-14	Endothelium	0.402770526396562	Negative
507	RBM38	-0.40246033118322	0.0230906808074323	0.00603655123488597	Endothelium	0.40246033118322	Negative
508	CCDC115	-0.402409946041604	0.0334479334410356	0.00951503357805054	Endothelium	0.402409946041604	Negative
509	AKR1C1	0.402295660594309	6.68965472824154e-09	3.06997324763817e-10	Endothelium	0.402295660594309	Positive
510	MRPS30	-0.401900903714088	0.00505884492595131	0.000957014203502123	Endothelium	0.401900903714088	Negative
511	ARSJ	-0.401283366999623	0.0206822586707925	0.005270186427446	Endothelium	0.401283366999623	Negative
512	PDK4	0.401168166391899	1.23067128444458e-27	1.09258689778797e-29	Endothelium	0.401168166391899	Positive
513	PPDPF	-0.401146047666081	2.00738138183437e-05	1.78747553888508e-06	Endothelium	0.401146047666081	Negative
514	SYT15	-0.40039393960863	0.045073043023346	0.0138982593811388	Endothelium	0.40039393960863	Negative
515	HSPA12B	-0.399408895396593	8.18432907057518e-16	1.79331728784798e-17	Endothelium	0.399408895396593	Negative
516	CDC14B	-0.399183682067384	3.94125434924452e-10	1.54478707493056e-11	Endothelium	0.399183682067384	Negative
517	LIN7B	-0.398437145335858	0.000986338655932639	0.000143740134690599	Endothelium	0.398437145335858	Negative
518	FARSA	-0.398134993229194	7.8219586181265e-05	8.04506321792573e-06	Endothelium	0.398134993229194	Negative
519	ISLR2	-0.398087761831252	0.0248260414433631	0.00660042563874832	Endothelium	0.398087761831252	Negative
520	FABP5	-0.397879461363	1.47079392634092e-42	5.69536748960876e-45	Endothelium	0.397879461363	Negative
521	CYP3A5	-0.397666674760323	0.000718486820152531	9.9955712701613e-05	Endothelium	0.397666674760323	Negative
522	CLN8	-0.397628322813668	0.00117542809643152	0.000175736935837844	Endothelium	0.397628322813668	Negative
523	SNX16	-0.397393888081909	4.02961892041967e-05	3.8743408207284e-06	Endothelium	0.397393888081909	Negative
524	CAPN12	-0.396900784912192	0.000109565786631047	1.18278895088106e-05	Endothelium	0.396900784912192	Negative
525	PSME3	-0.396802267577316	0.000418327284172588	5.26267418320633e-05	Endothelium	0.396802267577316	Negative
526	LRRC6	-0.396622764527929	0.00331585353608038	0.000584690078566496	Endothelium	0.396622764527929	Negative
527	KCTD8	0.396339832075564	0.00263454523183817	0.000448877937120897	Endothelium	0.396339832075564	Positive
528	AP1G2	-0.39613787675648	0.00159678176484212	0.00025215518613676	Endothelium	0.39613787675648	Negative
529	PRKAR2B	0.396020640926531	7.41846861902961e-09	3.41916574054255e-10	Endothelium	0.396020640926531	Positive
530	MRPL57	-0.39586769163089	1.98270916971585e-05	1.75905764559739e-06	Endothelium	0.39586769163089	Negative
531	OLFML2A	-0.395780562653253	8.94863205539273e-05	9.33909937779464e-06	Endothelium	0.395780562653253	Negative
532	VEZF1	-0.39577086536796	2.03638704328987e-05	1.81751582537677e-06	Endothelium	0.39577086536796	Negative
533	SYCP2L	-0.395756187333956	6.15953667088392e-06	4.83431712646821e-07	Endothelium	0.395756187333956	Negative
534	GNAL	-0.395216772939767	0.000132076204355549	1.45074259223181e-05	Endothelium	0.395216772939767	Negative
535	HTRA2	-0.395105994755981	0.00176450054248414	0.000281973452765694	Endothelium	0.395105994755981	Negative
536	SP140	-0.394944878577595	0.00137123611279692	0.000211237143563637	Endothelium	0.394944878577595	Negative
537	LRRC74A	-0.394391098043245	0.00195284654372613	0.000316867242361304	Endothelium	0.394391098043245	Negative
538	MGST1	0.394177933787486	1.06315478296601e-22	1.33547021283036e-24	Endothelium	0.394177933787486	Positive
539	ZNF829	-0.394115211119423	0.0144401705457614	0.00340956048020433	Endothelium	0.394115211119423	Negative
540	GAS2L1	-0.393788226632217	2.44584786361715e-08	1.21506986802288e-09	Endothelium	0.393788226632217	Negative
541	PTAFR	-0.393644505655783	0.0188841077787635	0.00470474407696652	Endothelium	0.393644505655783	Negative
542	CREG1	-0.393101095135345	0.00216610316995047	0.000357402931422693	Endothelium	0.393101095135345	Negative
543	TRIM73	0.393007826809823	0.0128864972740797	0.00297775033047828	Endothelium	0.393007826809823	Positive
544	PCDH12	-0.392718588256307	1.13403383267997e-05	9.42529063806546e-07	Endothelium	0.392718588256307	Negative
545	RABAC1	-0.392628564564196	3.61081457957498e-11	1.2515762662486e-12	Endothelium	0.392628564564196	Negative
546	RPL41	-0.392388641709105	2.53727934898988e-25	2.77979225994358e-27	Endothelium	0.392388641709105	Negative
547	S100A10	-0.392361057152774	5.64319236308213e-20	8.84746819296972e-22	Endothelium	0.392361057152774	Negative
548	H4C3	0.392276356372999	0.00409074223205436	0.000744508904530483	Endothelium	0.392276356372999	Positive
549	TBL2	-0.392187308948197	0.0119513130493011	0.00272708465499731	Endothelium	0.392187308948197	Negative
550	ZFP1	-0.39192460080009	0.0193878096067538	0.00486343240607652	Endothelium	0.39192460080009	Negative
551	RNF24	0.391777686605306	1.72617696089308e-09	7.33641511524261e-11	Endothelium	0.391777686605306	Positive
552	MRPL40	-0.39137385996773	0.0133199607902689	0.00310102978352973	Endothelium	0.39137385996773	Negative
553	F2R	-0.391025105779153	0.000452433019268306	5.78146840829258e-05	Endothelium	0.391025105779153	Negative
554	BOLA1	-0.391007454721056	0.04492351063872	0.013827514277634	Endothelium	0.391007454721056	Negative
555	EML5	-0.390851421615634	0.0219437781191891	0.00568076084479575	Endothelium	0.390851421615634	Negative
556	MASP1	0.390845955694173	0.000324558087070911	3.94815655598162e-05	Endothelium	0.390845955694173	Positive
557	DNASE2	-0.390484179804003	0.0160621177600527	0.0038774813935299	Endothelium	0.390484179804003	Negative
558	S100A11	-0.390443168431575	1.51785998365494e-14	3.68426535511257e-16	Endothelium	0.390443168431575	Negative
559	SAP18	-0.390369515402435	9.24564772054075e-08	5.17819144151933e-09	Endothelium	0.390369515402435	Negative
560	MKKS	-0.39023773067165	0.000152800616642385	1.71301786885635e-05	Endothelium	0.39023773067165	Negative
561	CCND1	-0.390236011234205	4.05268643986826e-06	3.1080292682027e-07	Endothelium	0.390236011234205	Negative
562	FAM13C	0.390189248567948	1.64333238095885e-06	1.16715711227905e-07	Endothelium	0.390189248567948	Positive
563	SEMA4D	0.390031085936263	0.000518747111005175	6.79544997132771e-05	Endothelium	0.390031085936263	Positive
564	FAM124B	-0.38943194460909	0.0302389865343263	0.00843652873275406	Endothelium	0.38943194460909	Negative
565	CD38	0.389209544716412	1.78413744127661e-05	1.56541715427462e-06	Endothelium	0.389209544716412	Positive
566	EGR1	0.389133793565611	9.16946865937797e-05	9.60421301780333e-06	Endothelium	0.389133793565611	Positive
567	SCARA5	0.389073323171449	4.30925165917736e-08	2.2343966385421e-09	Endothelium	0.389073323171449	Positive
568	PTGIS	0.388981534287623	3.88354795595047e-13	1.06735214883036e-14	Endothelium	0.388981534287623	Positive
569	MTCL1	-0.388695404126931	0.0196963116129656	0.00496500337126986	Endothelium	0.388695404126931	Negative
570	LRRC75A	-0.388590924353597	0.00143848595276034	0.00022348974237729	Endothelium	0.388590924353597	Negative
571	PPP2R5D	-0.388452203213263	0.00036602717700019	4.51138520953199e-05	Endothelium	0.388452203213263	Negative
572	ZEB2	0.388064085885487	8.75853625797628e-21	1.30699728821331e-22	Endothelium	0.388064085885487	Positive
573	CABYR	-0.386675351925118	0.00384400086763497	0.000690162981618255	Endothelium	0.386675351925118	Negative
575	PAF1	-0.38602272772399	0.0687499859256189	0.0239209433462391	Endothelium	0.38602272772399	Negative
576	PPP1R14A	-0.385983151769629	9.88183392648615e-11	3.62122361491937e-12	Endothelium	0.385983151769629	Negative
577	PLAU	-0.385617903941482	0.00047580739438414	6.12060512987532e-05	Endothelium	0.385617903941482	Negative
578	PROX1	-0.385144997717883	0.00119244172455368	0.000178731112284349	Endothelium	0.385144997717883	Negative
579	SRPRB	-0.384838464848351	0.0022751095502453	0.000377322664358778	Endothelium	0.384838464848351	Negative
580	CD82	-0.384826549592826	1.00212483889379e-12	2.83941680835036e-14	Endothelium	0.384826549592826	Negative
581	RASSF9	-0.384746059696673	2.92718325913693e-06	2.18405248840024e-07	Endothelium	0.384746059696673	Negative
582	EHD1	-0.384719662560565	5.96417359420052e-08	3.1826200233503e-09	Endothelium	0.384719662560565	Negative
584	TPO	-0.38388552612514	3.71888324283333e-36	2.0020433022431e-38	Endothelium	0.38388552612514	Negative
585	IFI27	-0.383874612817576	4.88082170531137e-43	1.84390695327215e-45	Endothelium	0.383874612817576	Negative
586	CAVIN3	-0.383642044160827	6.31453389981609e-08	3.39939962494822e-09	Endothelium	0.383642044160827	Negative
587	ABI3	-0.383635648731937	0.000103164837003263	1.10686867052991e-05	Endothelium	0.383635648731937	Negative
588	NFKBIL1	-0.382983232717451	0.00843733041513045	0.00178101940666949	Endothelium	0.382983232717451	Negative
589	SLC9C1	-0.382980376622268	4.27445307417505e-22	5.69227317206916e-24	Endothelium	0.382980376622268	Negative
590	MAF	-0.382951579669169	0.000556706142458122	7.40311908368942e-05	Endothelium	0.382951579669169	Negative
591	PTPRC	0.382488914536193	0.000496730275561953	6.44027479407789e-05	Endothelium	0.382488914536193	Positive
592	COL18A1	0.382425273794055	4.48643318186265e-17	9.06778145937482e-19	Endothelium	0.382425273794055	Positive
593	PRR5L	-0.382193003885624	0.00276347223868269	0.000473871142431145	Endothelium	0.382193003885624	Negative
594	BID	-0.381672071839261	2.05895646391998e-07	1.22899554703195e-08	Endothelium	0.381672071839261	Negative
595	PARP2	-0.381282790434897	0.000178278157988501	2.0340008958265e-05	Endothelium	0.381282790434897	Negative
596	RPS28	-0.380903061240754	6.78897060220472e-11	2.43012831340724e-12	Endothelium	0.380903061240754	Negative
597	RPL35	-0.380863435022329	4.97153751137619e-11	1.76548744264965e-12	Endothelium	0.380863435022329	Negative
598	MCM6	0.380686674319791	0.0290814144665936	0.00803391927793599	Endothelium	0.380686674319791	Positive
599	PIAS3	-0.380181392316069	0.000512440817739207	6.69347989170121e-05	Endothelium	0.380181392316069	Negative
600	CTPS1	0.380041753841067	8.99087445772068e-05	9.39167656803841e-06	Endothelium	0.380041753841067	Positive
602	KBTBD3	-0.379479735275267	0.00879809596887985	0.00187545358913504	Endothelium	0.379479735275267	Negative
603	NRAP	0.378947746432323	1.13642270333433e-06	7.7063798733854e-08	Endothelium	0.378947746432323	Positive
604	DNAH14	-0.378287794757244	0.00171339111206817	0.00027234956947589	Endothelium	0.378287794757244	Negative
605	PSMA7	-0.378169688488841	2.10774198042771e-14	5.15588565291629e-16	Endothelium	0.378169688488841	Negative
606	SLC25A5	-0.37780737129937	4.86437600134137e-05	4.7734101486529e-06	Endothelium	0.37780737129937	Negative
607	ATRAID	-0.377313805003142	0.000100808315790109	1.07777685563283e-05	Endothelium	0.377313805003142	Negative
608	IL10RB	-0.377278161144885	9.29500990715391e-05	9.77082171010795e-06	Endothelium	0.377278161144885	Negative
609	PPFIA3	-0.377106714429498	0.000152106942723227	1.70380462853935e-05	Endothelium	0.377106714429498	Negative
610	GDPD5	0.376391830769771	0.0352303314274353	0.010141863448321	Endothelium	0.376391830769771	Positive
611	PDIK1L	-0.376262964211398	0.0097441164293453	0.00212520594989487	Endothelium	0.376262964211398	Negative
612	RHOC	-0.375771595227891	1.50603042570523e-14	3.64132781432319e-16	Endothelium	0.375771595227891	Negative
613	PRELID1	-0.375591771789912	0.000418756447296424	5.27993820495586e-05	Endothelium	0.375591771789912	Negative
614	HMCN1	0.375297642422239	1.7437719217205e-47	5.43487659773105e-50	Endothelium	0.375297642422239	Positive
615	TM4SF18	-0.375259624267154	2.3030665362127e-09	9.94051196684172e-11	Endothelium	0.375259624267154	Negative
616	PELI2	0.375237575362677	4.07189957319428e-17	8.19148667444638e-19	Endothelium	0.375237575362677	Positive
617	RGPD8	-0.375186989020272	0.000991480743514372	0.000144676780197365	Endothelium	0.375186989020272	Negative
618	DPCD	-0.374953261038227	0.0257808465645473	0.00691758453814497	Endothelium	0.374953261038227	Negative
619	RRAS	-0.374639085280636	4.5310928253148e-07	2.89291532859161e-08	Endothelium	0.374639085280636	Negative
620	SSNA1	-0.374468455214088	0.000140692617440861	1.5626607301705e-05	Endothelium	0.374468455214088	Negative
621	PLA2G2A	0.374450541031396	2.64463967306743e-09	1.15397008779482e-10	Endothelium	0.374450541031396	Positive
622	SELENON	-0.373995314716674	0.00752764923791221	0.00155700338411671	Endothelium	0.373995314716674	Negative
623	MAP3K19	-0.373675825830965	0.000112508090000595	1.21865077149132e-05	Endothelium	0.373675825830965	Negative
624	PAPPA	0.373576837437393	6.56455031430649e-05	6.6339902118511e-06	Endothelium	0.373576837437393	Positive
625	ATP5MC3	-0.373250798067354	4.18924583915045e-11	1.47185441269736e-12	Endothelium	0.373250798067354	Negative
626	NDUFA5	-0.373212356769975	2.04683308010486e-07	1.21789274694566e-08	Endothelium	0.373212356769975	Negative
627	SHC1	0.373192880866514	0.0301816848279607	0.00841494683387463	Endothelium	0.373192880866514	Positive
628	TBCCD1	-0.372774583983933	0.000206653791559032	2.39092269229141e-05	Endothelium	0.372774583983933	Negative
629	DYRK3	-0.372394876622563	0.000907143165344793	0.000131085100394554	Endothelium	0.372394876622563	Negative
630	ATP7B	-0.372221885850847	9.3221010812949e-05	9.82571288886013e-06	Endothelium	0.372221885850847	Negative
631	MMRN1	0.372074249668502	5.21298744057608e-05	5.16473727348348e-06	Endothelium	0.372074249668502	Positive
632	HOMER2	-0.372016384435934	0.0103613148491045	0.00228843323728822	Endothelium	0.372016384435934	Negative
633	BCL2L2-PABPN1	0.371715498483091	0.00640266554320573	0.0012668666710442	Endothelium	0.371715498483091	Positive
634	ELP5	-0.371159053045604	0.00146390646800691	0.000227992233258727	Endothelium	0.371159053045604	Negative
636	DPP6	-0.37103126573728	8.84486142772172e-06	7.11732332491396e-07	Endothelium	0.37103126573728	Negative
637	PDE8B	-0.370750035551227	0.0936300942787623	0.0355136436176341	Endothelium	0.370750035551227	Negative
638	GRHL1	0.370634574200349	0.0745698060358635	0.0265797551926094	Endothelium	0.370634574200349	Positive
639	NDUFS3	-0.37049658660802	4.58129632207926e-05	4.4826435489933e-06	Endothelium	0.37049658660802	Negative
640	HLA-DMA	0.370328962066969	0.0303882076205127	0.008486770866439	Endothelium	0.370328962066969	Positive
641	GCNT2	0.370193785169992	1.96829055243474e-09	8.42119021772703e-11	Endothelium	0.370193785169992	Positive
643	APOBEC2	-0.369356463778848	0.00143922506265062	0.000223740503695025	Endothelium	0.369356463778848	Negative
644	SMTNL2	0.369185373598568	0.00208399257813495	0.000341296102237061	Endothelium	0.369185373598568	Positive
645	CDKN1C	-0.369157984335632	4.52573826919074e-17	9.23271124051002e-19	Endothelium	0.369157984335632	Negative
646	CYB5D1	-0.369021598776794	0.00310830250131918	0.000543101589293586	Endothelium	0.369021598776794	Negative
647	CTSF	-0.368935908155345	0.0192746679965761	0.00482230785067342	Endothelium	0.368935908155345	Negative
648	ZNF428	-0.368918341529339	7.62122471671611e-05	7.80261389584461e-06	Endothelium	0.368918341529339	Negative
649	PTGDR	-0.368815880767487	3.09766342687051e-05	2.88760276003135e-06	Endothelium	0.368815880767487	Negative
650	GOLGB1	0.368756288889332	1.0160509024626e-24	1.14195369657206e-26	Endothelium	0.368756288889332	Positive
651	NDUFS7	-0.36868221740605	3.74334619017173e-06	2.84958162946582e-07	Endothelium	0.36868221740605	Negative
652	MT-ND3	0.368581936290127	2.82734790639055e-45	9.34616327197482e-48	Endothelium	0.368581936290127	Positive
653	NRXN1	0.367979654423068	0.000603449673565837	8.14440483118229e-05	Endothelium	0.367979654423068	Positive
654	TMEM233	-0.367791276091824	7.88453483204892e-05	8.1243176253923e-06	Endothelium	0.367791276091824	Negative
655	GPR137C	-0.367522744486935	5.04209997786247e-06	3.90491309203554e-07	Endothelium	0.367522744486935	Negative
656	RNF19B	-0.367425428086091	0.000162266039013279	1.83599088343321e-05	Endothelium	0.367425428086091	Negative
657	TMSB10	-0.367300007398225	3.3397375063769e-44	1.16707865258732e-46	Endothelium	0.367300007398225	Negative
658	AMZ2	-0.366952145766382	0.0214883589731707	0.00551840092481356	Endothelium	0.366952145766382	Negative
659	TSPAN12	-0.366597344512416	7.81501374236882e-05	8.03053924414174e-06	Endothelium	0.366597344512416	Negative
660	ID1	-0.366582794008318	2.02663517265165e-85	2.4883129244873e-88	Endothelium	0.366582794008318	Negative
661	ANKRD54	-0.366369011001431	0.00394384201619823	0.000712931018039613	Endothelium	0.366369011001431	Negative
662	FSCN1	-0.366098286981766	0.00439012407705624	0.000811849541261439	Endothelium	0.366098286981766	Negative
663	ATP6AP1	-0.366083416786782	0.000938346537515208	0.00013577133504659	Endothelium	0.366083416786782	Negative
664	C8orf88	0.365923581727171	0.0413350021942988	0.0123989390790605	Endothelium	0.365923581727171	Positive
665	TRAPPC1	-0.365855405409829	0.0169964035733563	0.00413673328376835	Endothelium	0.365855405409829	Negative
666	DOK4	-0.365788933972994	0.0709755650049382	0.0249098223987864	Endothelium	0.365788933972994	Negative
667	IL32	-0.36576034983013	3.95582892481226e-13	1.09095395357497e-14	Endothelium	0.36576034983013	Negative
668	CDC23	-0.365593573632391	0.000409803545416188	5.12447954411629e-05	Endothelium	0.365593573632391	Negative
669	PHYHD1	0.365586873686087	0.000138912563177914	1.5350179346256e-05	Endothelium	0.365586873686087	Positive
670	MBOAT1	-0.365344632526663	1.32257632550726e-05	1.12046747636949e-06	Endothelium	0.365344632526663	Negative
671	GUCD1	-0.365082092517427	0.00594099423517694	0.00115419580107282	Endothelium	0.365082092517427	Negative
672	TBC1D9B	-0.364838509104071	2.37286587348954e-07	1.43205637812601e-08	Endothelium	0.364838509104071	Negative
673	GHDC	-0.364775615373652	0.0345712420218572	0.0099129477501283	Endothelium	0.364775615373652	Negative
674	SNORC	0.364471725714131	0.0196226497575987	0.0049353151024259	Endothelium	0.364471725714131	Positive
675	PKD1L3	-0.364330766702505	0.00256403044521595	0.000434145704128909	Endothelium	0.364330766702505	Negative
676	ELOVL2	-0.364320638933367	0.0233550710352386	0.00611228766893145	Endothelium	0.364320638933367	Negative
677	PDP1	-0.364271796068534	0.00269026478236583	0.00045964195233281	Endothelium	0.364271796068534	Negative
678	DUSP7	-0.364100029957142	0.0370026853648208	0.0107949995831936	Endothelium	0.364100029957142	Negative
679	RPL7	-0.363889003343528	4.11655744909583e-12	1.23636689536501e-13	Endothelium	0.363889003343528	Negative
680	CACNA1E	-0.363634888414848	0.0254953035733309	0.00681929540231139	Endothelium	0.363634888414848	Negative
682	PRDX3	-0.363507932649417	3.52724198168947e-05	3.35467763086636e-06	Endothelium	0.363507932649417	Negative
683	PHLDA3	-0.363303079737473	0.01097023035271	0.00245348559456151	Endothelium	0.363303079737473	Negative
684	CDC34	-0.36318798300121	0.0112272704449459	0.00252051585262905	Endothelium	0.36318798300121	Negative
685	RUSC1	-0.363130381101729	0.00171689099309987	0.000273341131907627	Endothelium	0.363130381101729	Negative
686	PCOLCE	-0.362613929292368	0.00202927545198484	0.000330993455381358	Endothelium	0.362613929292368	Negative
687	IGSF9B	-0.362464505499511	0.00640425446816403	0.00126843620080588	Endothelium	0.362464505499511	Negative
688	BCKDK	-0.362404140243706	0.00708436747987467	0.00144524308240738	Endothelium	0.362404140243706	Negative
689	STPG1	-0.362352586504772	0.00285884304253139	0.00049168428224874	Endothelium	0.362352586504772	Negative
690	SUSD1	0.362213162761226	3.89244553577519e-08	2.00724902014852e-09	Endothelium	0.362213162761226	Positive
691	KCNJ2	-0.361955998545665	0.034883409033343	0.0100288153662161	Endothelium	0.361955998545665	Negative
692	RAB11FIP5	-0.361949745082064	0.00189774091926988	0.000306491969394738	Endothelium	0.361949745082064	Negative
693	C2CD4C	-0.361877072289379	0.0062311548010949	0.00122586847853048	Endothelium	0.361877072289379	Negative
694	THRB	0.361635767286135	1.30630729342136e-11	4.21946632366929e-13	Endothelium	0.361635767286135	Positive
695	QSOX1	0.360782428227984	6.55966165779453e-09	2.98980259614241e-10	Endothelium	0.360782428227984	Positive
696	FITM1	-0.360536559178738	0.0690550893244325	0.0240466673913093	Endothelium	0.360536559178738	Negative
697	SEMA6A	-0.360301182655708	4.04355316242279e-23	4.88831511890931e-25	Endothelium	0.360301182655708	Negative
698	PPP5D1	-0.360090694827005	0.00242490524162036	0.00040605940625169	Endothelium	0.360090694827005	Negative
699	FBXO8	-0.359846328317454	0.00428619027151097	0.000788581285313881	Endothelium	0.359846328317454	Negative
700	POLRMT	-0.359609181065959	0.0633048019688429	0.0214463850266565	Endothelium	0.359609181065959	Negative
701	JTB	-0.35941323343066	1.46259947722632e-06	1.01669174087511e-07	Endothelium	0.35941323343066	Negative
702	ATP6V0B	-0.359298442243703	3.40259253666894e-05	3.22005829405202e-06	Endothelium	0.359298442243703	Negative
703	ITPRIP	0.359056301815168	1.27557625406619e-11	4.1081554839117e-13	Endothelium	0.359056301815168	Positive
704	HYI	-0.359052758104817	0.0879470820045868	0.0327434262620024	Endothelium	0.359052758104817	Negative
705	CHST12	-0.358766101898886	5.93439598493513e-12	1.81596552617962e-13	Endothelium	0.358766101898886	Negative
706	ASIP	-0.358649044027551	0.00634841353931163	0.00125373372787123	Endothelium	0.358649044027551	Negative
707	PPIC	-0.358645486407034	7.03095095677365e-08	3.81828182862188e-09	Endothelium	0.358645486407034	Negative
708	PBDC1	-0.358349829539658	0.0316365854907776	0.00891310299574893	Endothelium	0.358349829539658	Negative
709	SNX17	-0.358172135124605	0.00306357123853967	0.0005320692226105	Endothelium	0.358172135124605	Negative
710	IL20RB	-0.358125849746495	0.00256115196878078	0.000432744698918475	Endothelium	0.358125849746495	Negative
711	TMEM179B	-0.357594640540824	8.70011596159442e-11	3.16352913223825e-12	Endothelium	0.357594640540824	Negative
712	WNT9B	-0.35712205610817	0.00976410105431377	0.0021330152756543	Endothelium	0.35712205610817	Negative
713	GRK5	0.357105565600579	5.74748036326792e-53	1.46564006241248e-55	Endothelium	0.357105565600579	Positive
714	RNF32	-0.356726667617577	0.0792010695397054	0.0287017854008169	Endothelium	0.356726667617577	Negative
715	DSC2	0.356703754237537	0.054107142909607	0.0174974364679349	Endothelium	0.356703754237537	Positive
716	NOL6	0.356598733368719	0.0430329537628646	0.0130789615799866	Endothelium	0.356598733368719	Positive
717	DOCK11	0.356212089928838	3.19355154400639e-05	2.99508564714616e-06	Endothelium	0.356212089928838	Positive
718	TRUB2	-0.35582668540512	0.00813399366421389	0.00170623346507547	Endothelium	0.35582668540512	Negative
720	STMN1	-0.355676561881848	0.0185850305972153	0.00461184022955705	Endothelium	0.355676561881848	Negative
722	RBMS3	0.355384845515471	2.67979385459418e-104	1.77168086344534e-107	Endothelium	0.355384845515471	Positive
723	S100A6	-0.355367172909337	9.58801903609331e-23	1.19533293612043e-24	Endothelium	0.355367172909337	Negative
724	DMAC1	-0.355246127359511	0.0114043304832516	0.0025721138264077	Endothelium	0.355246127359511	Negative
725	SKIV2L	-0.354782964113793	0.0103980233916609	0.00229899629390614	Endothelium	0.354782964113793	Negative
726	NDUFB3	-0.354667998580055	8.84486142772172e-06	7.11301407161701e-07	Endothelium	0.354667998580055	Negative
727	ZNF19	0.354473552560987	0.0515879789556718	0.0164586506339497	Endothelium	0.354473552560987	Positive
728	SLC25A35	-0.354406056546568	0.0346314417892128	0.00994002187357552	Endothelium	0.354406056546568	Negative
729	ADRM1	-0.354298313758978	2.38473879029994e-05	2.17572503912896e-06	Endothelium	0.354298313758978	Negative
730	RPS26	-0.353055042138592	0.000291003028535852	3.49049722554337e-05	Endothelium	0.353055042138592	Negative
731	BCL9	-0.353015240607502	9.42374719850688e-06	7.65052721928427e-07	Endothelium	0.353015240607502	Negative
732	RFFL	-0.352924904853164	0.0291856783202426	0.00807099226687479	Endothelium	0.352924904853164	Negative
733	DRAP1	-0.352858270967701	0.000610690321851336	8.28826966849613e-05	Endothelium	0.352858270967701	Negative
734	TIMELESS	0.35232512072756	0.0360189818083809	0.0104165208063149	Endothelium	0.35232512072756	Positive
735	NDUFAF1	-0.352120424507917	0.000610431693433644	8.26169830648292e-05	Endothelium	0.352120424507917	Negative
736	PLCXD3	0.352097567716718	4.62767738816306e-09	2.06733226728478e-10	Endothelium	0.352097567716718	Positive
737	ZNF92	-0.351551281826928	0.000822986452967422	0.000116871799790497	Endothelium	0.351551281826928	Negative
738	WDR54	-0.351449312228825	0.0307885575068278	0.00861311931764486	Endothelium	0.351449312228825	Negative
739	PGD	0.351401497545839	0.000870465695984526	0.00012497183793342	Endothelium	0.351401497545839	Positive
740	CAB39L	0.351401277662974	3.88878659264861e-07	2.43875547555598e-08	Endothelium	0.351401277662974	Positive
741	SUCLG1	-0.35124581045103	5.63906306067112e-07	3.68019699180557e-08	Endothelium	0.35124581045103	Negative
742	MSI2	0.350980559751768	5.11674894757512e-29	4.05937770680308e-31	Endothelium	0.350980559751768	Positive
743	MYL2	-0.350919140660031	1.50366525145259e-48	4.40249554165378e-51	Endothelium	0.350919140660031	Negative
744	C4orf3	-0.350915897569723	5.50192326137898e-06	4.28701047472389e-07	Endothelium	0.350915897569723	Negative
745	FAM217A	-0.350809489878038	0.0189581351920453	0.00472700008566298	Endothelium	0.350809489878038	Negative
746	ANKRD42	0.350497783348291	0.0448724306718213	0.0137863635224249	Endothelium	0.350497783348291	Positive
747	DAB2	0.350156445715014	0.0314699162222733	0.00886020214002613	Endothelium	0.350156445715014	Positive
748	SH2B2	0.349942068737121	0.044120154248832	0.0135010672238587	Endothelium	0.349942068737121	Positive
749	ITGAE	-0.349691448160456	0.000126769222665181	1.38766083366968e-05	Endothelium	0.349691448160456	Negative
750	FAM167B	-0.349688074522465	0.00457467916803646	0.000850299263571567	Endothelium	0.349688074522465	Negative
751	ADGRB3	0.349537470669193	4.88643750672089e-17	1.01070061765383e-18	Endothelium	0.349537470669193	Positive
752	PPP1R3B	-0.349472742474901	0.00201112140451364	0.000327697775843941	Endothelium	0.349472742474901	Negative
753	ARRDC4	-0.349434137764641	0.0308459659765202	0.00863670618762222	Endothelium	0.349434137764641	Negative
754	GMPPA	-0.349369603255043	0.0585998266073818	0.0193543250515691	Endothelium	0.349369603255043	Negative
755	CYB561A3	-0.349318460149822	0.0107795393596404	0.00239824223402456	Endothelium	0.349318460149822	Negative
756	PLEC	-0.349208018641621	7.94552964498791e-10	3.2043267457592e-11	Endothelium	0.349208018641621	Negative
757	SRP14	-0.349197257706749	2.62640878993489e-15	6.12696421528067e-17	Endothelium	0.349197257706749	Negative
758	ARSK	-0.349034570591066	0.0167643168321056	0.0040754959884624	Endothelium	0.349034570591066	Negative
759	NAMPT	0.348815681462926	6.87741712476763e-18	1.27961009971593e-19	Endothelium	0.348815681462926	Positive
760	ADAMTS6	-0.348495434652442	1.95913440466311e-08	9.65874725381699e-10	Endothelium	0.348495434652442	Negative
761	RASL10A	-0.348472531187661	0.037411223196001	0.0109852184469557	Endothelium	0.348472531187661	Negative
762	ARHGAP44	0.348440626913304	0.000117204401639417	1.27631918294529e-05	Endothelium	0.348440626913304	Positive
763	FXYD5	-0.347647939356121	7.92509846492451e-06	6.28738450182904e-07	Endothelium	0.347647939356121	Negative
764	ADAMTS2	0.347620114163435	5.89328948986262e-06	4.61422080383086e-07	Endothelium	0.347620114163435	Positive
765	NUDT19	-0.347506661661394	0.0131017207207762	0.00303908444373125	Endothelium	0.347506661661394	Negative
766	MAFF	0.347495384493113	0.00150197422874065	0.000235055845959884	Endothelium	0.347495384493113	Positive
767	APOO	-0.347484010414005	1.26383742352512e-13	3.34222212492476e-15	Endothelium	0.347484010414005	Negative
768	AP1S1	-0.347420271978606	0.0420576692475928	0.012712067117086	Endothelium	0.347420271978606	Negative
769	B2M	-0.347205185853066	2.25534120547182e-94	2.34310098792879e-97	Endothelium	0.347205185853066	Negative
770	C1orf50	-0.346928114405221	0.0500754290185811	0.0158538199645455	Endothelium	0.346928114405221	Negative
771	SPHK1	-0.34604209740489	0.0254647322080307	0.00680630828756394	Endothelium	0.34604209740489	Negative
772	AMIGO2	0.345990516658514	0.0539404557599304	0.017418059902078	Endothelium	0.345990516658514	Positive
773	SPDL1	-0.345805838136377	0.0756531129526022	0.0270873584438341	Endothelium	0.345805838136377	Negative
774	AHR	-0.345744958595405	1.01322763670873e-05	8.3063995906987e-07	Endothelium	0.345744958595405	Negative
775	CYC1	-0.345411339449648	3.749667665303e-07	2.34787452622156e-08	Endothelium	0.345411339449648	Negative
776	KIF17	-0.345246347539556	5.40891074679206e-05	5.37657484601761e-06	Endothelium	0.345246347539556	Negative
777	TNS3	0.345028868066931	2.00509911980258e-07	1.18425680022219e-08	Endothelium	0.345028868066931	Positive
778	AAAS	-0.344972741387616	0.00920201544229068	0.00197980649580073	Endothelium	0.344972741387616	Negative
779	METTL26	-0.344972341198115	0.00355166907833476	0.000631411835113814	Endothelium	0.344972341198115	Negative
780	DET1	-0.344795438817706	0.00148286238925715	0.000231224575431011	Endothelium	0.344795438817706	Negative
781	EPS8	0.344614053877538	1.60952016027728e-17	3.10107775497322e-19	Endothelium	0.344614053877538	Positive
782	TP53INP1	-0.344555400073507	0.0013939695164543	0.000215783532061636	Endothelium	0.344555400073507	Negative
783	MRPL46	-0.344537722109359	0.0506483802829076	0.0160871272092386	Endothelium	0.344537722109359	Negative
784	CRIP2	-0.344356321196006	2.08548594770103e-24	2.42269334687596e-26	Endothelium	0.344356321196006	Negative
785	MFAP5	-0.344076513464318	3.48261488783176e-05	3.30565542337638e-06	Endothelium	0.344076513464318	Negative
786	NDRG3	-0.343834166179224	1.16771887193285e-06	7.92963608726598e-08	Endothelium	0.343834166179224	Negative
787	ZNF570	-0.343709973929544	0.0235569263213918	0.00618223477530212	Endothelium	0.343709973929544	Negative
788	ALG12	-0.343689399010253	0.0135369269680865	0.00315921293333413	Endothelium	0.343689399010253	Negative
789	AC005261.1	-0.343511525225436	0.0870925360105944	0.0323271990688215	Endothelium	0.343511525225436	Negative
790	LAMTOR1	-0.343455120263986	1.41963675878702e-05	1.21476284799872e-06	Endothelium	0.343455120263986	Negative
791	RPL36AL	-0.343345425776931	3.69233048966577e-06	2.80563261617491e-07	Endothelium	0.343345425776931	Negative
792	DACH2	0.343315020800389	0.0429523705602673	0.0130483769937342	Endothelium	0.343315020800389	Positive
793	TRMT9B	-0.343152599602171	4.57628047874326e-07	2.92608791472345e-08	Endothelium	0.343152599602171	Negative
794	MIF4GD	-0.342781260479888	0.00400278330241216	0.000726232217976366	Endothelium	0.342781260479888	Negative
795	SNAPC4	-0.34269660713289	0.0117332897248664	0.00266847012254235	Endothelium	0.34269660713289	Negative
796	BAD	-0.3425253656919	0.0225609437774277	0.00587888589742377	Endothelium	0.3425253656919	Negative
797	OCLN	-0.342513890000276	0.00370328068775599	0.000661749816890285	Endothelium	0.342513890000276	Negative
798	IQCN	0.342487796482053	0.0199019240328825	0.00503938971780864	Endothelium	0.342487796482053	Positive
799	MOSPD3	-0.342216465954136	0.0904633084092661	0.034021996041339	Endothelium	0.342216465954136	Negative
800	SDC2	0.341694378625431	0.000532515621430404	7.04119635438766e-05	Endothelium	0.341694378625431	Positive
801	ZNF676	-0.341241416683455	0.0313612478983597	0.0088236831780519	Endothelium	0.341241416683455	Negative
802	CCL21	0.341155576528184	0.0160416629408057	0.00386549190393927	Endothelium	0.341155576528184	Positive
803	TNFAIP3	0.340693145693164	0.0256373930545278	0.0068669858993805	Endothelium	0.340693145693164	Positive
804	C12orf10	-0.340651757661177	0.0490236964463934	0.0154136650425051	Endothelium	0.340651757661177	Negative
805	RPL23A	-0.340516324292548	7.66573456114171e-09	3.54037041971883e-10	Endothelium	0.340516324292548	Negative
806	PRPF31	-0.340012603538424	0.000105139115768651	1.13102996657058e-05	Endothelium	0.340012603538424	Negative
807	LY6E	-0.339687628051413	2.33281436891705e-11	7.88767986467985e-13	Endothelium	0.339687628051413	Negative
808	PLCD3	-0.339657474436391	0.0035224274468927	0.000625440460914079	Endothelium	0.339657474436391	Negative
809	DMTN	-0.339616671229862	0.0416322279750346	0.0125287782518287	Endothelium	0.339616671229862	Negative
810	GGPS1	-0.339369230207199	0.00870792482873392	0.00184817552619814	Endothelium	0.339369230207199	Negative
811	CBWD3	-0.339297252842659	0.0074725998035485	0.00153957710227356	Endothelium	0.339297252842659	Negative
812	FUCA1	-0.338979392755794	0.0417209396844155	0.0125698713253953	Endothelium	0.338979392755794	Negative
813	LMO2	-0.338644224898415	0.000981536024000889	0.000142842922820027	Endothelium	0.338644224898415	Negative
815	MRAS	-0.338362062193255	0.000217083666266808	2.52799547135413e-05	Endothelium	0.338362062193255	Negative
816	ARMCX1	-0.338356504010787	0.0264431710351934	0.00714525050355952	Endothelium	0.338356504010787	Negative
817	STX10	-0.338214355994363	0.00293256623161016	0.000506579489763409	Endothelium	0.338214355994363	Negative
818	PCDH11X	0.338162566142859	0.000537070352410706	7.10649380173214e-05	Endothelium	0.338162566142859	Positive
819	BBS7	-0.338154989082775	4.41556527044888e-05	4.29128887730628e-06	Endothelium	0.338154989082775	Negative
820	GRIK2	-0.33794155620851	0.00421572427669198	0.000772431535396907	Endothelium	0.33794155620851	Negative
821	RTL8C	-0.33777748551295	0.000409751472145189	5.11995842130794e-05	Endothelium	0.33777748551295	Negative
822	PITHD1	-0.337763725767736	0.000657225220159049	8.98811974679168e-05	Endothelium	0.337763725767736	Negative
823	PARP10	-0.33746124313274	0.0040068989580899	0.000728042731610484	Endothelium	0.33746124313274	Negative
824	BHMT2	0.337431064782918	0.015727112931735	0.00377284348759038	Endothelium	0.337431064782918	Positive
825	TNFRSF25	-0.337170149185969	4.88981795450764e-05	4.80299459075174e-06	Endothelium	0.337170149185969	Negative
826	RPL28	-0.337106868881717	1.56780076986697e-10	5.89331985650786e-12	Endothelium	0.337106868881717	Negative
828	TMEM160	-0.336896216462163	0.00387133131663404	0.000696166870690519	Endothelium	0.336896216462163	Negative
829	FBLIM1	-0.336665778248709	0.0088870647932221	0.00189861546678017	Endothelium	0.336665778248709	Negative
830	EFHD2	-0.336656627862453	0.000658707033775352	9.02704860226705e-05	Endothelium	0.336656627862453	Negative
831	ZNF786	-0.336645624421642	0.00122941227666064	0.000185781983628354	Endothelium	0.336645624421642	Negative
832	CHCHD1	-0.336493507617138	0.0106721220798295	0.00236867084318089	Endothelium	0.336493507617138	Negative
833	RPL34	-0.336325446987509	3.74365119890212e-11	1.30469143596041e-12	Endothelium	0.336325446987509	Negative
834	FASTK	-0.336252423817456	0.000780656616384916	0.000109931905461835	Endothelium	0.336252423817456	Negative
835	ZBTB48	-0.336137437176494	0.00357638950959713	0.000636710825990801	Endothelium	0.336137437176494	Negative
836	MGAT4A	-0.336048230871382	4.74536820008499e-23	5.87120546100428e-25	Endothelium	0.336048230871382	Negative
837	OAS2	-0.336030077621344	0.00182220846769286	0.000293088498345385	Endothelium	0.336030077621344	Negative
838	EPHA7	-0.335954776408091	0.094036168476745	0.0357031920359383	Endothelium	0.335954776408091	Negative
839	TMEM88	-0.335933274507518	8.05493491164851e-12	2.51051050325275e-13	Endothelium	0.335933274507518	Negative
840	MAF1	-0.335917070775079	0.00163943456199782	0.000259510042114502	Endothelium	0.335917070775079	Negative
841	GNG11	-0.335906414932941	4.79805625105024e-14	1.21446833706221e-15	Endothelium	0.335906414932941	Negative
842	BRD9	0.335661226065729	1.74149432851041e-09	7.41796318623155e-11	Endothelium	0.335661226065729	Positive
843	NEGR1	0.335589689458036	4.34440486421354e-18	7.91906062328309e-20	Endothelium	0.335589689458036	Positive
844	GTF2H2C	-0.335458422072604	3.15707139151823e-05	2.94894560465766e-06	Endothelium	0.335458422072604	Negative
845	NMI	-0.335407258661465	0.000502003221203309	6.53343822079864e-05	Endothelium	0.335407258661465	Negative
846	SIRPA	-0.335384298391796	0.0348764307677457	0.0100235151894834	Endothelium	0.335384298391796	Negative
847	BCL6	0.33525319544945	1.63016969912191e-09	6.88218601726005e-11	Endothelium	0.33525319544945	Positive
848	KCNMA1	0.334923730921083	0.000570876779726844	7.62930339359165e-05	Endothelium	0.334923730921083	Positive
849	NCAM2	0.334706946902788	1.86532889426819e-10	7.06457203061525e-12	Endothelium	0.334706946902788	Positive
851	TRPM4	-0.334666186500575	1.54459947904206e-06	1.08036108777298e-07	Endothelium	0.334666186500575	Negative
852	ADH1B	0.334515598764207	3.46454076792825e-14	8.7038897267559e-16	Endothelium	0.334515598764207	Positive
853	RAMP3	-0.334372091985915	2.24519258789782e-37	1.10266353013493e-39	Endothelium	0.334372091985915	Negative
854	PGF	-0.334298103044969	0.0293014407732925	0.008108539994876	Endothelium	0.334298103044969	Negative
855	ATP5PD	-0.334227654651631	0.00015327108393784	1.71973977822208e-05	Endothelium	0.334227654651631	Negative
856	COL5A3	0.333934124602397	1.99024107921162e-06	1.43986084876851e-07	Endothelium	0.333934124602397	Positive
857	MUL1	-0.33377919506404	0.0741548975113034	0.0263828389615678	Endothelium	0.33377919506404	Negative
858	ITGA8	0.33374077987853	1.12659555608113e-05	9.35282861536938e-07	Endothelium	0.33374077987853	Positive
859	SF3B6	-0.333376472435089	0.000418327117958789	5.25555110978683e-05	Endothelium	0.333376472435089	Negative
860	CERS2	-0.333131186554687	0.00174250284049642	0.000277635275020538	Endothelium	0.333131186554687	Negative
861	ADAM9	-0.332985364865472	1.51841794594309e-07	8.79099169685598e-09	Endothelium	0.332985364865472	Negative
862	STOML2	-0.332951953376761	0.0119186113852059	0.00271849702448738	Endothelium	0.332951953376761	Negative
863	GIMAP7	-0.332887859424412	7.44892990803605e-19	1.29448725262432e-20	Endothelium	0.332887859424412	Negative
864	GIMAP6	-0.332506403349708	0.000593978527536611	7.99413866395609e-05	Endothelium	0.332506403349708	Negative
865	RAB32	-0.332498996738031	0.000344321000850173	4.20807872213944e-05	Endothelium	0.332498996738031	Negative
866	PODN	0.332483654832904	0.00785984187218941	0.00163387910471183	Endothelium	0.332483654832904	Positive
867	POLR3H	-0.331831690646774	0.0258020283968867	0.0069281419278758	Endothelium	0.331831690646774	Negative
868	ACKR1	-0.331646528187134	0.00153169415858348	0.000240574932539131	Endothelium	0.331646528187134	Negative
870	LPAR1	0.33100017847734	2.6081894312709e-12	7.71026909697575e-14	Endothelium	0.33100017847734	Positive
871	SETBP1	0.330737956069584	2.24824044950521e-19	3.71592443014178e-21	Endothelium	0.330737956069584	Positive
872	FAM32A	-0.330690992357217	0.0102078634249422	0.00224634697583257	Endothelium	0.330690992357217	Negative
873	EIF2B5	-0.330373836814205	1.74156655478619e-05	1.52477540261314e-06	Endothelium	0.330373836814205	Negative
874	TRAPPC4	-0.330035860327573	0.000461820625770841	5.92323772003025e-05	Endothelium	0.330035860327573	Negative
875	BTN3A1	-0.329889276094009	4.10286637845737e-05	3.95225829717964e-06	Endothelium	0.329889276094009	Negative
876	RPL36	-0.329808805171472	1.66658428156916e-09	7.0516599749054e-11	Endothelium	0.329808805171472	Negative
877	IER5	-0.329524111879979	0.00350879889731694	0.000622689188520828	Endothelium	0.329524111879979	Negative
879	TRAF5	0.32883294491123	0.0115550476532184	0.00261701967060991	Endothelium	0.32883294491123	Positive
880	TPRG1	0.328551094596522	5.29847077385952e-05	5.25443361593549e-06	Endothelium	0.328551094596522	Positive
881	CLIC5	-0.328484263228209	5.97338322157275e-37	2.99007660316732e-39	Endothelium	0.328484263228209	Negative
882	ARL4D	-0.328414763209558	0.00618244093147921	0.00121336534337116	Endothelium	0.328414763209558	Negative
883	TRPV2	-0.328115985608594	0.00337297810349002	0.000595400082680663	Endothelium	0.328115985608594	Negative
884	ZFP28	0.32809908669934	0.0908776712072003	0.0342379137179375	Endothelium	0.32809908669934	Positive
885	RNF165	-0.328020696648092	0.00250093039036997	0.000419971121465603	Endothelium	0.328020696648092	Negative
886	SPATA20	-0.328006850101634	0.029672924537947	0.008239199272608	Endothelium	0.328006850101634	Negative
887	ZFP62	-0.327751346813637	0.0284336624780198	0.00779320820846369	Endothelium	0.327751346813637	Negative
888	CD200	-0.327556014015828	2.73192259208612e-08	1.37008962636733e-09	Endothelium	0.327556014015828	Negative
889	CARD19	-0.327547500228379	0.0113507383301067	0.00255252247487572	Endothelium	0.327547500228379	Negative
890	OVOL2	-0.327391631982254	0.00678656090565492	0.00136141437132707	Endothelium	0.327391631982254	Negative
891	SLC9A9	0.327371314410024	1.1871142530076e-12	3.38598889694271e-14	Endothelium	0.327371314410024	Positive
892	SEPHS2	-0.327196255304079	0.0552399923672659	0.0179576930230572	Endothelium	0.327196255304079	Negative
893	PNP	-0.327160980101589	0.00541125971920047	0.00103543749443711	Endothelium	0.327160980101589	Negative
894	CHN1	-0.326766299873523	2.22162451741144e-18	3.96568788997698e-20	Endothelium	0.326766299873523	Negative
895	MOB1A	-0.326538440623257	8.16845672156534e-05	8.44773338696075e-06	Endothelium	0.326538440623257	Negative
896	MRPS36	-0.326288099005569	9.59940830440327e-05	1.0180019401263e-05	Endothelium	0.326288099005569	Negative
897	GYPC	-0.326137956581212	1.78046137353606e-10	6.709521043076e-12	Endothelium	0.326137956581212	Negative
898	TRMT112	-0.326099811710625	0.000256714743601727	3.04285042708885e-05	Endothelium	0.326099811710625	Negative
899	LDB2	0.32585982568612	2.77872657312504e-137	1.57464671692012e-140	Endothelium	0.32585982568612	Positive
900	GLA	-0.325850780594798	0.0382837060866176	0.0113101088627635	Endothelium	0.325850780594798	Negative
901	CFAP161	-0.325726105968326	3.09916583882744e-13	8.45918896317653e-15	Endothelium	0.325726105968326	Negative
902	IFT140	-0.325682011060459	1.77479651558357e-15	3.97267448236972e-17	Endothelium	0.325682011060459	Negative
903	SCRN2	-0.32551071029526	0.00149342831582931	0.000233154231778036	Endothelium	0.32551071029526	Negative
904	NDUFA12	-0.325499364400581	1.46472003774769e-10	5.46434090395107e-12	Endothelium	0.325499364400581	Negative
905	TOX2	-0.325425619372595	0.0164494292344792	0.00398030201159197	Endothelium	0.325425619372595	Negative
906	COCH	-0.325337876706234	9.97768530131033e-06	8.16081929631163e-07	Endothelium	0.325337876706234	Negative
907	DIP2C	0.325092135964418	8.62826657601967e-21	1.27125952574525e-22	Endothelium	0.325092135964418	Positive
908	PILRA	-0.324934685690237	0.00651908307941281	0.0012972901443448	Endothelium	0.324934685690237	Negative
909	CYREN	-0.324489093362799	0.000156626774590345	1.76035003553561e-05	Endothelium	0.324489093362799	Negative
910	WDR34	-0.324445209095779	0.0483308021029634	0.0151410342440054	Endothelium	0.324445209095779	Negative
911	CUTA	-0.324341764102332	0.00545663604637305	0.00104566627673696	Endothelium	0.324341764102332	Negative
912	TMEM70	-0.324112560671045	0.0372781546532936	0.0109304088910366	Endothelium	0.324112560671045	Negative
913	ZNF730	-0.323709649329181	0.0462999568761702	0.0143823723239256	Endothelium	0.323709649329181	Negative
914	RAB11FIP1	0.323626480255018	0.00128140351498217	0.000195453973998508	Endothelium	0.323626480255018	Positive
915	TMEM126A	-0.323427655242671	0.0177964007617411	0.00438351796155497	Endothelium	0.323427655242671	Negative
916	OAZ2	-0.323365070219223	1.59904008511301e-05	1.39392272727922e-06	Endothelium	0.323365070219223	Negative
917	NME4	-0.323300961140199	0.0836694237583792	0.0307398997374476	Endothelium	0.323300961140199	Negative
918	CGRRF1	-0.323257967509722	0.00256208949567306	0.000433145088520474	Endothelium	0.323257967509722	Negative
919	CTSH	-0.323153723260455	1.19004034336365e-07	6.77743036501968e-09	Endothelium	0.323153723260455	Negative
920	FLYWCH2	-0.322992774394806	3.05584887275881e-05	2.84573761667944e-06	Endothelium	0.322992774394806	Negative
921	MRPL4	-0.322959855414797	0.000660352346738114	9.06206988865206e-05	Endothelium	0.322959855414797	Negative
922	CLIC1	-0.322856825251936	1.04589308020382e-06	7.0430843047348e-08	Endothelium	0.322856825251936	Negative
923	IQSEC1	-0.32279171367069	8.75685330013981e-10	3.56460499845132e-11	Endothelium	0.32279171367069	Negative
924	GMPPB	-0.322663955065995	0.0260580446485583	0.00701411288707888	Endothelium	0.322663955065995	Negative
925	RPS15	-0.32252470516768	3.48082541327325e-12	1.03885609236338e-13	Endothelium	0.32252470516768	Negative
926	PYM1	-0.322462441983951	0.0078584752093016	0.00163211059550947	Endothelium	0.322462441983951	Negative
927	CDKN2AIPNL	-0.322331245725497	0.0236637066384747	0.00622658544529567	Endothelium	0.322331245725497	Negative
928	SLC35E4	-0.322111479473776	0.0038993814395806	0.00070157930132235	Endothelium	0.322111479473776	Negative
930	SLC39A1	-0.321537730814366	0.00114999025236955	0.00017160791450169	Endothelium	0.321537730814366	Negative
931	TSPO	-0.321513814526791	0.000587113544882557	7.89065521692367e-05	Endothelium	0.321513814526791	Negative
932	SNTA1	-0.321312292780642	0.00794040593698579	0.00165812594698485	Endothelium	0.321312292780642	Negative
933	ZNF502	-0.321007299234669	0.0902368244396505	0.0339027283359397	Endothelium	0.321007299234669	Negative
934	PHF5A	-0.320881219682174	0.0205984049216627	0.00524121016754058	Endothelium	0.320881219682174	Negative
935	ADAMTS9	0.320859703441985	3.48537082376932e-40	1.44839739559738e-42	Endothelium	0.320859703441985	Positive
937	DAXX	-0.320773680903607	0.0636284971309834	0.0216221508006496	Endothelium	0.320773680903607	Negative
938	CFL2	-0.320758711329963	0.000358683594141848	4.41071061175563e-05	Endothelium	0.320758711329963	Negative
939	AGBL4	-0.320703730825006	0.000500176000609663	6.50020945257741e-05	Endothelium	0.320703730825006	Negative
940	PRKAR1B	0.320692372249324	3.63870112856744e-07	2.26473747990739e-08	Endothelium	0.320692372249324	Positive
941	COMMD7	-0.320653286468574	0.00672490655539957	0.00134650565710683	Endothelium	0.320653286468574	Negative
942	RNFT2	0.320545290317069	0.0337769557226835	0.00963157201524913	Endothelium	0.320545290317069	Positive
943	HEATR1	0.320433623443867	1.64326302153288e-06	1.16555584545824e-07	Endothelium	0.320433623443867	Positive
944	PRPF19	-0.320333360935894	0.0200937090374998	0.00509933851376672	Endothelium	0.320333360935894	Negative
945	TECTA	0.320232503491417	0.0326669399804153	0.00926509451843476	Endothelium	0.320232503491417	Positive
946	RRAD	0.320091795249565	0.00439654375091741	0.000813451946358821	Endothelium	0.320091795249565	Positive
947	DIXDC1	0.319604346606814	0.00100862948920285	0.000147941216162829	Endothelium	0.319604346606814	Positive
948	RTRAF	-0.319572128200506	3.1005950939277e-05	2.89326402795671e-06	Endothelium	0.319572128200506	Negative
949	NBPF3	-0.319187379270099	0.0179980087818102	0.00444340715485944	Endothelium	0.319187379270099	Negative
950	DZANK1	-0.319156563136496	0.0822660695062072	0.0300689166026654	Endothelium	0.319156563136496	Negative
951	DXO	-0.319144925285642	0.0567232142650671	0.0185791563157587	Endothelium	0.319144925285642	Negative
952	GOLGA8B	0.319084462788844	0.020711861665346	0.00528012157389036	Endothelium	0.319084462788844	Positive
953	CCDC124	-0.318719231566451	0.0251462243636131	0.00670551355783784	Endothelium	0.318719231566451	Negative
955	GATC	-0.31849744955653	0.0336559332914801	0.00958373997674845	Endothelium	0.31849744955653	Negative
956	ABCC4	-0.318341522193581	1.17701824478264e-12	3.34607566754414e-14	Endothelium	0.318341522193581	Negative
957	COX7A2	-0.318276006695355	4.64324827769127e-07	2.98206349530607e-08	Endothelium	0.318276006695355	Negative
958	NOCT	-0.318133201682001	7.68552820991464e-06	6.07554506205001e-07	Endothelium	0.318133201682001	Negative
959	CAP2	-0.318113241340591	0.00049974543536166	6.48884129554448e-05	Endothelium	0.318113241340591	Negative
960	BICC1	0.318055650616416	8.47543095502216e-12	2.66558227051604e-13	Endothelium	0.318055650616416	Positive
961	CACNA1A	-0.317940680103692	0.00128140351498217	0.000195401922579636	Endothelium	0.317940680103692	Negative
962	RPL10	-0.317931121601773	7.36505708731819e-29	5.91263555366497e-31	Endothelium	0.317931121601773	Negative
963	CTSC	0.317895262350243	0.000823538678664339	0.000117059474064019	Endothelium	0.317895262350243	Positive
965	CCDC85A	-0.317700688337065	1.02396211636426e-34	6.18941966823882e-37	Endothelium	0.317700688337065	Negative
966	LINS1	-0.317394053312477	0.000242030537564188	2.85508255966822e-05	Endothelium	0.317394053312477	Negative
967	RBM47	0.317125382589331	7.3057568235519e-07	4.83692437977888e-08	Endothelium	0.317125382589331	Positive
968	C8orf76	-0.317017479636113	0.0457619204874294	0.0141806631204435	Endothelium	0.317017479636113	Negative
970	ABCA2	-0.31631476995602	0.0668952194821424	0.02304182711101	Endothelium	0.31631476995602	Negative
971	TTPAL	-0.316251183303154	1.47593416929489e-05	1.27129954892042e-06	Endothelium	0.316251183303154	Negative
973	FOSL1	0.315856874020916	0.0381276171115575	0.0112495915995944	Endothelium	0.315856874020916	Positive
974	DCLK1	0.3158511728826	4.52573826919074e-17	9.22733428759453e-19	Endothelium	0.3158511728826	Positive
976	CSRP3	-0.315691658249094	3.09984352822689e-08	1.56631685644256e-09	Endothelium	0.315691658249094	Negative
977	EBPL	-0.315640981907429	0.00256403044521595	0.000433867739913424	Endothelium	0.315640981907429	Negative
978	GDE1	-0.315457544743702	0.0361030361394653	0.0104578779599301	Endothelium	0.315457544743702	Negative
979	RIPOR3	0.31539847922071	9.98983255637723e-10	4.11701718747636e-11	Endothelium	0.31539847922071	Positive
981	REC8	-0.315222916167661	0.0190608076858847	0.00475440055708552	Endothelium	0.315222916167661	Negative
982	KCTD15	-0.314479253506328	1.91438759310988e-05	1.69054816731936e-06	Endothelium	0.314479253506328	Negative
983	LAMA2	0.314476256198224	7.530880696589e-28	6.54364397512456e-30	Endothelium	0.314476256198224	Positive
984	TLNRD1	-0.314435230846004	0.000161279832726643	1.82026256241348e-05	Endothelium	0.314435230846004	Negative
985	DNAH3	-0.314288637900075	0.00474701609112477	0.000888608414488978	Endothelium	0.314288637900075	Negative
986	C19orf53	-0.314076440465674	0.0071427992237113	0.00145918726113407	Endothelium	0.314076440465674	Negative
987	ITGA10	0.313864396194979	9.98983255637723e-10	4.12311751712963e-11	Endothelium	0.313864396194979	Positive
988	VANGL2	0.313795656686612	0.0782244725487221	0.0282800809321393	Endothelium	0.313795656686612	Positive
989	MRTO4	0.313730709651603	0.00981415167468923	0.00214580290205002	Endothelium	0.313730709651603	Positive
990	DDT	-0.313658429332903	0.00530796806317884	0.00101316617450741	Endothelium	0.313658429332903	Negative
991	DAG1	-0.31365522854765	0.000161897016892372	1.82875738763956e-05	Endothelium	0.31365522854765	Negative
992	RPL15	-0.313314340254916	5.45980755027539e-12	1.66558163840098e-13	Endothelium	0.313314340254916	Negative
993	CCT6B	0.313189536386542	0.0631972875898336	0.0213980238014312	Endothelium	0.313189536386542	Positive
994	IFIT5	-0.31315812265403	0.052746019568105	0.016896264639701	Endothelium	0.31315812265403	Negative
996	DCTN3	-0.313047929296479	0.0178712310196274	0.00440551257538417	Endothelium	0.313047929296479	Negative
997	GALNT18	-0.312950151830202	1.33089000486701e-40	5.40501229781652e-43	Endothelium	0.312950151830202	Negative
998	TRAF7	-0.312854482358327	0.0308694922378056	0.00865325396314763	Endothelium	0.312854482358327	Negative
999	KIAA1191	-0.312786434578408	0.00804991607662224	0.0016840351444766	Endothelium	0.312786434578408	Negative
1000	SLC16A4	-0.312635635377786	1.11234946466285e-05	9.20304241636434e-07	Endothelium	0.312635635377786	Negative
1001	GABARAPL2	-0.312532845852666	1.88522168624892e-06	1.35320030369208e-07	Endothelium	0.312532845852666	Negative
1003	PPP1R3A	-0.312105277711438	0.0283872264175245	0.00777243760714048	Endothelium	0.312105277711438	Negative
1004	MED31	-0.312076649943859	0.00112163145887948	0.000166634518777619	Endothelium	0.312076649943859	Negative
1005	SEMA3G	-0.312053955272635	0.00748192560935296	0.00154401279339216	Endothelium	0.312053955272635	Negative
1006	ZNF230	-0.311969562629413	0.0584705831332004	0.0193005938846369	Endothelium	0.311969562629413	Negative
1007	ORMDL2	-0.311761111302092	0.0107036345037273	0.00237768684858014	Endothelium	0.311761111302092	Negative
1009	HSPBP1	-0.31144384599182	0.0593844412611826	0.0196807710979873	Endothelium	0.31144384599182	Negative
1010	ATP5MC2	-0.31106502723795	1.89061879495399e-08	9.25313554503485e-10	Endothelium	0.31106502723795	Negative
1011	ZNF555	-0.310760915419007	0.0432177728537112	0.0131555423033161	Endothelium	0.310760915419007	Negative
1012	CNTN4	-0.310653564747021	0.00408934539053335	0.000743868456948171	Endothelium	0.310653564747021	Negative
1013	SLC2A13	0.310470269873981	2.6081894312709e-12	7.68808317774216e-14	Endothelium	0.310470269873981	Positive
1014	KIAA1522	-0.31021515259728	0.000992051929446466	0.000144947519347722	Endothelium	0.31021515259728	Negative
1015	DTX3L	-0.30992657696706	7.91915854454288e-06	6.2751926887717e-07	Endothelium	0.30992657696706	Negative
1016	PDCD1LG2	0.309473396290186	0.00305536764352883	0.000529523954087212	Endothelium	0.309473396290186	Positive
1017	ACVRL1	-0.309452318994153	5.09202937539029e-07	3.2991425684905e-08	Endothelium	0.309452318994153	Negative
1018	PCBP3	0.309343586412379	0.0034860918201421	0.000617342478538576	Endothelium	0.309343586412379	Positive
1019	IL7	-0.309288095575313	0.000478495952154641	6.1650794712935e-05	Endothelium	0.309288095575313	Negative
1021	SLC45A4	0.308963198529953	0.0483596755274776	0.0151637818994358	Endothelium	0.308963198529953	Positive
1022	PDLIM7	-0.308954809325823	6.47376555719541e-06	5.10539690239721e-07	Endothelium	0.308954809325823	Negative
1023	ZNF823	-0.308941869878965	6.09429512205833e-05	6.11846969658859e-06	Endothelium	0.308941869878965	Negative
1024	OAS1	-0.308938495203949	0.00471863866473755	0.000881513721085272	Endothelium	0.308938495203949	Negative
1025	RANBP6	-0.30860849361704	0.0733305626972531	0.0259371890159816	Endothelium	0.30860849361704	Negative
1026	AK6	-0.308575538652222	0.00421911994702303	0.000773625431390689	Endothelium	0.308575538652222	Negative
1027	IMPDH1	-0.308543762404588	0.000470261980098465	6.04038810855603e-05	Endothelium	0.308543762404588	Negative
1028	KDM6B	0.308462008111266	0.010668050848334	0.00236675967536236	Endothelium	0.308462008111266	Positive
1029	CD36	-0.308425948005825	1.57144484563605e-53	3.85885587330349e-56	Endothelium	0.308425948005825	Negative
1030	ELOF1	-0.308246013694623	0.0435086230404574	0.0132728421251112	Endothelium	0.308246013694623	Negative
1031	SLC7A14	-0.308146808836855	0.0428023757847283	0.0129805844961053	Endothelium	0.308146808836855	Negative
1032	NAGPA	-0.308113254601023	0.0674309058420553	0.0232772913536751	Endothelium	0.308113254601023	Negative
1033	GSTP1	-0.308102729865229	5.5690778365201e-08	2.9454888444005e-09	Endothelium	0.308102729865229	Negative
1034	PRDX5	-0.30803577495834	0.000642815868463784	8.76677478335572e-05	Endothelium	0.30803577495834	Negative
1035	PRELP	-0.307974190472064	0.00057470265140066	7.69671665740589e-05	Endothelium	0.307974190472064	Negative
1036	NBEAL2	-0.307738416184292	0.0013842410579162	0.000214016113695582	Endothelium	0.307738416184292	Negative
1037	GNG2	0.307722456914472	0.0116058067188912	0.00263070798312608	Endothelium	0.307722456914472	Positive
1038	AP4B1	-0.30755792788782	0.0665797097418955	0.022882845084129	Endothelium	0.30755792788782	Negative
1039	DNAAF4	-0.307386113299786	0.0295071193710668	0.00817939132547046	Endothelium	0.307386113299786	Negative
1040	CMTM8	-0.307349638515571	5.75889309097037e-34	3.58978979981153e-36	Endothelium	0.307349638515571	Negative
1042	PSMB4	-0.307151541069771	0.00561854381820091	0.00108146886111574	Endothelium	0.307151541069771	Negative
1043	BCR	0.307150377938203	1.99686828705113e-14	4.86581052190396e-16	Endothelium	0.307150377938203	Positive
1044	APOD	-0.30713544625179	4.6253026868475e-17	9.52319593627461e-19	Endothelium	0.30713544625179	Negative
1046	DNAJC19	-0.307102354613061	0.000824916665408643	0.000117333254448944	Endothelium	0.307102354613061	Negative
1047	SGSM1	-0.306850001151092	0.00671338964115735	0.00134293155080953	Endothelium	0.306850001151092	Negative
1048	SMAD3	0.306705924138333	4.09729581315759e-13	1.13383799891875e-14	Endothelium	0.306705924138333	Positive
1049	DAD1	-0.306557584208987	3.06110754161821e-06	2.29265043492939e-07	Endothelium	0.306557584208987	Negative
1050	IDH3B	-0.306514407637541	0.00410259374665142	0.000747828289671065	Endothelium	0.306514407637541	Negative
1051	AKIP1	-0.306373989474858	0.0130152892320575	0.00301534798698876	Endothelium	0.306373989474858	Negative
1052	GUK1	-0.306127871167176	8.33428335095746e-10	3.37684884544839e-11	Endothelium	0.306127871167176	Negative
1054	ZNF746	-0.30605472495249	0.0239926417408318	0.00632899965830592	Endothelium	0.30605472495249	Negative
1055	ACADS	-0.306053640732833	0.0101302175324106	0.00222638989402337	Endothelium	0.306053640732833	Negative
1056	SLC27A4	-0.305872805283608	0.00120340135390236	0.00018105575715588	Endothelium	0.305872805283608	Negative
1057	UBA7	-0.305685364804934	0.00714482847878392	0.00146027661768874	Endothelium	0.305685364804934	Negative
1058	MRPL17	-0.305593874901653	0.040539026030446	0.0121218885920279	Endothelium	0.305593874901653	Negative
1059	GRB14	-0.305475898740986	0.00234689503664445	0.000390779745901414	Endothelium	0.305475898740986	Negative
1060	VIT	0.305282443444976	6.3939747278119e-07	4.20306612255108e-08	Endothelium	0.305282443444976	Positive
1061	ITSN1	0.305234269924406	1.89254013041716e-11	6.23816117789563e-13	Endothelium	0.305234269924406	Positive
1063	ZNF658	-0.304945395759884	0.00826929068694465	0.00173695716733707	Endothelium	0.304945395759884	Negative
1064	PDE4D	0.304917156904159	1.4591710106013e-28	1.19897882435128e-30	Endothelium	0.304917156904159	Positive
1066	IRF2BP2	-0.304573805278303	1.39334389786883e-05	1.1896324930803e-06	Endothelium	0.304573805278303	Negative
1067	POLR3GL	-0.304519672506834	0.0635278716679308	0.0215819564024884	Endothelium	0.304519672506834	Negative
1068	GAPDH	-0.304351636024285	5.49792965210809e-18	1.00736527437568e-19	Endothelium	0.304351636024285	Negative
1069	EMC4	-0.304319145209112	0.00487425473139836	0.000915649099050938	Endothelium	0.304319145209112	Negative
1070	DNAAF2	-0.304051394263891	0.0347192689807329	0.00997178853139484	Endothelium	0.304051394263891	Negative
1071	SLC47A1	-0.303994087537555	0.00276347223868269	0.000473976726997333	Endothelium	0.303994087537555	Negative
1072	RABL2B	-0.303980966665747	0.0124419551947787	0.00285549217258331	Endothelium	0.303980966665747	Negative
1073	WDR83	-0.303894243366557	0.0040068989580899	0.000727379713854238	Endothelium	0.303894243366557	Negative
1074	ADAM22	-0.30385704359216	0.00902996793451805	0.00193426211517633	Endothelium	0.30385704359216	Negative
1075	TMEM259	-0.30372960482765	1.54083218273283e-10	5.76284042654138e-12	Endothelium	0.30372960482765	Negative
1076	SNAP47	-0.303215662189964	0.000291378801023382	3.50050845203761e-05	Endothelium	0.303215662189964	Negative
1077	LPCAT4	0.303203220493705	0.00121321124281003	0.00018299002217299	Endothelium	0.303203220493705	Positive
1078	ID3	-0.303144544436552	2.70727918281638e-34	1.66200554290768e-36	Endothelium	0.303144544436552	Negative
1080	NDST1	0.302806273404265	5.25634342244672e-07	3.42049548362844e-08	Endothelium	0.302806273404265	Positive
1081	RHOBTB3	0.30258683964274	6.55966165779453e-09	2.99236548990816e-10	Endothelium	0.30258683964274	Positive
1082	ACTC1	-0.302537074179448	7.92733956672374e-26	8.38554997613391e-28	Endothelium	0.302537074179448	Negative
1083	ATP5F1E	-0.302446210970891	2.71702522444157e-07	1.66542252612635e-08	Endothelium	0.302446210970891	Negative
1084	PIEZO2	-0.302322726819452	0.008751802761076	0.00186227914815869	Endothelium	0.302322726819452	Negative
1085	KIF26B	-0.302210615092191	0.00244709378521964	0.000410237199543339	Endothelium	0.302210615092191	Negative
1086	NPIPA1	-0.302001879139232	0.00063932700146014	8.7010786655087e-05	Endothelium	0.302001879139232	Negative
1087	FAM102A	-0.301907868976344	0.045837653763063	0.0142171189042217	Endothelium	0.301907868976344	Negative
1088	FAXDC2	-0.301833913707563	5.51578290545324e-08	2.90688218855583e-09	Endothelium	0.301833913707563	Negative
1089	NDUFA2	-0.301451616934811	0.00219460397851383	0.000362934602037941	Endothelium	0.301451616934811	Negative
1090	ZBTB5	-0.301208767412845	0.00785981699805515	0.00163313160140927	Endothelium	0.301208767412845	Negative
1091	RADIL	0.300802954113508	0.00052241989392004	6.86823283279841e-05	Endothelium	0.300802954113508	Positive
1092	NDUFB9	-0.300773242492683	2.30588077770308e-07	1.38727432508204e-08	Endothelium	0.300773242492683	Negative
1094	MTCP1	-0.300664173456225	0.0172434226567014	0.00421380185331759	Endothelium	0.300664173456225	Negative
1095	SHOC1	-0.300540243722632	3.36369685183466e-05	3.17689540218611e-06	Endothelium	0.300540243722632	Negative
1097	ATF4	-0.300272291644301	5.53813342265706e-08	2.92389174845608e-09	Endothelium	0.300272291644301	Negative
1098	MGLL	-0.300248131605251	2.82228902804716e-31	2.1057879978818e-33	Endothelium	0.300248131605251	Negative
1100	LEPR	0.300110154634638	9.54922428560803e-10	3.91420791457677e-11	Endothelium	0.300110154634638	Positive
1101	BCL2	0.300020370079878	2.40305763402447e-07	1.45481672025849e-08	Endothelium	0.300020370079878	Positive
1102	CYGB	-0.29999720148295	0.0140057658601786	0.00328185730063307	Endothelium	0.29999720148295	Negative
1105	COX4I1	-0.299846700477335	2.44686869597769e-11	8.2964286159425e-13	Endothelium	0.299846700477335	Negative
1106	CASP3	-0.299813387180302	0.000419483944723364	5.29307281970546e-05	Endothelium	0.299813387180302	Negative
1107	DOCK5	-0.299782016031343	7.72040909227939e-09	3.57291316133066e-10	Endothelium	0.299782016031343	Negative
1109	TXNDC17	-0.299728571625744	0.0813731878156508	0.0296683570278594	Endothelium	0.299728571625744	Negative
1110	IFITM3	-0.299671127879466	5.94047591850605e-28	5.10562248379345e-30	Endothelium	0.299671127879466	Negative
1111	PGRMC1	-0.299655304479987	0.00935755759577697	0.00202034158140783	Endothelium	0.299655304479987	Negative
1112	RPL35A	-0.29945296693863	7.18976196217177e-08	3.92489838886974e-09	Endothelium	0.29945296693863	Negative
1113	CDK2	0.299318639313849	0.0402226150921297	0.011996885007645	Endothelium	0.299318639313849	Positive
1114	RPL21	-0.299236223245353	1.082111407041e-07	6.10144040426405e-09	Endothelium	0.299236223245353	Negative
1115	ZNF675	-0.299233485435225	0.000537288137600795	7.11445002754358e-05	Endothelium	0.299233485435225	Negative
1116	TEC	0.299097301947102	0.0290796580152794	0.00802985162375688	Endothelium	0.299097301947102	Positive
1117	TMTC2	-0.298995951196054	1.35599091140006e-24	1.54963071665477e-26	Endothelium	0.298995951196054	Negative
1118	SERPINF1	-0.298923893627649	1.88349519576321e-06	1.35018214354389e-07	Endothelium	0.298923893627649	Negative
1119	ACTN1	0.298764168190915	1.34428788424856e-17	2.56465954493965e-19	Endothelium	0.298764168190915	Positive
1120	CAV2	-0.298658421840626	5.00309892954986e-14	1.27109332456452e-15	Endothelium	0.298658421840626	Negative
1121	AC022966.1	0.29858267894375	4.5310928253148e-07	2.88929164086884e-08	Endothelium	0.29858267894375	Positive
1122	MASP2	-0.298493511361472	0.0116603230323297	0.00264526784318623	Endothelium	0.298493511361472	Negative
1123	COX6C	-0.298307304975374	1.69628725060219e-07	9.85282073215287e-09	Endothelium	0.298307304975374	Negative
1124	RNF181	-0.298128520676252	0.0298248423743373	0.0082983983857601	Endothelium	0.298128520676252	Negative
1125	GDPD3	-0.297816592127727	0.0786002498869199	0.0284543594462187	Endothelium	0.297816592127727	Negative
1126	POLR2G	-0.297815944373248	0.0329750292613006	0.00936181884770207	Endothelium	0.297815944373248	Negative
1127	TBCB	-0.297791747471776	0.000383338947274092	4.75010104669068e-05	Endothelium	0.297791747471776	Negative
1128	ADAM19	-0.297731804194276	0.00229721505037308	0.000381205784237391	Endothelium	0.297731804194276	Negative
1130	GPKOW	-0.29770806124083	0.0499753564643594	0.0157978388823395	Endothelium	0.29770806124083	Negative
1131	FAM160B2	-0.297706969134317	0.00040782219362249	5.09199981081348e-05	Endothelium	0.297706969134317	Negative
1132	HSPA4L	-0.297619712558013	0.0267902653364561	0.00726434187579955	Endothelium	0.297619712558013	Negative
1133	HES4	-0.29732173404214	1.31134413046073e-06	9.04119017034693e-08	Endothelium	0.29732173404214	Negative
1134	SBF1	-0.297313353069379	0.0630802128635245	0.0213285948291857	Endothelium	0.297313353069379	Negative
1135	SURF1	-0.297309867297163	0.0148185206052622	0.00352408716320836	Endothelium	0.297309867297163	Negative
1136	GOLGA7	-0.297183168436871	0.00444932012011238	0.000824897562880677	Endothelium	0.297183168436871	Negative
1137	TUBB	-0.297147788594864	1.12198499038077e-07	6.36865299602234e-09	Endothelium	0.297147788594864	Negative
1138	CAPN3	0.296923400832455	0.0496270088285824	0.0156736605140517	Endothelium	0.296923400832455	Positive
1139	SMIM12	-0.296871949796756	1.16866834182979e-06	7.94712132713874e-08	Endothelium	0.296871949796756	Negative
1140	BTNL3	-0.296846878698603	0.0917978030375643	0.0346886106869376	Endothelium	0.296846878698603	Negative
1141	MBP	0.296250314664813	0.00167374758927796	0.00026573193214736	Endothelium	0.296250314664813	Positive
1142	ABLIM2	-0.296016009764549	0.00521366077585459	0.000992703071790975	Endothelium	0.296016009764549	Negative
1143	C17orf75	-0.295973186881832	0.0370075058285482	0.0108051850740575	Endothelium	0.295973186881832	Negative
1144	EPHX2	0.295918585738916	0.0337769557226835	0.00963415246340235	Endothelium	0.295918585738916	Positive
1145	COPS7A	-0.295665985767001	0.0216386730538651	0.00557520779098452	Endothelium	0.295665985767001	Negative
1146	SDF2L1	-0.295546735895446	0.0400429371101885	0.0119395119434138	Endothelium	0.295546735895446	Negative
1147	PHB2	-0.295541663310826	0.00617172588312367	0.00121067951069587	Endothelium	0.295541663310826	Negative
1149	GTF3C4	-0.295377488400213	0.0631605784446962	0.0213736638238899	Endothelium	0.295377488400213	Negative
1150	AIP	-0.294961770234492	0.0362654241871515	0.0105323176591888	Endothelium	0.294961770234492	Negative
1151	CD300LG	-0.294669591740977	2.12551315410817e-08	1.05191621907129e-09	Endothelium	0.294669591740977	Negative
1152	SLC25A11	-0.294509472539446	0.0240081939287792	0.00633536964837637	Endothelium	0.294509472539446	Negative
1153	VCAM1	0.294409376746593	0.00707195097712299	0.00144070629558503	Endothelium	0.294409376746593	Positive
1155	ANKMY2	-0.294368456340999	0.000459720838289251	5.88762237174372e-05	Endothelium	0.294368456340999	Negative
1156	ABTB1	-0.294305997009712	0.000216079454613758	2.51426037102522e-05	Endothelium	0.294305997009712	Negative
1157	AP4M1	-0.294225158603984	0.000769841499490458	0.000108045378564679	Endothelium	0.294225158603984	Negative
1159	CDH26	-0.29411013554041	0.0690598156142183	0.0240590134370621	Endothelium	0.29411013554041	Negative
1160	WDR13	-0.294008166937027	1.02096796861024e-05	8.37949721120414e-07	Endothelium	0.294008166937027	Negative
1161	GEMIN2	-0.293742967858616	0.0241188660417627	0.0063714080391774	Endothelium	0.293742967858616	Negative
1163	CBWD6	-0.293638222067486	0.0283997093862892	0.00778121995935256	Endothelium	0.293638222067486	Negative
1164	ZSWIM3	-0.293565430577879	0.0308544358122565	0.00864349313569097	Endothelium	0.293565430577879	Negative
1165	DGKI	0.293494594096085	0.00316135583042423	0.000553565707367447	Endothelium	0.293494594096085	Positive
1166	GUCY1B1	-0.293444449240342	0.00664676163018706	0.00132520908588259	Endothelium	0.293444449240342	Negative
1167	MROH8	-0.293393508545377	0.032029531520116	0.00902985942458879	Endothelium	0.293393508545377	Negative
1168	TMEM69	-0.293301932219799	0.037730242320959	0.0111038378420956	Endothelium	0.293301932219799	Negative
1169	MAGEH1	-0.293290345439254	0.0497261134415826	0.0157143535677688	Endothelium	0.293290345439254	Negative
1170	P2RX4	0.293154031846458	0.00996678577522912	0.00218388203612878	Endothelium	0.293154031846458	Positive
1171	ZNF37A	0.293029687843368	2.35450837732618e-05	2.1414729574661e-06	Endothelium	0.293029687843368	Positive
1172	NDUFB10	-0.293009956192846	0.000173192231513662	1.96943187327587e-05	Endothelium	0.293009956192846	Negative
1173	ETHE1	-0.292863922445945	0.0196725542424793	0.00495529865552441	Endothelium	0.292863922445945	Negative
1174	DMXL2	0.292858621884226	0.000660241149955172	9.05430817656697e-05	Endothelium	0.292858621884226	Positive
1175	HAX1	-0.29283121394497	0.000223685836906189	2.61332999861122e-05	Endothelium	0.29283121394497	Negative
1176	ANXA3	-0.292737763648182	2.63147495020322e-26	2.60960398348449e-28	Endothelium	0.292737763648182	Negative
1177	IL4R	0.29254479773782	1.18182583508865e-13	3.11418027946481e-15	Endothelium	0.29254479773782	Positive
1178	LEPROTL1	-0.292501838536045	5.70166308695193e-07	3.72643639608116e-08	Endothelium	0.292501838536045	Negative
1179	B4GALT1	0.292497472024461	9.41940392409858e-16	2.08173452799307e-17	Endothelium	0.292497472024461	Positive
1180	TMEM154	-0.292471866329541	0.00120532842955092	0.000181573370337525	Endothelium	0.292471866329541	Negative
1181	AURKAIP1	-0.292374351384382	0.00049974543536166	6.48989397074313e-05	Endothelium	0.292374351384382	Negative
1182	IL16	-0.29210890782696	1.52768380490143e-05	1.32308844833265e-06	Endothelium	0.29210890782696	Negative
1183	GNAI1	-0.292004934587809	4.60448958025854e-07	2.94847368286295e-08	Endothelium	0.292004934587809	Negative
1184	WDR18	-0.291857278107563	0.063984817747735	0.021809709789533	Endothelium	0.291857278107563	Negative
1185	SNX24	-0.291572911781416	1.0468713397357e-06	7.05955928004616e-08	Endothelium	0.291572911781416	Negative
1186	DGKD	0.291493780725898	2.73718589467669e-06	2.02160877374119e-07	Endothelium	0.291493780725898	Positive
1187	CCDC107	-0.291380761125451	0.00260597100806952	0.000443024916369959	Endothelium	0.291380761125451	Negative
1188	PSMB2	-0.291194420773817	7.44694559311853e-05	7.61012007154727e-06	Endothelium	0.291194420773817	Negative
1189	PLA2G4C	-0.291141835536569	4.34360099437115e-05	4.21314527882431e-06	Endothelium	0.291141835536569	Negative
1190	MALL	-0.290871950313217	0.000418756447296424	5.27688067727962e-05	Endothelium	0.290871950313217	Negative
1191	ENPP4	-0.290866454652446	0.0108502237607881	0.00242152235991145	Endothelium	0.290866454652446	Negative
1192	RPS14	-0.290813312660907	4.98010023685475e-10	1.97078012773152e-11	Endothelium	0.290813312660907	Negative
1193	MYL12B	-0.290811566407423	4.89771272104989e-10	1.93355111201252e-11	Endothelium	0.290811566407423	Negative
1194	RBM42	-0.290803042677358	0.0301811742582083	0.00841184786890563	Endothelium	0.290803042677358	Negative
1195	ADCY3	0.290772863829631	0.000160154748426315	1.80453924133542e-05	Endothelium	0.290772863829631	Positive
1196	CLTB	-0.29062113744977	1.59904008511301e-05	1.3939497530783e-06	Endothelium	0.29062113744977	Negative
1197	KDELR1	-0.290607935201806	0.000510953022157846	6.66439482055143e-05	Endothelium	0.290607935201806	Negative
1198	MMP23B	-0.290560866182751	0.000704891000531477	9.78645420080535e-05	Endothelium	0.290560866182751	Negative
1199	ACP6	-0.290332623932559	0.0823780471272526	0.0301254059762677	Endothelium	0.290332623932559	Negative
1200	TMEM150A	-0.29018518812772	0.0449823673043894	0.0138498788640262	Endothelium	0.29018518812772	Negative
1201	FCN3	-0.290125934844794	2.00509911980258e-07	1.18304934319417e-08	Endothelium	0.290125934844794	Negative
1202	RBM48	-0.289564608375129	0.0141132040576742	0.00331503008041516	Endothelium	0.289564608375129	Negative
1203	FN1	0.289560739236027	8.35402467744559e-09	3.88981315260736e-10	Endothelium	0.289560739236027	Positive
1204	ATP5MD	-0.289532868418514	0.00044742103415714	5.68784200959115e-05	Endothelium	0.289532868418514	Negative
1205	HLA-B	-0.289516863313133	4.18806425533149e-40	1.77996686333507e-42	Endothelium	0.289516863313133	Negative
1206	AP1AR	0.28939510361554	0.0149964237452198	0.00356922816754382	Endothelium	0.28939510361554	Positive
1207	TMA7	-0.2893922305809	3.13625936167659e-06	2.35486040095664e-07	Endothelium	0.2893922305809	Negative
1208	ARL16	-0.289389681937681	0.00143382377295404	0.000222629985147	Endothelium	0.289389681937681	Negative
1209	SUMO3	-0.289198404088039	0.0173613716622683	0.00424523906626488	Endothelium	0.289198404088039	Negative
1210	RNF8	0.289192105738559	3.24844051208381e-05	3.05269957454041e-06	Endothelium	0.289192105738559	Positive
1211	C1QTNF1	0.289040537207678	1.32860841883686e-05	1.12934225250583e-06	Endothelium	0.289040537207678	Positive
1212	FAM20C	0.288764854671945	0.00512011609825475	0.000971506728503381	Endothelium	0.288764854671945	Positive
1213	TIMM21	-0.288562297143936	0.0418445149787453	0.0126268629917918	Endothelium	0.288562297143936	Negative
1214	PLIN2	0.28851432214183	1.16823689572074e-05	9.76473038074095e-07	Endothelium	0.28851432214183	Positive
1215	MRNIP	-0.288464425968079	0.000714512028198173	9.92677742236034e-05	Endothelium	0.288464425968079	Negative
1216	PEX11B	-0.288409762744966	0.00149435135362297	0.000233439472883679	Endothelium	0.288409762744966	Negative
1218	HDGFL2	-0.288118373998027	0.0128585034001587	0.00296809428692746	Endothelium	0.288118373998027	Negative
1219	MZT2A	-0.287969399461364	0.00941372872455813	0.00204042863645455	Endothelium	0.287969399461364	Negative
1220	TRIM47	-0.287961746996663	0.00428868547553675	0.000790255512162089	Endothelium	0.287961746996663	Negative
1221	CORO2B	0.287865508602961	1.10940770518014e-06	7.51270612593652e-08	Endothelium	0.287865508602961	Positive
1222	TTN	0.287670221057009	5.6247582967619e-30	4.30303572003886e-32	Endothelium	0.287670221057009	Positive
1223	SPATA33	-0.287625777825224	0.0139381927997046	0.00325944138383722	Endothelium	0.287625777825224	Negative
1224	TMEM208	-0.287572241549476	0.00366132430756353	0.000653560912475922	Endothelium	0.287572241549476	Negative
1225	PSMB1	-0.287415098750991	4.12102097993475e-07	2.60385628596179e-08	Endothelium	0.287415098750991	Negative
1226	VAMP5	-0.287404288870925	3.55001961050783e-06	2.68539385053946e-07	Endothelium	0.287404288870925	Negative
1227	UXT	-0.287352234661744	0.0310018796921805	0.00869622050300113	Endothelium	0.287352234661744	Negative
1228	RSL24D1	-0.287231741498322	0.0130069968687502	0.00301096990227679	Endothelium	0.287231741498322	Negative
1229	JCAD	-0.287216320658834	3.10899977632169e-13	8.51539417390715e-15	Endothelium	0.287216320658834	Negative
1230	ZNF189	-0.287182519313635	0.000595737291328326	8.02343575211743e-05	Endothelium	0.287182519313635	Negative
1231	LAMA3	0.287172609316586	0.000119112421846561	1.29934687601793e-05	Endothelium	0.287172609316586	Positive
1232	ZNF425	-0.28707402842739	0.0243653645080346	0.00645263336612476	Endothelium	0.28707402842739	Negative
1233	RPA3	-0.286958740803696	0.00105942559059849	0.000155992113311583	Endothelium	0.286958740803696	Negative
1234	NHS	0.286862621055639	0.00697599392715944	0.00141354063312227	Endothelium	0.286862621055639	Positive
1235	ZFYVE28	-0.286830287401238	2.98302575362257e-06	2.23135284932856e-07	Endothelium	0.286830287401238	Negative
1236	SLC35A3	0.286823619510545	0.000833979653141972	0.000118779875041376	Endothelium	0.286823619510545	Positive
1237	NQO1	-0.286789922592342	0.00090622437492557	0.000130866742468946	Endothelium	0.286789922592342	Negative
1238	CNTN5	-0.286732395372646	0.00514793581150987	0.000978730146257024	Endothelium	0.286732395372646	Negative
1239	CUBN	-0.286620755657653	0.0117623255737853	0.00267729548855522	Endothelium	0.286620755657653	Negative
1240	UBA52	-0.286614903205893	4.10286637845737e-05	3.95251577826456e-06	Endothelium	0.286614903205893	Negative
1241	ID2	-0.286304224293977	4.61705025998345e-10	1.81402805832368e-11	Endothelium	0.286304224293977	Negative
1242	MAPK11	-0.286187060700866	0.00198824741159825	0.000323550272967867	Endothelium	0.286187060700866	Negative
1243	CISD3	-0.285991103486855	0.0308544358122565	0.0086461192911754	Endothelium	0.285991103486855	Negative
1244	UBE2Q1	-0.285940014794059	0.0296657352760417	0.00823176522865606	Endothelium	0.285940014794059	Negative
1245	PPP1R18	-0.285931303978876	0.00323122267123862	0.000567935907742261	Endothelium	0.285931303978876	Negative
1246	CRYBG1	-0.285802671661635	0.00250188520996618	0.00042060404927652	Endothelium	0.285802671661635	Negative
1247	BCAT2	0.285774152580401	0.0040972970061297	0.00074647581458483	Endothelium	0.285774152580401	Positive
1249	SPCS1	-0.285186463567245	0.000214929154886399	2.49681583405998e-05	Endothelium	0.285186463567245	Negative
1250	SEC22C	-0.285175447917164	1.59584683750112e-06	1.12288051939775e-07	Endothelium	0.285175447917164	Negative
1251	ANK3	0.284831702872151	2.33149461308592e-05	2.11173340947241e-06	Endothelium	0.284831702872151	Positive
1252	MRPS34	-0.284690917712732	0.00773900820599532	0.00160437504837172	Endothelium	0.284690917712732	Negative
1253	LPAR6	-0.284613517432899	2.58925271536778e-16	5.50228429314082e-18	Endothelium	0.284613517432899	Negative
1254	DHRS4L2	-0.284613109334906	0.0264931152710217	0.00716521634269446	Endothelium	0.284613109334906	Negative
1255	ENGASE	-0.284486313724469	0.0178712310196274	0.00440704421913931	Endothelium	0.284486313724469	Negative
1256	RPS27	-0.284154923294888	2.42384538835901e-05	2.21598256132558e-06	Endothelium	0.284154923294888	Negative
1257	JAGN1	-0.284145705711407	0.0716299913573293	0.0252071541176246	Endothelium	0.284145705711407	Negative
1259	LTO1	-0.284059196226545	7.47486442939572e-05	7.64571040520926e-06	Endothelium	0.284059196226545	Negative
1260	RUVBL2	-0.284013295052302	0.0138955783755231	0.00324553884800422	Endothelium	0.284013295052302	Negative
1261	YIPF3	-0.283979273603251	0.00243120145549175	0.000407343349267318	Endothelium	0.283979273603251	Negative
1262	ACSL5	-0.283957140577242	1.52768380490143e-05	1.3191719151806e-06	Endothelium	0.283957140577242	Negative
1263	ZNF90	-0.283934250842333	0.000526682857389878	6.94800834154391e-05	Endothelium	0.283934250842333	Negative
1264	MRPL24	-0.283824582292103	0.025213435601219	0.00672723418714051	Endothelium	0.283824582292103	Negative
1265	PMS2	-0.283786109093616	0.00179685245569312	0.00028799193590019	Endothelium	0.283786109093616	Negative
1266	IMMP2L	0.283278667590881	1.50799207835839e-32	9.82730009508208e-35	Endothelium	0.283278667590881	Positive
1267	AC002316.1	-0.283178915420137	0.000949992701815819	0.000137725613646324	Endothelium	0.283178915420137	Negative
1269	MRFAP1	-0.283015459947712	0.0016549167678791	0.000262273360077552	Endothelium	0.283015459947712	Negative
1270	MAP3K6	-0.282953770524749	5.00554367842831e-08	2.60961476245979e-09	Endothelium	0.282953770524749	Negative
1271	ERCC4	-0.282933180858796	0.00195284654372613	0.000316766543234073	Endothelium	0.282933180858796	Negative
1272	RPS13	-0.282910680559952	3.2413730294892e-06	2.43684636519967e-07	Endothelium	0.282910680559952	Negative
1273	CFAP69	0.282592237645325	0.0263279123071722	0.00711161968251914	Endothelium	0.282592237645325	Positive
1274	FAAH2	-0.282553838535682	0.0610093195663089	0.0204388879927269	Endothelium	0.282553838535682	Negative
1275	TMEM115	-0.282430436224127	0.0733319299098172	0.0259527050025713	Endothelium	0.282430436224127	Negative
1276	SOD1	-0.282357675650425	5.69735428641107e-05	5.70919238560838e-06	Endothelium	0.282357675650425	Negative
1277	IRF2BPL	-0.282258244338198	0.0325080167755476	0.00920773916791343	Endothelium	0.282258244338198	Negative
1278	PLPP7	-0.282083958593647	0.0263161071023504	0.00710495266572535	Endothelium	0.282083958593647	Negative
1279	MAP7D3	0.28181674506446	0.0077376842660466	0.00160273865455923	Endothelium	0.28181674506446	Positive
1280	ISM1	-0.281782389288688	0.00687563799433987	0.00138861371207297	Endothelium	0.281782389288688	Negative
1281	IFITM2	-0.281705367475319	8.97102968425172e-14	2.33850037103653e-15	Endothelium	0.281705367475319	Negative
1282	TUBB2A	-0.281626788150099	0.0280507157193692	0.00764585998924249	Endothelium	0.281626788150099	Negative
1283	TAGLN2	-0.281497174471807	1.39704368488122e-10	5.19867030452589e-12	Endothelium	0.281497174471807	Negative
1284	PSMA4	-0.281335082825594	0.000310128165244864	3.7462591929371e-05	Endothelium	0.281335082825594	Negative
1285	RPL19	-0.281188139066798	3.21786519735728e-08	1.62899107081932e-09	Endothelium	0.281188139066798	Negative
1286	SAP30	0.281161723021399	0.0491294606456632	0.0154793993874133	Endothelium	0.281161723021399	Positive
1287	RPSA	-0.281159139456683	1.09549996389458e-07	6.18727784670344e-09	Endothelium	0.281159139456683	Negative
1288	LSM6	-0.281098370632763	2.78371884517413e-06	2.05860583280256e-07	Endothelium	0.281098370632763	Negative
1289	HIPK2	0.280959211378604	6.78946259536097e-39	3.14208223623619e-41	Endothelium	0.280959211378604	Positive
1290	SHROOM3	-0.280921649570912	0.0275008119949556	0.0074829844500819	Endothelium	0.280921649570912	Negative
1291	ICMT	-0.280499376308078	0.054036590661416	0.0174644137932911	Endothelium	0.280499376308078	Negative
1292	OSGIN2	-0.280333488553514	0.0271514368984843	0.0073750975179487	Endothelium	0.280333488553514	Negative
1293	CYP7B1	0.280321530194827	0.0212424111915208	0.0054430167701734	Endothelium	0.280321530194827	Positive
1294	GDPD1	-0.280124173582908	0.0255513520583419	0.00683670007378943	Endothelium	0.280124173582908	Negative
1295	RNF139	-0.280043153921428	0.0352952340691834	0.0101805482477603	Endothelium	0.280043153921428	Negative
1296	SOCS2	-0.280008774559037	0.000136856772633087	1.50971581446398e-05	Endothelium	0.280008774559037	Negative
1299	PRUNE1	-0.279828164714806	0.0272966895673752	0.0074197084033723	Endothelium	0.279828164714806	Negative
1301	SEPTIN8	-0.279758738136801	0.015788541284048	0.00379205331368853	Endothelium	0.279758738136801	Negative
1302	SNCG	-0.279534921321058	1.06130858712326e-05	8.74066006773216e-07	Endothelium	0.279534921321058	Negative
1303	TPM4	0.279531443972643	1.05101071890575e-11	3.365060764158e-13	Endothelium	0.279531443972643	Positive
1304	SKAP2	-0.279519049971899	2.48670852962263e-08	1.23771760021829e-09	Endothelium	0.279519049971899	Negative
1305	MDH2	-0.279513612251467	0.00114798761720324	0.000171092223266596	Endothelium	0.279513612251467	Negative
1306	FBXL19	-0.279405628103405	0.0783512451781296	0.0283420163422966	Endothelium	0.279405628103405	Negative
1307	RPS23	-0.279348966136719	1.71315123348165e-08	8.34894254322375e-10	Endothelium	0.279348966136719	Negative
1308	SAR1B	-0.279322411244999	1.32852576304441e-05	1.126762500202e-06	Endothelium	0.279322411244999	Negative
1309	ETAA1	-0.279310681623557	0.0388130450185826	0.0114848196111843	Endothelium	0.279310681623557	Negative
1310	DOT1L	0.27928068576871	0.000524371901611183	6.90380082023035e-05	Endothelium	0.27928068576871	Positive
1311	SELENOT	-0.27927214616697	0.000350760788110201	4.30334589870751e-05	Endothelium	0.27927214616697	Negative
1312	ZNF347	-0.27914915192736	0.000160734204236568	1.81258632280376e-05	Endothelium	0.27914915192736	Negative
1313	CNNM4	-0.27909700920283	0.0437831493934496	0.0133731304437492	Endothelium	0.27909700920283	Negative
1314	NUDT4	-0.278971328116163	7.99449914638952e-05	8.25272720721925e-06	Endothelium	0.278971328116163	Negative
1315	AP2A2	0.278949155463469	1.41630263560055e-16	2.96958051665396e-18	Endothelium	0.278949155463469	Positive
1316	NPC2	-0.278814135324351	0.00141792275954566	0.000219893197126367	Endothelium	0.278814135324351	Negative
1317	MYL6B	-0.27870836728489	0.0609619678116703	0.0204166167227222	Endothelium	0.27870836728489	Negative
1318	DNAH11	-0.278571452963443	0.00627053454205035	0.00123598466086693	Endothelium	0.278571452963443	Negative
1319	ZNHIT1	-0.27848803560709	0.00552336702383664	0.00106001905859804	Endothelium	0.27848803560709	Negative
1320	SPRY2	-0.27846804747652	0.0280810571337732	0.00766243693340223	Endothelium	0.27846804747652	Negative
1321	ABHD8	-0.278353033199366	0.0533388397469473	0.0171498511853161	Endothelium	0.278353033199366	Negative
1322	BTBD6	-0.278248031675806	0.01653793796877	0.00400640450414573	Endothelium	0.278248031675806	Negative
1324	MRFAP1L1	-0.278233871959716	0.0926084039915655	0.0350648934267271	Endothelium	0.278233871959716	Negative
1325	MTHFD1L	0.278233838783643	5.57079172676641e-08	2.95165674227046e-09	Endothelium	0.278233838783643	Positive
1326	MAGED1	0.278106793934588	0.00198640288019133	0.000322874892029588	Endothelium	0.278106793934588	Positive
1327	SMC5	0.277920518976615	8.22200234391876e-21	1.20363653504666e-22	Endothelium	0.277920518976615	Positive
1328	CPNE4	-0.27788592437566	0.0140057658601786	0.00328168195697114	Endothelium	0.27788592437566	Negative
1329	CYP4F12	-0.27786981168099	0.00621636774032968	0.00122237227383513	Endothelium	0.27786981168099	Negative
1330	POGLUT3	-0.277806163905316	0.0531853771091495	0.0170838182421815	Endothelium	0.277806163905316	Negative
1332	MAFK	-0.277728558558061	0.00723678927142923	0.00148180573672635	Endothelium	0.277728558558061	Negative
1334	NUDT3	-0.277634759175529	0.000515528953446177	6.74842396558747e-05	Endothelium	0.277634759175529	Negative
1335	LCA5L	-0.277606969831077	0.0640371001757885	0.0218577710649131	Endothelium	0.277606969831077	Negative
1336	ABCA5	0.277537866549582	2.88880078983327e-05	2.68744690025101e-06	Endothelium	0.277537866549582	Positive
1337	JADE3	-0.27747710021394	0.000150599880499633	1.68550111817213e-05	Endothelium	0.27747710021394	Negative
1339	PES1	-0.277087404270858	3.79369005375122e-06	2.8914883579309e-07	Endothelium	0.277087404270858	Negative
1340	ZCCHC24	0.277011415495123	1.59932735855159e-05	1.39571069068914e-06	Endothelium	0.277011415495123	Positive
1341	FES	-0.276619110648158	1.67602344675198e-05	1.46580819011365e-06	Endothelium	0.276619110648158	Negative
1342	GATA6	0.276499952150606	3.17942112698075e-05	2.9788305232007e-06	Endothelium	0.276499952150606	Positive
1343	ARAP2	0.276438853034355	0.00465163742512441	0.000866800211538578	Endothelium	0.276438853034355	Positive
1345	INPP1	0.276406765483856	1.14991332496189e-08	5.49543013251527e-10	Endothelium	0.276406765483856	Positive
1346	RYR2	0.2763995635863	2.81943018817545e-22	3.70136754964476e-24	Endothelium	0.2763995635863	Positive
1347	UGCG	0.276355378452246	6.19202536870767e-08	3.31149343226569e-09	Endothelium	0.276355378452246	Positive
1348	SH2D3C	-0.276352648950493	4.26622564768882e-25	4.7142841025651e-27	Endothelium	0.276352648950493	Negative
1349	WDR76	-0.276290510844294	0.0604605133608496	0.0201630215977673	Endothelium	0.276290510844294	Negative
1350	NUDT12	-0.276178463736569	0.0373437110116843	0.0109565321204102	Endothelium	0.276178463736569	Negative
1351	LRRN2	-0.276020590729253	0.0101915559963395	0.00224179579859035	Endothelium	0.276020590729253	Negative
1352	HLA-DRB5	-0.275922421241269	1.34063949222931e-05	1.14083507980602e-06	Endothelium	0.275922421241269	Negative
1353	LGALS1	-0.275781239816154	4.26707004996942e-09	1.89817717560974e-10	Endothelium	0.275781239816154	Negative
1354	PBX1	0.275762516338707	1.81057406836512e-22	2.34273373031754e-24	Endothelium	0.275762516338707	Positive
1355	SCAMP2	-0.275477375498933	0.00119384141031355	0.000179053660708152	Endothelium	0.275477375498933	Negative
1356	TPP1	-0.27545795356871	0.00875404171048332	0.00186437015088504	Endothelium	0.27545795356871	Negative
1357	FAU	-0.275373615036788	2.00509911980258e-07	1.1861129454223e-08	Endothelium	0.275373615036788	Negative
1358	GADD45GIP1	-0.275300722659306	0.00491676326190626	0.000924563246548486	Endothelium	0.275300722659306	Negative
1359	TNNI3	-0.275211350537959	2.77732023254679e-17	5.48224337554098e-19	Endothelium	0.275211350537959	Negative
1360	IDH1	-0.275164146870241	0.00687563799433987	0.00138967371627194	Endothelium	0.275164146870241	Negative
1361	G0S2	0.275013257809576	0.0192752887040348	0.00482428362917379	Endothelium	0.275013257809576	Positive
1362	SART1	0.274763354791208	0.00136172484939466	0.000209563466388588	Endothelium	0.274763354791208	Positive
1363	SLC25A20	-0.2747401279598	0.00299218872305802	0.000517161443445049	Endothelium	0.2747401279598	Negative
1364	TIMM22	-0.274619084566597	0.0186099391003152	0.00462260481996875	Endothelium	0.274619084566597	Negative
1365	TBXAS1	0.274516154775116	4.99224885844171e-05	4.92718176905137e-06	Endothelium	0.274516154775116	Positive
1366	MCTP1	-0.274494048910719	7.03059054094089e-20	1.11554515572164e-21	Endothelium	0.274494048910719	Negative
1368	ZNRD1	-0.274292818944162	0.0614298431148636	0.0206509061945183	Endothelium	0.274292818944162	Negative
1369	CRACR2A	0.274182126475523	0.056623435003647	0.0185304308922966	Endothelium	0.274182126475523	Positive
1370	FHIT	0.274038632163268	1.02824405168186e-10	3.77773834628109e-12	Endothelium	0.274038632163268	Positive
1371	CEBPB	-0.274027854678445	0.0123084627110571	0.00282020499971898	Endothelium	0.274027854678445	Negative
1372	MTRF1	-0.273997429838053	0.0211834653145755	0.00542391145332585	Endothelium	0.273997429838053	Negative
1373	SRSF9	-0.273957186064625	0.00316143025997573	0.000554079109324111	Endothelium	0.273957186064625	Negative
1374	HBG2	-0.273928856886052	0.0639118407359058	0.0217787987698478	Endothelium	0.273928856886052	Negative
1375	DAPK1	0.27392234000711	3.99429457392842e-06	3.05947572672454e-07	Endothelium	0.27392234000711	Positive
1377	CHMP3	-0.27374641941438	0.00922194538125489	0.00198583636846063	Endothelium	0.27374641941438	Negative
1378	ZSCAN32	-0.273473441100456	0.0728337643237851	0.0257270758000525	Endothelium	0.273473441100456	Negative
1380	CCDC58	-0.273360838767715	0.0976793455885548	0.0375015621285867	Endothelium	0.273360838767715	Negative
1381	PM20D2	-0.273262204353756	0.0744155717055964	0.0265107231274565	Endothelium	0.273262204353756	Negative
1382	SSU72	-0.273231614712311	0.000101254526378685	1.08350376262798e-05	Endothelium	0.273231614712311	Negative
1383	VAT1	-0.273157268477615	0.0192889615342465	0.0048295274865213	Endothelium	0.273157268477615	Negative
1384	IGFBP6	-0.272933661284847	0.00209590426291548	0.00034423663706177	Endothelium	0.272933661284847	Negative
1385	BAIAP2	-0.272857943691747	0.00026211795581047	3.11826747160741e-05	Endothelium	0.272857943691747	Negative
1386	SEMA3A	-0.272851841976905	0.00355166907833476	0.0006316389190125	Endothelium	0.272851841976905	Negative
1387	WDR92	-0.272743024180408	0.0465648113889611	0.0144822368628494	Endothelium	0.272743024180408	Negative
1388	SGSM3	-0.272717365398592	0.0346179484655637	0.00993287943316797	Endothelium	0.272717365398592	Negative
1389	PLA2G12A	0.272700897784435	0.0360605277854466	0.0104421588770475	Endothelium	0.272700897784435	Positive
1390	PPCS	-0.272675456987213	0.00469219170039275	0.000875686701924449	Endothelium	0.272675456987213	Negative
1391	SLC30A4	-0.272606641745487	0.00393832961871062	0.000711190614939054	Endothelium	0.272606641745487	Negative
1392	SNRPE	-0.272437588557839	0.0175030640030899	0.00428815149452354	Endothelium	0.272437588557839	Negative
1393	LNX1	-0.272427525582046	4.74887969807972e-19	8.07327489284425e-21	Endothelium	0.272427525582046	Negative
1394	IQGAP2	0.27229798025856	0.000721991221989533	0.000100579623388228	Endothelium	0.27229798025856	Positive
1395	EML1	-0.272126374916762	7.75126917685583e-21	1.12740409259142e-22	Endothelium	0.272126374916762	Negative
1396	FUOM	-0.271943702927154	0.0937983759883653	0.0355951902834579	Endothelium	0.271943702927154	Negative
1397	SERPINB9	0.271910390017932	9.39823798648259e-05	9.91483928116835e-06	Endothelium	0.271910390017932	Positive
1398	CASP1	-0.27184529614141	0.0833297312004227	0.0305600062572007	Endothelium	0.27184529614141	Negative
1399	DBN1	-0.271844531137595	0.000527235511518933	6.96232371285338e-05	Endothelium	0.271844531137595	Negative
1400	LDLRAD3	0.271843219370179	0.0012265732898702	0.000185237126039144	Endothelium	0.271843219370179	Positive
1401	ASPN	-0.271644122404656	0.035590251359038	0.0102757270877011	Endothelium	0.271644122404656	Negative
1402	COX5A	-0.271508385536203	2.19780464949667e-05	1.9802659951075e-06	Endothelium	0.271508385536203	Negative
1404	CDC42SE1	-0.271262485801062	1.48759379605414e-07	8.59848321859781e-09	Endothelium	0.271262485801062	Negative
1405	SEC14L2	-0.271254747556843	0.0683929774647938	0.0237644280405154	Endothelium	0.271254747556843	Negative
1406	RPS6KB2	-0.2711696676106	0.0352952340691834	0.0101790216444928	Endothelium	0.2711696676106	Negative
1407	GDI1	-0.271114983458116	0.00111573113013587	0.000165513958992235	Endothelium	0.271114983458116	Negative
1408	ELOC	-0.271011278101739	2.00738138183437e-05	1.78758414770505e-06	Endothelium	0.271011278101739	Negative
1409	SLCO2B1	0.270770789499868	5.17111671015476e-05	5.11806231700179e-06	Endothelium	0.270770789499868	Positive
1410	OMD	-0.270673386605649	0.0757132742365971	0.0271160498588191	Endothelium	0.270673386605649	Negative
1411	RPL8	-0.270590283698673	8.94560088121649e-10	3.64988626812007e-11	Endothelium	0.270590283698673	Negative
1412	COA4	-0.270570127240471	0.0504006426009316	0.0159955424434242	Endothelium	0.270570127240471	Negative
1413	PKD2L2	-0.270503657872083	0.00316387684740133	0.00055490359894449	Endothelium	0.270503657872083	Negative
1414	TPGS1	-0.270464821742263	0.030524834904124	0.00853069384976416	Endothelium	0.270464821742263	Negative
1415	CXCL3	0.270390926060057	0.0968766089972278	0.0371476230193375	Endothelium	0.270390926060057	Positive
1416	RNASE1	-0.270346516460335	1.71839739967888e-12	4.99873818569225e-14	Endothelium	0.270346516460335	Negative
1417	PHLDB1	0.270241431024505	2.48136989497167e-11	8.43684512835097e-13	Endothelium	0.270241431024505	Positive
1418	SCAF1	-0.270169898967293	0.0375824413570996	0.0110496920990415	Endothelium	0.270169898967293	Negative
1419	PSME1	-0.269991329130665	0.000610690321851336	8.28770936917183e-05	Endothelium	0.269991329130665	Negative
1420	CBR1	-0.269870625754677	0.0721011892677312	0.0254138305956907	Endothelium	0.269870625754677	Negative
1421	FBRS	-0.269858594407935	0.00981415167468923	0.00214499973148439	Endothelium	0.269858594407935	Negative
1422	OST4	-0.269794659927439	0.00411953664699062	0.000751694824516989	Endothelium	0.269794659927439	Negative
1423	CDH12	-0.269743340272785	2.3396181902488e-05	2.12130096584704e-06	Endothelium	0.269743340272785	Negative
1424	GTPBP3	-0.26966413138769	0.0911160360012274	0.0343491620142954	Endothelium	0.26966413138769	Negative
1425	TLE1	0.269516359430477	1.9491924648283e-09	8.32107096809967e-11	Endothelium	0.269516359430477	Positive
1426	HLA-DRB1	-0.269452795424888	7.06450833191436e-14	1.82817839341191e-15	Endothelium	0.269452795424888	Negative
1427	AP1S3	-0.269307774336111	0.0603232785387775	0.0201001630794113	Endothelium	0.269307774336111	Negative
1428	NFATC2	0.269176325772117	0.000147056368187694	1.63750904885995e-05	Endothelium	0.269176325772117	Positive
1429	SLC9A3R2	-0.269172520127817	4.36294451061659e-24	5.15081284309666e-26	Endothelium	0.269172520127817	Negative
1430	NCOR2	0.268926402156068	2.94724333538922e-12	8.74040807812821e-14	Endothelium	0.268926402156068	Positive
1431	RTL8A	-0.268876193773046	0.0822862872733388	0.0300840780161593	Endothelium	0.268876193773046	Negative
1432	ZBTB26	-0.268379425980046	0.052746019568105	0.0168978559099936	Endothelium	0.268379425980046	Negative
1433	ARL6IP4	-0.268234537086335	2.57767647658807e-06	1.89767453017212e-07	Endothelium	0.268234537086335	Negative
1434	PIGT	-0.268161116769876	0.012484791180964	0.00286886068599219	Endothelium	0.268161116769876	Negative
1436	RNLS	0.267753153920838	0.00506767695190736	0.000959163639178538	Endothelium	0.267753153920838	Positive
1437	TUSC3	0.267724296190943	1.31691626993808e-05	1.11194101371802e-06	Endothelium	0.267724296190943	Positive
1438	ARL5B	0.267675921528628	0.0165959999712347	0.0040236052064752	Endothelium	0.267675921528628	Positive
1439	AHI1	0.267562423633563	8.12244008331959e-14	2.1096250688637e-15	Endothelium	0.267562423633563	Positive
1440	ZBTB21	-0.26755002763079	0.0419260344562355	0.0126593815788237	Endothelium	0.26755002763079	Negative
1441	GM2A	-0.267541826116456	0.0733319299098172	0.0259473263656795	Endothelium	0.267541826116456	Negative
1442	ITPR3	-0.26751040236848	4.23081998262357e-08	2.18973304729667e-09	Endothelium	0.26751040236848	Negative
1443	JAG1	-0.267481583841104	1.83304799305528e-08	8.95056490753287e-10	Endothelium	0.267481583841104	Negative
1444	SHE	-0.26734861044923	2.06714174525701e-17	4.0413519197979e-19	Endothelium	0.26734861044923	Negative
1445	ABRAXAS1	-0.267340429216107	0.0128743337643558	0.00297296430429258	Endothelium	0.267340429216107	Negative
1446	ZNF281	-0.267283486424681	0.0185510916534916	0.00460097909728644	Endothelium	0.267283486424681	Negative
1447	MRPL43	-0.267248091329095	0.0352952340691834	0.0101794975685368	Endothelium	0.267248091329095	Negative
1448	MAN2B2	-0.267239597288964	0.0334708109649209	0.00952470281803049	Endothelium	0.267239597288964	Negative
1450	ANTXR1	0.267165955399359	0.00191481053909218	0.000309972163204004	Endothelium	0.267165955399359	Positive
1451	MID1	0.267095623803214	8.49412144160878e-08	4.72519600406835e-09	Endothelium	0.267095623803214	Positive
1452	HEXIM1	-0.267048294336025	0.0427337455576968	0.0129557351001329	Endothelium	0.267048294336025	Negative
1453	INSIG1	-0.267039661533465	0.0947891976082005	0.0360517660340219	Endothelium	0.267039661533465	Negative
1454	XKR4	-0.267005251322726	0.0544167488559034	0.0176323629251097	Endothelium	0.267005251322726	Negative
1456	ZFAND1	-0.266984889633449	0.000327704610184003	3.99262322570234e-05	Endothelium	0.266984889633449	Negative
1457	TCIM	-0.266977604635516	2.83828405211152e-10	1.09639042058331e-11	Endothelium	0.266977604635516	Negative
1458	TIMM8B	-0.266942447408621	0.0078584752093016	0.00163168369658943	Endothelium	0.266942447408621	Negative
1460	PPM1F	-0.266863542261651	2.38542600707104e-09	1.03185220177421e-10	Endothelium	0.266863542261651	Negative
1461	MAST3	-0.266849989596286	0.0902368244396505	0.0338979543611907	Endothelium	0.266849989596286	Negative
1462	AC011043.1	-0.266782077676937	0.0688141179549509	0.0239497567684165	Endothelium	0.266782077676937	Negative
1463	ST3GAL3	0.266780307866034	8.36965389365152e-05	8.69533366359716e-06	Endothelium	0.266780307866034	Positive
1464	HUS1	-0.266722280163628	1.52121884374906e-09	6.37911944299757e-11	Endothelium	0.266722280163628	Negative
1466	ARID3B	0.266714759717495	0.0109981459309709	0.0024628451078893	Endothelium	0.266714759717495	Positive
1467	ACOT7	-0.266655353157696	0.0145542057958712	0.00344610822915083	Endothelium	0.266655353157696	Negative
1468	ACTR1A	-0.266507076786072	0.000214134256268247	2.48151428448374e-05	Endothelium	0.266507076786072	Negative
1469	UBXN1	-0.266468787080144	0.000285349471935832	3.41729439379142e-05	Endothelium	0.266468787080144	Negative
1470	EXOC3L1	-0.266455627996788	0.00837736099105	0.00176297793914925	Endothelium	0.266455627996788	Negative
1471	TMEM234	-0.266455020989784	0.099294942049496	0.0382305652887858	Endothelium	0.266455020989784	Negative
1473	SMC2	0.266375475075269	0.0346942034678169	0.00996131266926363	Endothelium	0.266375475075269	Positive
1474	SELENOK	-0.266351570711098	0.00884578171570003	0.00188812492231602	Endothelium	0.266351570711098	Negative
1475	ZBTB8A	-0.266336865920767	0.00844176620418268	0.00178275304425316	Endothelium	0.266336865920767	Negative
1477	DNAH17	-0.266233794505698	0.00380671971742948	0.000681671758995683	Endothelium	0.266233794505698	Negative
1478	SIPA1	-0.265785253142258	0.00464235048010001	0.000864631200109296	Endothelium	0.265785253142258	Negative
1479	S1PR1	-0.265611529458396	2.43332321936117e-06	1.78339518154917e-07	Endothelium	0.265611529458396	Negative
1480	DNAH1	-0.265549834511359	0.0295398888663751	0.00819405493016091	Endothelium	0.265549834511359	Negative
1481	SGIP1	-0.265526065419357	8.34456155007638e-08	4.61047271136634e-09	Endothelium	0.265526065419357	Negative
1482	GMDS	0.265429374664415	1.26035948649875e-22	1.5950903965889e-24	Endothelium	0.265429374664415	Positive
1483	FLVCR1	-0.265275148088531	0.010536605696931	0.00233262219055595	Endothelium	0.265275148088531	Negative
1485	ALS2CL	-0.265199934672334	2.3842579480831e-05	2.17303449178334e-06	Endothelium	0.265199934672334	Negative
1486	ALDH6A1	-0.265197158718385	0.0684403811620257	0.0237873633052753	Endothelium	0.265197158718385	Negative
1487	LRATD2	-0.265182940445452	0.0535953271687878	0.017255994552172	Endothelium	0.265182940445452	Negative
1488	EIF2B1	-0.2649564447865	0.000492951754390501	6.3783897196353e-05	Endothelium	0.2649564447865	Negative
1489	TAF1C	-0.264938339813461	3.58544934710874e-05	3.41342363230602e-06	Endothelium	0.264938339813461	Negative
1491	MAPRE2	-0.264875828412007	4.18878575427748e-05	4.0412552981633e-06	Endothelium	0.264875828412007	Negative
1492	PTPRN2	-0.2646758839896	0.000868577517524677	0.000124609864858329	Endothelium	0.2646758839896	Negative
1493	ATF6B	-0.264669172292989	2.52816761865816e-07	1.54010966569183e-08	Endothelium	0.264669172292989	Negative
1494	GPNMB	-0.264638209514699	0.08457404239265	0.0311879828384131	Endothelium	0.264638209514699	Negative
1495	GDAP1L1	-0.264622026281162	0.0457310737613373	0.0141617557040672	Endothelium	0.264622026281162	Negative
1496	ZNF28	-0.26456489755558	0.0553739248063809	0.0180169220776334	Endothelium	0.26456489755558	Negative
1497	SOX7	-0.264417839315359	0.000325022318436101	3.95687352157286e-05	Endothelium	0.264417839315359	Negative
1498	AIFM2	0.264394438655256	0.0370026853648208	0.0107988569868999	Endothelium	0.264394438655256	Positive
1499	TMEM147	-0.264372199340124	0.0261773046837308	0.00705115913845866	Endothelium	0.264372199340124	Negative
1500	TMEM51	-0.264355677777627	0.0220086731452072	0.00570171802392364	Endothelium	0.264355677777627	Negative
1502	PPFIA2	0.264234496923699	0.0544525741136522	0.0176605722994221	Endothelium	0.264234496923699	Positive
1503	SKP1	-0.264177871580439	6.29240351830044e-08	3.38154288053735e-09	Endothelium	0.264177871580439	Negative
1505	GRPEL1	-0.264122500277712	0.0640371001757885	0.0218381814502045	Endothelium	0.264122500277712	Negative
1506	FAM189B	-0.263986591347213	0.0843541661353492	0.0310667497293776	Endothelium	0.263986591347213	Negative
1508	KLHL9	-0.263924226958284	0.039965811968551	0.0119092680900594	Endothelium	0.263924226958284	Negative
1509	NDUFA8	-0.263872016435239	0.00146639781961906	0.000228518738418157	Endothelium	0.263872016435239	Negative
1510	ICAM2	-0.26385608786976	6.04292003872362e-10	2.41420020436352e-11	Endothelium	0.26385608786976	Negative
1513	KCNN3	-0.263744847105986	0.000718767297135536	0.000100062617678294	Endothelium	0.263744847105986	Negative
1514	TRIM62	0.263683813921526	0.0091502143064773	0.00196731344032899	Endothelium	0.263683813921526	Positive
1515	SH3RF2	0.263665047409416	0.00459843687524923	0.000855149434016409	Endothelium	0.263665047409416	Positive
1516	RASGRP2	-0.263455310856944	0.00213211230337383	0.000350787649459503	Endothelium	0.263455310856944	Negative
1517	PIGP	-0.263346347790452	0.0787485258010871	0.028515474869793	Endothelium	0.263346347790452	Negative
1518	EPB42	-0.263284586807661	0.00176436308556814	0.0002817848486679	Endothelium	0.263284586807661	Negative
1519	FBLN5	0.263249045362302	0.00130639393583939	0.000199869688646072	Endothelium	0.263249045362302	Positive
1520	IDS	-0.263161603269521	0.0313024636258273	0.00879531821749491	Endothelium	0.263161603269521	Negative
1521	NCALD	-0.263079955655322	1.30326126599107e-19	2.11712257036706e-21	Endothelium	0.263079955655322	Negative
1522	MICALL2	-0.262940460394688	0.00139934486734444	0.000216747788292867	Endothelium	0.262940460394688	Negative
1523	TIAM1	0.262778310408013	0.00608956325350314	0.00119226148701473	Endothelium	0.262778310408013	Positive
1524	ANOS1	0.262652307389962	0.0266178907972858	0.00721257354527889	Endothelium	0.262652307389962	Positive
1525	DNM1	0.262588229809378	0.00998336278050838	0.00219034300520599	Endothelium	0.262588229809378	Positive
1526	ABCF1	0.26256735302146	0.000212795774857282	2.46399338850612e-05	Endothelium	0.26256735302146	Positive
1527	HAUS8	0.262505779077985	0.0964887490207909	0.0369351057594697	Endothelium	0.262505779077985	Positive
1528	LTA4H	-0.262484463497434	0.000460551278685615	5.90260752905534e-05	Endothelium	0.262484463497434	Negative
1529	RAN	-0.26246583245761	0.000994230677124222	0.000145359755212344	Endothelium	0.26246583245761	Negative
1530	MEMO1	-0.262459955375338	0.0290796580152794	0.0080263012738822	Endothelium	0.262459955375338	Negative
1531	PCDH11Y	-0.262386374124131	0.0543095441100683	0.01758340736771	Endothelium	0.262386374124131	Negative
1532	LYN	-0.262271255641648	7.18210201943108e-07	4.7482729633564e-08	Endothelium	0.262271255641648	Negative
1533	ARRDC1	-0.262245046751565	1.46819606739161e-05	1.26047433439646e-06	Endothelium	0.262245046751565	Negative
1534	DDX27	0.262225248869706	0.00619026920802836	0.00121548636980459	Endothelium	0.262225248869706	Positive
1535	GOLGA8A	0.262213389121937	0.00209590426291548	0.00034404806682031	Endothelium	0.262213389121937	Positive
1536	ANKRD9	-0.262174403574194	0.0370075058285482	0.0108107494831602	Endothelium	0.262174403574194	Negative
1537	CARD6	-0.262119508927648	0.00259975490320226	0.00044172261719502	Endothelium	0.262119508927648	Negative
1538	KCND3	-0.262053499949018	0.0241513133592559	0.0063875356673027	Endothelium	0.262053499949018	Negative
1540	CLEC14A	-0.262024782583339	2.19691600706087e-15	5.06278339368012e-17	Endothelium	0.262024782583339	Negative
1543	ADGRD1	0.261708651654769	8.58475956721956e-06	6.86748333342932e-07	Endothelium	0.261708651654769	Positive
1544	C1orf122	-0.261644626379743	0.0547042134364853	0.0177525195851685	Endothelium	0.261644626379743	Negative
1545	TLE5	-0.261596193543981	1.39143307339803e-07	8.00323707687385e-09	Endothelium	0.261596193543981	Negative
1546	EEF1A1	-0.261522173168322	8.30181147022374e-12	2.60313695515138e-13	Endothelium	0.261522173168322	Negative
1547	ZNF487	-0.261431935520833	0.0243328007029472	0.00644171140634312	Endothelium	0.261431935520833	Negative
1549	SEC11C	-0.261331829013296	0.0634000601115933	0.0215265598886643	Endothelium	0.261331829013296	Negative
1550	SAMHD1	0.26131583689543	1.07245337649274e-13	2.81584849513584e-15	Endothelium	0.26131583689543	Positive
1551	SIRT5	-0.261260855655489	0.000435727556735305	5.51861214187802e-05	Endothelium	0.261260855655489	Negative
1552	TMEM219	-0.261214957928831	0.000587528521994073	7.90178140649376e-05	Endothelium	0.261214957928831	Negative
1555	IFI44	-0.261110493636859	1.03563225236197e-08	4.91015669329153e-10	Endothelium	0.261110493636859	Negative
1556	ANKRD33B	0.261104703885912	0.000369765119542749	4.56444098264424e-05	Endothelium	0.261104703885912	Positive
1557	RAPGEF2	-0.260906352246308	7.3324370756768e-32	5.26317734937133e-34	Endothelium	0.260906352246308	Negative
1558	ZSCAN9	-0.260829999073256	0.0240341953301157	0.00634677088619224	Endothelium	0.260829999073256	Negative
1559	SLC38A1	-0.260757636374629	0.0115537496532114	0.00261355032070258	Endothelium	0.260757636374629	Negative
1561	VCAN	0.260551977145214	0.000282123435263325	3.37599539552922e-05	Endothelium	0.260551977145214	Positive
1562	GTDC1	0.260483925036197	2.43567706053254e-07	1.47916542304725e-08	Endothelium	0.260483925036197	Positive
1563	TMEM258	-0.26046129156809	0.00519021253185879	0.000987748229287445	Endothelium	0.26046129156809	Negative
1565	ATP6V1G1	-0.260377159053229	0.000402037592430522	5.00399286086664e-05	Endothelium	0.260377159053229	Negative
1566	GPRC5B	-0.260374656270282	1.75080955690352e-07	1.01860472898807e-08	Endothelium	0.260374656270282	Negative
1567	ABRAXAS2	-0.260362717507205	0.00123460551361296	0.000186799965319982	Endothelium	0.260362717507205	Negative
1568	RPS2	-0.260352794176239	1.60468698531219e-08	7.77488121897578e-10	Endothelium	0.260352794176239	Negative
1569	TMEM254	-0.260290916004609	0.0586953370471369	0.0194025009128239	Endothelium	0.260290916004609	Negative
1570	FAM219B	-0.26026761907527	0.00867306142525504	0.00183897080654491	Endothelium	0.26026761907527	Negative
1571	PIK3R3	-0.260265617497495	0.000870465695984526	0.000125045176009866	Endothelium	0.260265617497495	Negative
1572	ZNF627	-0.260129464527285	0.00996768013495423	0.00218501941756977	Endothelium	0.260129464527285	Negative
1573	GRK2	-0.260022136222619	0.0159463386219141	0.00383744113237189	Endothelium	0.260022136222619	Negative
1574	NRN1	-0.259996812484745	0.00159130445046548	0.000251036028737121	Endothelium	0.259996812484745	Negative
1575	AGT	-0.259981500621037	0.0165959999712347	0.00402216478973536	Endothelium	0.259981500621037	Negative
1576	CNOT8	-0.259878706789988	1.90142700566901e-05	1.67551133008046e-06	Endothelium	0.259878706789988	Negative
1577	FOXO1	0.259865128317278	4.48686855928333e-26	4.66146148017724e-28	Endothelium	0.259865128317278	Positive
1578	C1orf56	-0.259613376732359	4.81136349710311e-07	3.10366572395299e-08	Endothelium	0.259613376732359	Negative
1579	SLC25A3	-0.259529756043651	3.50017507167345e-08	1.78843475044894e-09	Endothelium	0.259529756043651	Negative
1580	USE1	-0.259204280406521	0.0275866441906144	0.00750894489585858	Endothelium	0.259204280406521	Negative
1581	ZNF16	-0.259198187601749	0.0290130134230603	0.00800132217560786	Endothelium	0.259198187601749	Negative
1582	IER3	-0.258917402540333	0.0103695030036755	0.00229171109072541	Endothelium	0.258917402540333	Negative
1583	GIMAP4	-0.258900705406006	1.19983291862813e-05	1.00514903553377e-06	Endothelium	0.258900705406006	Negative
1584	CFD	0.258838384579078	1.04090262172851e-14	2.48723425856926e-16	Endothelium	0.258838384579078	Positive
1586	ACAT1	-0.25877405722769	2.55860229131693e-07	1.56106637721075e-08	Endothelium	0.25877405722769	Negative
1587	CEP78	-0.258609300463473	0.031166812223403	0.00875131589914782	Endothelium	0.258609300463473	Negative
1588	TMEM134	-0.258581228877665	0.0766615545719453	0.0275715149046059	Endothelium	0.258581228877665	Negative
1589	MERTK	0.258550133514353	4.22265052721335e-05	4.08386299571824e-06	Endothelium	0.258550133514353	Positive
1590	FGD6	-0.258549705919093	0.000109116212078769	1.17690512083448e-05	Endothelium	0.258549705919093	Negative
1591	PIGZ	-0.258493437704833	0.0372340370424798	0.0108909910011862	Endothelium	0.258493437704833	Negative
1592	CCDC65	-0.258301201407043	3.81108941673765e-05	3.63903607888342e-06	Endothelium	0.258301201407043	Negative
1594	CNTNAP3	0.2582562061801	2.26573442345831e-05	2.05003171295152e-06	Endothelium	0.2582562061801	Positive
1595	ATP1A2	-0.258013175884999	0.0077515967429875	0.00160844900305474	Endothelium	0.258013175884999	Negative
1596	SYP	-0.257971934135085	0.0533600936912848	0.0171752171609273	Endothelium	0.257971934135085	Negative
1597	MRPS7	-0.257889732953013	0.0108053067539186	0.00240639528954855	Endothelium	0.257889732953013	Negative
1598	TOB1	-0.25784103337753	0.0626992676601149	0.0211464945990055	Endothelium	0.25784103337753	Negative
1599	MOSPD2	-0.257686701838329	0.00685321237349835	0.00138190483730818	Endothelium	0.257686701838329	Negative
1600	BAIAP2L1	-0.25767286335336	2.20433053609517e-11	7.34532190241618e-13	Endothelium	0.25767286335336	Negative
1601	KLF12	-0.257651605128127	1.17289422765166e-25	1.25176660110161e-27	Endothelium	0.257651605128127	Negative
1603	ATP5MPL	-0.257509957174994	1.88581171110808e-05	1.65997026327232e-06	Endothelium	0.257509957174994	Negative
1604	ZNF461	-0.25730679715698	0.0143504877203519	0.00338160812828467	Endothelium	0.25730679715698	Negative
1605	HSPB8	0.257189887454947	0.0227028718008838	0.00592230184303371	Endothelium	0.257189887454947	Positive
1606	CIAO2B	-0.257149698753536	0.00126846583278055	0.000192881563163647	Endothelium	0.257149698753536	Negative
1607	GTF2H2	-0.257103773221244	0.00323984832861125	0.000569757989032316	Endothelium	0.257103773221244	Negative
1608	NDUFAF8	-0.257092182834357	0.00561854381820091	0.00108125530949577	Endothelium	0.257092182834357	Negative
1609	DPM2	-0.25701130149219	0.0678622744989539	0.0235159317280565	Endothelium	0.25701130149219	Negative
1610	IFI27L2	-0.257000417118222	0.0707521496707638	0.0248046826197464	Endothelium	0.257000417118222	Negative
1611	KCTD18	-0.256950361638803	0.0676092018219731	0.0233771522355727	Endothelium	0.256950361638803	Negative
1612	ZNF142	-0.256888809236204	0.0097441164293453	0.00212474252447143	Endothelium	0.256888809236204	Negative
1613	BPHL	-0.256828297297808	0.0495082131776066	0.0156221137350192	Endothelium	0.256828297297808	Negative
1614	OAT	-0.256806375758106	0.035247589826166	0.0101501606894579	Endothelium	0.256806375758106	Negative
1615	AKAP12	0.256631729766653	3.97799196752928e-07	2.49845547639495e-08	Endothelium	0.256631729766653	Positive
1616	ITGA3	-0.25651524736328	0.0207447859769279	0.00529395652716842	Endothelium	0.25651524736328	Negative
1617	BBOF1	-0.256423252629565	0.0377353773265491	0.0111089130267145	Endothelium	0.256423252629565	Negative
1618	NOX4	-0.256155035457911	0.000557283912717451	7.41606566885993e-05	Endothelium	0.256155035457911	Negative
1619	B4GALT4	-0.256045298111902	0.0628266291060107	0.0212163672310025	Endothelium	0.256045298111902	Negative
1620	UBE2M	-0.256024784336587	0.0632213510614303	0.0214121425109831	Endothelium	0.256024784336587	Negative
1621	HRAS	-0.255931804211376	0.0796963926243958	0.0289113944154046	Endothelium	0.255931804211376	Negative
1623	CCN1	0.255845060980918	0.00231279301965924	0.000384009267903376	Endothelium	0.255845060980918	Positive
1624	ANKRD40	-0.255826858706853	0.0135273558388833	0.00315570163600697	Endothelium	0.255826858706853	Negative
1625	SERF2	-0.255795435730435	2.3941821014924e-10	9.15795004820948e-12	Endothelium	0.255795435730435	Negative
1626	PEMT	0.255716748219004	0.0902368244396505	0.0338846203251276	Endothelium	0.255716748219004	Positive
1627	VDAC3	-0.255684218140684	4.27241664322636e-06	3.28461196409733e-07	Endothelium	0.255684218140684	Negative
1628	LSM3	-0.255644814133753	0.0148135206103416	0.00352136966581341	Endothelium	0.255644814133753	Negative
1629	DONSON	-0.255644349333241	0.0438546040029175	0.0134103959876627	Endothelium	0.255644349333241	Negative
1630	PDZRN3	0.255618178814054	0.000726620388684061	0.000101293133141072	Endothelium	0.255618178814054	Positive
1631	SERTAD3	-0.255599343053115	0.0959200399914551	0.036644934054159	Endothelium	0.255599343053115	Negative
1632	PLPP3	0.255290653024474	5.21839247268119e-19	8.9700361732903e-21	Endothelium	0.255290653024474	Positive
1633	DMAP1	-0.255287226106875	0.0769496225360318	0.0277099057673256	Endothelium	0.255287226106875	Negative
1635	CISD1	-0.25506684293248	0.00412244595177151	0.000752615038229536	Endothelium	0.25506684293248	Negative
1636	AL159141.1	-0.255024508849789	2.34674463958274e-12	6.8930636844563e-14	Endothelium	0.255024508849789	Negative
1637	FRG1	-0.254964169260231	0.00149481584420037	0.000233653213274614	Endothelium	0.254964169260231	Negative
1638	ALDH9A1	-0.254889971170508	0.0233909691326576	0.00612694748780368	Endothelium	0.254889971170508	Negative
1639	COX7C	-0.254870544206608	5.09115230969489e-07	3.29376589737533e-08	Endothelium	0.254870544206608	Negative
1640	SPOCK1	0.254866017275908	4.7878038228762e-07	3.08394617227197e-08	Endothelium	0.254866017275908	Positive
1641	CD58	-0.254762410979857	6.45202078836463e-13	1.81592576023107e-14	Endothelium	0.254762410979857	Negative
1642	MAT2A	-0.254673958726602	0.00077555663404764	0.000108993981059963	Endothelium	0.254673958726602	Negative
1643	TNFRSF12A	-0.254671788761012	0.0981367284951756	0.0377049689760459	Endothelium	0.254671788761012	Negative
1644	EMC7	-0.254631326878876	0.00544786162534736	0.00104347028487008	Endothelium	0.254631326878876	Negative
1646	ADCY4	-0.254354731163567	1.24471891031135e-12	3.57380571150972e-14	Endothelium	0.254354731163567	Negative
1647	COQ8A	0.254298788783031	0.000273272463986437	3.26233844426573e-05	Endothelium	0.254298788783031	Positive
1648	NCAPD2	0.25429190326556	0.0288903164333773	0.0079483841868557	Endothelium	0.25429190326556	Positive
1649	HAS2	0.254254282287174	0.0636730987713711	0.0216493346785924	Endothelium	0.254254282287174	Positive
1650	PARK7	-0.254183518058141	0.00020324746469505	2.34429582310197e-05	Endothelium	0.254183518058141	Negative
1651	COX11	-0.254178960297242	0.0122362478361979	0.00280134725679484	Endothelium	0.254178960297242	Negative
1652	WDR53	-0.254172675507304	0.0740976224489471	0.0263484651039182	Endothelium	0.254172675507304	Negative
1653	TNNC1	-0.253977667735043	7.80522012655122e-12	2.42530923841646e-13	Endothelium	0.253977667735043	Negative
1654	MRPL22	-0.253814812587802	0.00741025298721139	0.00152152342219471	Endothelium	0.253814812587802	Negative
1655	ZNF578	-0.25378577453643	0.0352749389344051	0.0101646995361608	Endothelium	0.25378577453643	Negative
1656	COPS6	-0.253764280113522	0.000161983506380586	1.83126423439329e-05	Endothelium	0.253764280113522	Negative
1658	SCN5A	-0.253717634961546	0.0378597577300153	0.0111526808046768	Endothelium	0.253717634961546	Negative
1659	GRN	-0.253644178027534	0.000368534608624715	4.54577067306269e-05	Endothelium	0.253644178027534	Negative
1660	MT-ND5	0.253451450109471	1.79037411531069e-07	1.0450049143011e-08	Endothelium	0.253451450109471	Positive
1661	UQCRQ	-0.253298017149637	0.000140038251164054	1.55407012767061e-05	Endothelium	0.253298017149637	Negative
1663	MRPL13	-0.253279641416989	0.0128864972740797	0.00297820729407565	Endothelium	0.253279641416989	Negative
1664	FLNC	-0.253160803846879	0.0132929749689077	0.00309349171924712	Endothelium	0.253160803846879	Negative
1665	FAM81A	-0.253119326368832	0.0851089360432426	0.0314536519396683	Endothelium	0.253119326368832	Negative
1666	PHF1	-0.253061013109879	0.00137486100545564	0.000212046469768517	Endothelium	0.253061013109879	Negative
1668	TOMM7	-0.252848166121176	0.000570216611551574	7.60970978581766e-05	Endothelium	0.252848166121176	Negative
1669	GPX4	-0.252787031099619	0.00125161596406144	0.000189964757673473	Endothelium	0.252787031099619	Negative
1670	DSP	-0.252756222807835	0.0298248423743373	0.00830126657321231	Endothelium	0.252756222807835	Negative
1672	MRPS18B	-0.252566762329937	0.00893609400687559	0.00191162192345799	Endothelium	0.252566762329937	Negative
1673	TC2N	0.25253065178371	0.00024374962722186	2.87996584486728e-05	Endothelium	0.25253065178371	Positive
1674	USP39	-0.252461136128185	6.21070480223114e-14	1.60136230733765e-15	Endothelium	0.252461136128185	Negative
1675	SNRPB2	-0.252460120552465	0.00259750790164523	0.000441095505020602	Endothelium	0.252460120552465	Negative
1676	VWA1	-0.252340527136562	0.0241513133592559	0.00638910358134452	Endothelium	0.252340527136562	Negative
1677	RPS7	-0.25230074157602	1.857464458988e-07	1.08591849274043e-08	Endothelium	0.25230074157602	Negative
1678	LDLRAD2	-0.252280608426954	0.0715808655085428	0.0251695846513321	Endothelium	0.252280608426954	Negative
1679	BTN3A2	-0.252243543684723	0.000150015250921417	1.67754115121796e-05	Endothelium	0.252243543684723	Negative
1680	ASIC2	-0.252196832354064	0.0510523583641841	0.0162491922636287	Endothelium	0.252196832354064	Negative
1681	NAPRT	-0.252178169561349	0.0040068989580899	0.000728114242100961	Endothelium	0.252178169561349	Negative
1682	CENPA	-0.252135795961605	0.0362555777351804	0.0105260338078905	Endothelium	0.252135795961605	Negative
1683	RPS29	-0.252128381189389	0.000191625641537972	2.19895310227273e-05	Endothelium	0.252128381189389	Negative
1684	STOX2	-0.252105725419266	3.75355078732557e-20	5.84941329721117e-22	Endothelium	0.252105725419266	Negative
1685	GPAA1	-0.251994404725476	0.0184185488676068	0.00456114801009303	Endothelium	0.251994404725476	Negative
1687	C19orf12	0.2519627970723	0.0194404161621426	0.00488038614074851	Endothelium	0.2519627970723	Positive
1688	RFXANK	-0.251831315244778	0.0638790114203833	0.0217615785977826	Endothelium	0.251831315244778	Negative
1689	DDAH2	-0.251638541574331	0.00834286701223967	0.00175398771904472	Endothelium	0.251638541574331	Negative
1690	SH3RF1	0.251580390259321	9.22042419755727e-12	2.94342971172493e-13	Endothelium	0.251580390259321	Positive
1692	OSBPL5	-0.251406906602464	9.82291206106846e-08	5.52005352883994e-09	Endothelium	0.251406906602464	Negative
1693	PEX7	-0.251263088491836	0.0394384090390436	0.0117033888553717	Endothelium	0.251263088491836	Negative
1694	SPNS1	-0.251139443862899	0.00597549155133015	0.00116403147725168	Endothelium	0.251139443862899	Negative
1695	RCL1	0.250984695731049	0.000990246443677462	0.000144403145923498	Endothelium	0.250984695731049	Positive
1696	SMOC2	-0.250935050117036	0.0236057579045774	0.00620464906010944	Endothelium	0.250935050117036	Negative
1697	MTLN	-0.250922689615686	0.0283258759625695	0.00774740317968927	Endothelium	0.250922689615686	Negative
1698	TRIM65	-0.250872724524708	0.0208384958718509	0.00532574327816664	Endothelium	0.250872724524708	Negative
1699	SUPT6H	0.250804156155366	1.21911201758339e-06	8.33620231139376e-08	Endothelium	0.250804156155366	Positive
1700	RANGRF	-0.250754716604816	0.0960728108651047	0.0367553013671532	Endothelium	0.250754716604816	Negative
1701	PDIA6	-0.250740635822469	0.000232952543046235	2.73614608447092e-05	Endothelium	0.250740635822469	Negative
1702	TCAF2	-0.25068230759983	0.0615753722229707	0.020709284141103	Endothelium	0.25068230759983	Negative
1703	ZDHHC9	0.250580491278576	0.0176306921781214	0.00433607125347829	Endothelium	0.250580491278576	Positive
1704	TMOD1	0.250548925260055	0.000102256416941922	1.09615633952664e-05	Endothelium	0.250548925260055	Positive
1705	IFI6	-0.250519356962878	1.32860841883686e-05	1.12908204317437e-06	Endothelium	0.250519356962878	Negative
1706	CDK7	0.25047004166868	0.00966937756175409	0.00210410331528914	Endothelium	0.25047004166868	Positive
1707	HBEGF	0.250409689811556	0.0872679988977969	0.0324329028771091	Endothelium	0.250409689811556	Positive
1708	BCL2L14	-0.250361765546617	5.05142793184377e-06	3.91690813377761e-07	Endothelium	0.250361765546617	Negative
1709	KALRN	-0.250270664130792	1.14247692937844e-27	1.00349786959006e-29	Endothelium	0.250270664130792	Negative
1710	EBF2	0.250257139211492	4.20161708971239e-07	2.66668557261686e-08	Endothelium	0.250257139211492	Positive
1711	COL4A2	0.250241791938032	4.27591483208736e-22	5.73460432712887e-24	Endothelium	0.250241791938032	Positive
1713	ZFP30	-0.250164286420225	0.00120066708658922	0.000180304180929058	Endothelium	0.250164286420225	Negative
1715	RTN4IP1	-0.249563602873086	0.0812837867285659	0.0296254375694688	Endothelium	0.249563602873086	Negative
1718	S100A1	-0.249453170865715	0.00875023062906075	0.00186111818819842	Endothelium	0.249453170865715	Negative
1719	TRAPPC2	-0.249441815321668	0.0105968169370288	0.00234895441548987	Endothelium	0.249441815321668	Negative
1720	KLHL12	-0.249319625631664	0.0112143826295266	0.00251608146963666	Endothelium	0.249319625631664	Negative
1721	SERTAD1	-0.249257895012074	0.0361936251048662	0.0104943737317661	Endothelium	0.249257895012074	Negative
1722	MRPS14	-0.249247972536605	0.0108114475743702	0.00241039276657022	Endothelium	0.249247972536605	Negative
1723	HARS2	-0.249243772656311	0.0150403313000794	0.00358251941242918	Endothelium	0.249243772656311	Negative
1724	ACTA2	-0.249207692512547	0.00132721011909423	0.000203443712059873	Endothelium	0.249207692512547	Negative
1725	TMEM14C	-0.249192222563902	0.016699630177553	0.00405503864624942	Endothelium	0.249192222563902	Negative
1726	RRM1	-0.249177888381969	0.0142897450570813	0.00336459524247295	Endothelium	0.249177888381969	Negative
1727	PTPA	-0.24897053270634	0.00584823101179985	0.00113313357026162	Endothelium	0.24897053270634	Negative
1729	COPE	-0.248843727631748	0.00805337981064005	0.00168552036837725	Endothelium	0.248843727631748	Negative
1730	NDUFA4	-0.248709998462296	4.14048710634192e-07	2.62006645376755e-08	Endothelium	0.248709998462296	Negative
1731	SNX3	-0.248592191069587	1.29222081676653e-05	1.08986889816066e-06	Endothelium	0.248592191069587	Negative
1732	BST2	-0.248319410253023	3.26717955907446e-08	1.65704138951925e-09	Endothelium	0.248319410253023	Negative
1733	CD151	-0.248312058206578	3.53784130391849e-07	2.19527931306616e-08	Endothelium	0.248312058206578	Negative
1734	FAM3C	-0.248259577930253	0.00151447079413941	0.000237583678604605	Endothelium	0.248259577930253	Negative
1735	ARL10	-0.248257039270699	0.0286714967733178	0.00787464229474954	Endothelium	0.248257039270699	Negative
1736	HNMT	0.248235357982699	0.0346001232680062	0.00992449701217744	Endothelium	0.248235357982699	Positive
1737	RPP38	-0.247953182405891	2.13819395169162e-05	1.91443886116703e-06	Endothelium	0.247953182405891	Negative
1738	COL14A1	-0.247842445555416	0.0504852899174953	0.0160305576787513	Endothelium	0.247842445555416	Negative
1739	RPL29	-0.247829782064084	1.31995724070239e-05	1.11614956600388e-06	Endothelium	0.247829782064084	Negative
1740	MXD4	-0.247704915876685	3.99690275954949e-07	2.51410770481674e-08	Endothelium	0.247704915876685	Negative
1741	ATP5MC1	-0.247683407717926	0.00126756644724347	0.000192625086287754	Endothelium	0.247683407717926	Negative
1742	NNMT	0.247607405230756	1.60937024713937e-09	6.7791757671341e-11	Endothelium	0.247607405230756	Positive
1743	GLCE	-0.247507315342168	9.59386429934773e-08	5.38227747810026e-09	Endothelium	0.247507315342168	Negative
1744	ESR2	-0.247356092984306	3.93232278429134e-14	9.91622764833573e-16	Endothelium	0.247356092984306	Negative
1745	MYCBP2	0.247354723056877	3.39915192219057e-21	4.78346842091419e-23	Endothelium	0.247354723056877	Positive
1746	RHBDF2	-0.247193106256117	3.82630874368678e-05	3.66079595518956e-06	Endothelium	0.247193106256117	Negative
1748	RAB33B	-0.247160840528125	0.0814789841684616	0.0297233724432072	Endothelium	0.247160840528125	Negative
1751	YIF1B	-0.246853180241273	0.0188205972198322	0.00468026374006594	Endothelium	0.246853180241273	Negative
1752	WDR35	0.246821078343189	0.0580336162085608	0.0191015444358552	Endothelium	0.246821078343189	Positive
1753	COBLL1	-0.246790755716106	2.40664147719802e-17	4.72781854228549e-19	Endothelium	0.246790755716106	Negative
1754	PPP1CB	0.246781976051269	1.01985828882625e-06	6.85813280736954e-08	Endothelium	0.246781976051269	Positive
1755	HAND2	0.246745456960002	0.0993202586948655	0.038262876389909	Endothelium	0.246745456960002	Positive
1756	THSD1	-0.246609023139433	8.49497485019559e-06	6.78763574165609e-07	Endothelium	0.246609023139433	Negative
1757	GPIHBP1	-0.246548953058053	9.22536346500672e-05	9.68018399095435e-06	Endothelium	0.246548953058053	Negative
1758	YTHDF1	-0.246537455442758	0.014727684884359	0.00349413906587738	Endothelium	0.246537455442758	Negative
1759	WBP1L	0.246353494072923	2.31224729070868e-07	1.39328841279952e-08	Endothelium	0.246353494072923	Positive
1760	AIF1L	-0.246214224650873	4.52930524231469e-07	2.88321848632424e-08	Endothelium	0.246214224650873	Negative
1761	NPAS2	0.246211674952786	3.32790520661692e-07	2.04615252125767e-08	Endothelium	0.246211674952786	Positive
1762	SNRPC	-0.24619497128496	0.0112331249713759	0.00252289112031847	Endothelium	0.24619497128496	Negative
1763	HRH1	0.246177983176532	0.00377181073474355	0.000675064350428696	Endothelium	0.246177983176532	Positive
1765	APRT	-0.245976146267021	0.0180969416987676	0.00447295961708301	Endothelium	0.245976146267021	Negative
1767	MEIS1	0.245932806906077	0.00117521464803461	0.000175517738024361	Endothelium	0.245932806906077	Positive
1768	CYYR1	-0.245887588029254	1.69990139117977e-27	1.57338814068396e-29	Endothelium	0.245887588029254	Negative
1769	BTD	-0.245843771138414	0.0890508029368541	0.0332889193449252	Endothelium	0.245843771138414	Negative
1772	NOSTRIN	0.245730498625137	2.21765782634085e-20	3.41403688792556e-22	Endothelium	0.245730498625137	Positive
1773	HERC6	-0.245684735680631	5.17111671015476e-05	5.11837014756534e-06	Endothelium	0.245684735680631	Negative
1774	S100A4	-0.245644427048203	0.00423607490954608	0.000778160719594553	Endothelium	0.245644427048203	Negative
1775	RBM25	0.245632446309544	6.82466565030113e-16	1.48250198297059e-17	Endothelium	0.245632446309544	Positive
1776	KYAT1	-0.245619416984767	0.0085119120703357	0.00179917446292135	Endothelium	0.245619416984767	Negative
1777	PKNOX2	0.245465335751617	0.0409386263513494	0.0122684417654733	Endothelium	0.245465335751617	Positive
1778	DEGS1	-0.245457336102652	0.0217849637019152	0.00563141723197412	Endothelium	0.245457336102652	Negative
1779	MED9	-0.245425790430354	0.0692416111538347	0.0241421549344518	Endothelium	0.245425790430354	Negative
1780	PRTG	-0.245378177346954	2.22528821671265e-05	2.01133436285795e-06	Endothelium	0.245378177346954	Negative
1782	KLF11	-0.245179775088938	0.00306404408702131	0.000532474605224708	Endothelium	0.245179775088938	Negative
1783	SLC5A4	-0.245102787223718	0.0933452761739536	0.0353791644584507	Endothelium	0.245102787223718	Negative
1784	DDX20	-0.244967727861157	0.0699337683205044	0.0244252998913133	Endothelium	0.244967727861157	Negative
1785	TMEM167B	-0.244879368883672	0.0430968448143866	0.0131065206179	Endothelium	0.244879368883672	Negative
1786	ZNF850	-0.244829794102507	0.00824713645510611	0.00173152477707791	Endothelium	0.244829794102507	Negative
1787	FBXO46	-0.244803859590373	0.0380331019753014	0.011214520623998	Endothelium	0.244803859590373	Negative
1788	EIF4A1	-0.244798563506963	0.000139569831652244	1.54741241801287e-05	Endothelium	0.244798563506963	Negative
1789	SBNO2	0.244784079442486	0.000675160704417352	9.29716950359368e-05	Endothelium	0.244784079442486	Positive
1790	SGO2	0.244730270337629	0.0887926518767915	0.0331672589887335	Endothelium	0.244730270337629	Positive
1791	ARL2BP	-0.244612471025908	0.000755347908921499	0.000105797218448298	Endothelium	0.244612471025908	Negative
1792	AASDHPPT	-0.244567109362827	0.037138011874686	0.0108558884352241	Endothelium	0.244567109362827	Negative
1793	ATP5PF	-0.24448928729975	5.77244153683624e-07	3.77814694468031e-08	Endothelium	0.24448928729975	Negative
1794	DIS3L	-0.244406468476245	0.00855405307923406	0.00180888976618862	Endothelium	0.244406468476245	Negative
1795	RFNG	-0.244365835938796	0.0960728108651047	0.0367571039556894	Endothelium	0.244365835938796	Negative
1798	LYPLA2	-0.244225211496824	0.0893489214944833	0.0334509940313687	Endothelium	0.244225211496824	Negative
1799	SIDT1	0.24407950565796	0.0749144214876289	0.0267804198461159	Endothelium	0.24407950565796	Positive
1801	QARS1	-0.243934730462783	0.04023124935775	0.0120032599849955	Endothelium	0.243934730462783	Negative
1802	SHKBP1	-0.243795517102707	0.0450232416669416	0.0138704627636354	Endothelium	0.243795517102707	Negative
1803	EFHC1	-0.243791342407117	0.000548342834988614	7.27118757389511e-05	Endothelium	0.243791342407117	Negative
1804	RELN	-0.243734710101588	0.0388609296471124	0.0115063292825555	Endothelium	0.243734710101588	Negative
1805	ATL1	-0.243660660908894	0.0798289243669193	0.0289670124119478	Endothelium	0.243660660908894	Negative
1807	COL15A1	0.243592973845324	2.55452955848932e-08	1.27629971329888e-09	Endothelium	0.243592973845324	Positive
1808	MRPL52	-0.243483839482901	0.0300947776157203	0.00838208341412534	Endothelium	0.243483839482901	Negative
1809	SULT1A1	0.24346913815891	0.0253820384220142	0.00678180833924047	Endothelium	0.24346913815891	Positive
1810	PAFAH2	-0.243383671980269	0.0872249449113105	0.0324004257967684	Endothelium	0.243383671980269	Negative
1811	TENT5A	0.243377177691573	6.441683221732e-06	5.06792795967393e-07	Endothelium	0.243377177691573	Positive
1812	PLEKHA6	-0.243337612009479	0.00276436526881245	0.000474390979734816	Endothelium	0.243337612009479	Negative
1813	SPSB1	0.243318144294466	0.003207949539752	0.000563542325645894	Endothelium	0.243318144294466	Positive
1814	SCAND1	-0.243284762077606	0.00839012725886716	0.00176867813012765	Endothelium	0.243284762077606	Negative
1815	RMC1	-0.243282524422603	0.000470738330164738	6.05095265729324e-05	Endothelium	0.243282524422603	Negative
1817	ZC3HC1	-0.243245795197209	0.000809484614254975	0.000114679535453576	Endothelium	0.243245795197209	Negative
1818	GUCY1A1	-0.243205264439258	0.000611026986711656	8.2986098119698e-05	Endothelium	0.243205264439258	Negative
1819	KCNB1	-0.243141937991171	0.000137662041468621	1.5198991922631e-05	Endothelium	0.243141937991171	Negative
1821	TXLNB	-0.243030665574924	0.0260429905922235	0.00700760107643036	Endothelium	0.243030665574924	Negative
1823	LZIC	-0.242789816005497	0.00539558953802509	0.00103192943091243	Endothelium	0.242789816005497	Negative
1824	PPIB	-0.242675818059284	9.41885549813241e-05	9.9454858773253e-06	Endothelium	0.242675818059284	Negative
1826	SOGA1	-0.242562547835912	2.17547112959359e-06	1.58619073148321e-07	Endothelium	0.242562547835912	Negative
1827	NDUFA4L2	-0.242219952354417	0.0171538357224619	0.00418153097843543	Endothelium	0.242219952354417	Negative
1829	CCDC85B	-0.242152164204746	1.96645870983235e-05	1.74210263489115e-06	Endothelium	0.242152164204746	Negative
1830	INSYN2A	-0.242136904567842	1.58620353033789e-08	7.64038345742655e-10	Endothelium	0.242136904567842	Negative
1831	ACOT13	-0.242101782193758	0.00640225841701975	0.00126618144363802	Endothelium	0.242101782193758	Negative
1832	SLC4A2	-0.241743478739429	0.0441861752673804	0.0135254433360011	Endothelium	0.241743478739429	Negative
1834	PIP4K2C	-0.241543453073157	0.0716580683332679	0.0252305703387252	Endothelium	0.241543453073157	Negative
1836	KCTD7	0.241259341330408	0.00020324746469505	2.34575370095722e-05	Endothelium	0.241259341330408	Positive
1837	MAMLD1	-0.241171940911211	1.46028495927075e-05	1.25230330847926e-06	Endothelium	0.241171940911211	Negative
1839	NKAIN2	-0.241104260602609	0.0490688102708021	0.0154417525332747	Endothelium	0.241104260602609	Negative
1840	GGT5	-0.241099160146005	1.14609193623287e-05	9.56880687221251e-07	Endothelium	0.241099160146005	Negative
1841	RPS18	-0.240999526479552	1.51953053588593e-05	1.31028653122767e-06	Endothelium	0.240999526479552	Negative
1842	MRPL18	-0.240944134331711	0.034140894316751	0.00976697854981476	Endothelium	0.240944134331711	Negative
1844	RACK1	-0.240915012309536	1.93275361861878e-06	1.39279468360987e-07	Endothelium	0.240915012309536	Negative
1845	TMSB4X	-0.24087836347654	8.64969954339527e-21	1.28258672866741e-22	Endothelium	0.24087836347654	Negative
1846	RBP7	-0.240857651658706	0.000241077121120754	2.84155881336136e-05	Endothelium	0.240857651658706	Negative
1847	CEMIP	0.240821725097174	0.0168467157843567	0.00409711873297304	Endothelium	0.240821725097174	Positive
1849	ZNF267	-0.240719475828899	0.0113945938437408	0.00256641171539853	Endothelium	0.240719475828899	Negative
1850	TM4SF1	-0.240691206635154	5.01872742867914e-15	1.18026362839168e-16	Endothelium	0.240691206635154	Negative
1851	RPL27	-0.240585758141276	0.000761993762426571	0.000106872000113662	Endothelium	0.240585758141276	Negative
1852	GTF2A2	-0.240534112380283	0.000478495952154641	6.17323982061964e-05	Endothelium	0.240534112380283	Negative
1853	SELP	0.240461653070149	0.0143081633753827	0.00337028328845906	Endothelium	0.240461653070149	Positive
1855	TRIM35	-0.240353371236963	0.0403462620248291	0.0120604381666589	Endothelium	0.240353371236963	Negative
1856	SPART	0.240241817461809	2.17547112959359e-06	1.58411802861407e-07	Endothelium	0.240241817461809	Positive
1857	PPP1R13L	-0.2401246129344	1.25460978983897e-05	1.0569625354518e-06	Endothelium	0.2401246129344	Negative
1859	ZCCHC9	-0.240065148826773	0.0235719709126953	0.00619131574501375	Endothelium	0.240065148826773	Negative
1860	BEX3	-0.240052798110529	0.0067168065607854	0.00134424944298302	Endothelium	0.240052798110529	Negative
1861	PRXL2C	-0.239915615585493	0.017199626450373	0.004199244531799	Endothelium	0.239915615585493	Negative
1862	SPAG9	0.239758699128596	4.39995752746109e-19	7.39698186520659e-21	Endothelium	0.239758699128596	Positive
1863	C4orf36	-0.2397013515822	0.0640557495471052	0.0218733380903507	Endothelium	0.2397013515822	Negative
1864	NDUFB4	-0.239655843069569	0.00106125785719368	0.000156462364476704	Endothelium	0.239655843069569	Negative
1865	SPAG16	-0.23965452939322	0.000469281086868402	6.02335660232488e-05	Endothelium	0.23965452939322	Negative
1867	CACNA1C	-0.239577475182821	1.88716028250017e-11	6.20260463080902e-13	Endothelium	0.239577475182821	Negative
1868	UQCR10	-0.239495364426058	0.00216045531352789	0.000356062950708932	Endothelium	0.239495364426058	Negative
1869	TINAGL1	-0.239463356484917	1.17518118417614e-16	2.45291879205636e-18	Endothelium	0.239463356484917	Negative
1870	RPS11	-0.239314549653803	2.14264748461793e-05	1.92045000274123e-06	Endothelium	0.239314549653803	Negative
1871	PDXK	0.2393051698755	0.0207618308277934	0.00530222804668997	Endothelium	0.2393051698755	Positive
1872	CDC42EP4	-0.239298889533633	3.51696072190498e-07	2.17900097617082e-08	Endothelium	0.239298889533633	Negative
1873	H3-3B	-0.239259738957159	1.19911195986008e-19	1.93660885092627e-21	Endothelium	0.239259738957159	Negative
1874	BIN3	0.239216560123378	9.92020043680912e-05	1.0559185769063e-05	Endothelium	0.239216560123378	Positive
1875	FGD1	-0.239161776516877	0.0270956155207675	0.00735481667989099	Endothelium	0.239161776516877	Negative
1876	HIVEP2	0.239159258941247	4.59584437178933e-09	2.04877081930918e-10	Endothelium	0.239159258941247	Positive
1877	MBD6	-0.239117032955611	0.00735576613360933	0.0015082516316647	Endothelium	0.239117032955611	Negative
1878	SYBU	0.239019506192054	0.00434837805718584	0.000802486845838793	Endothelium	0.239019506192054	Positive
1879	CCDC97	-0.238977413802512	0.00428803053080141	0.000789728251986168	Endothelium	0.238977413802512	Negative
1880	MB21D2	0.238938658867603	0.00131122854807938	0.000200746267136066	Endothelium	0.238938658867603	Positive
1883	OXA1L	-0.23880270913767	0.0132133246333924	0.00306871602507668	Endothelium	0.23880270913767	Negative
1884	SLIT2	0.238747925424512	8.43112812752097e-05	8.76716289044257e-06	Endothelium	0.238747925424512	Positive
1885	NSUN6	0.238710470060779	2.1632495540678e-07	1.29942077482728e-08	Endothelium	0.238710470060779	Positive
1886	SLC12A4	-0.238705156667297	0.00762259288202254	0.00157736125845404	Endothelium	0.238705156667297	Negative
1887	MAN2A2	0.238705136323075	0.0609443473315347	0.0203934475439769	Endothelium	0.238705136323075	Positive
1888	RPL18	-0.238526392861771	2.19960313549789e-05	1.98396391613193e-06	Endothelium	0.238526392861771	Negative
1889	NR6A1	-0.238520753699214	0.0120605796914467	0.00275771282895659	Endothelium	0.238520753699214	Negative
1890	C12orf57	-0.238393072157222	0.0117159338737448	0.0026634163991409	Endothelium	0.238393072157222	Negative
1891	RPL4	-0.238391956969295	0.000375007752541466	4.63269871858933e-05	Endothelium	0.238391956969295	Negative
1895	GPANK1	-0.238163279389899	0.022857515296058	0.00597127760756482	Endothelium	0.238163279389899	Negative
1896	SMAD1	-0.238162128230791	8.71320880890966e-08	4.86353079530186e-09	Endothelium	0.238162128230791	Negative
1897	C16orf72	-0.238147840730758	0.00114434058991779	0.000170440603541779	Endothelium	0.238147840730758	Negative
1898	ECH1	-0.238085753578911	0.0040001122432463	0.000725369806104354	Endothelium	0.238085753578911	Negative
1899	CNOT7	-0.238079488096733	0.000940313138806356	0.000136144696051204	Endothelium	0.238079488096733	Negative
1900	SCAMP1	-0.238073065707903	3.6986341705191e-07	2.30902643248312e-08	Endothelium	0.238073065707903	Negative
1901	SRSF6	-0.237994701249086	2.58782147677815e-05	2.38056112427457e-06	Endothelium	0.237994701249086	Negative
1903	NR2F2	-0.237872341812658	9.89893512776302e-06	8.06836136688656e-07	Endothelium	0.237872341812658	Negative
1904	SHROOM2	0.237811800137101	0.000687220594845338	9.52814349483336e-05	Endothelium	0.237811800137101	Positive
1905	GBP4	-0.237648707858313	0.00216045531352789	0.000356058953917883	Endothelium	0.237648707858313	Negative
1906	MOB1B	0.23761146469183	0.00142699676624754	0.000221435180104337	Endothelium	0.23761146469183	Positive
1907	SERPINE2	-0.237499119292739	0.0266178907972858	0.00721054614318084	Endothelium	0.237499119292739	Negative
1908	EIF3I	-0.237498982899266	0.00485817762790934	0.000911711271879096	Endothelium	0.237498982899266	Negative
1910	FLAD1	-0.237394888026371	0.0313832947825837	0.00883285025048163	Endothelium	0.237394888026371	Negative
1911	APOE	-0.237320559083899	0.0283872264175245	0.00776996670453102	Endothelium	0.237320559083899	Negative
1913	RPS3	-0.236904040690839	3.91950418920021e-06	2.99478550157062e-07	Endothelium	0.236904040690839	Negative
1914	ADAM15	-0.236868104089604	3.57970513674854e-11	1.2374122403192e-12	Endothelium	0.236868104089604	Negative
1915	ETF1	0.236806943771112	0.00150185816265074	0.000234895836546054	Endothelium	0.236806943771112	Positive
1916	ABCA3	-0.236806099040258	0.00262416187086111	0.000446613117802391	Endothelium	0.236806099040258	Negative
1917	ARMT1	-0.236753780028266	0.0907573324147503	0.0341754329748403	Endothelium	0.236753780028266	Negative
1918	EYA4	-0.236552910651	0.0264744706536276	0.00715620844452988	Endothelium	0.236552910651	Negative
1919	RCN1	-0.23625581684206	0.00138194994873708	0.000213531367220803	Endothelium	0.23625581684206	Negative
1920	SEM1	-0.236248012581865	2.13848079023196e-07	1.2825229522075e-08	Endothelium	0.236248012581865	Negative
1924	LPCAT2	0.235930987816706	0.000147191592644335	1.64040498035809e-05	Endothelium	0.235930987816706	Positive
1926	ATAT1	-0.235902603809032	0.0413777731466532	0.0124156767365808	Endothelium	0.235902603809032	Negative
1927	PSMD8	-0.235871555612706	0.000680484411927951	9.40959311234033e-05	Endothelium	0.235871555612706	Negative
1928	PUF60	-0.235821332739928	0.034104266581841	0.00975327910935158	Endothelium	0.235821332739928	Negative
1929	NKAPD1	-0.235709172956769	0.0759488827946826	0.0272147772311131	Endothelium	0.235709172956769	Negative
1930	STN1	-0.235703970948809	0.00800409395937554	0.00167369324008854	Endothelium	0.235703970948809	Negative
1931	NDUFA3	-0.235674314044115	0.0734240689082776	0.0260118702753069	Endothelium	0.235674314044115	Negative
1932	VHL	-0.23564284417212	0.0375829193318493	0.0110533822062126	Endothelium	0.23564284417212	Negative
1933	NACA	-0.235637416490243	0.00052049741949594	6.83804222250522e-05	Endothelium	0.235637416490243	Negative
1934	TBXA2R	-0.235566855869102	0.0697677034603811	0.0243475315721674	Endothelium	0.235566855869102	Negative
1935	GNPNAT1	-0.235554084203244	0.0474266793836969	0.014808519271109	Endothelium	0.235554084203244	Negative
1937	PDCD7	0.235404641754217	0.00665235161804385	0.0013269518905656	Endothelium	0.235404641754217	Positive
1938	BTN3A3	-0.235320788309573	0.0507685472332336	0.0161396798249966	Endothelium	0.235320788309573	Negative
1939	TMEM65	-0.23523346539085	9.97507559717374e-06	8.14703076935814e-07	Endothelium	0.23523346539085	Negative
1941	TRMT10C	-0.23514427315791	0.0555496970076019	0.0181076783454219	Endothelium	0.23514427315791	Negative
1942	SH3PXD2B	0.235102102553756	1.42306156743039e-05	1.21903744017696e-06	Endothelium	0.235102102553756	Positive
1943	MRPL48	-0.235091846016583	0.0289644441276304	0.00798519195396234	Endothelium	0.235091846016583	Negative
1944	RPS6KL1	-0.235089937313739	0.0970605923174348	0.0372273390065265	Endothelium	0.235089937313739	Negative
1945	PLCB3	-0.235023958768761	0.0439741255138776	0.0134522282337976	Endothelium	0.235023958768761	Negative
1946	TNFRSF1B	0.23501217309694	2.00509911980258e-07	1.18737924831528e-08	Endothelium	0.23501217309694	Positive
1947	EDNRB	-0.234951650935798	2.17386480494134e-05	1.9525362953336e-06	Endothelium	0.234951650935798	Negative
1948	CAP1	-0.234780242449416	4.20471223512102e-05	4.06254308323461e-06	Endothelium	0.234780242449416	Negative
1950	ARAP3	-0.234404439056313	1.38923796957799e-11	4.53982184996206e-13	Endothelium	0.234404439056313	Negative
1951	ENOX1	-0.234345554640614	0.00774270188052169	0.00160587205606589	Endothelium	0.234345554640614	Negative
1952	TMC7	-0.234294350705409	0.00214088421021029	0.000352433054249767	Endothelium	0.234294350705409	Negative
1954	HLA-DMB	-0.234227566641172	0.0901134436256111	0.0338073612926961	Endothelium	0.234227566641172	Negative
1955	SLFNL1	0.2342171906804	0.0175601183949968	0.00430876346715165	Endothelium	0.2342171906804	Positive
1956	PYGL	0.234166194187083	0.00609633664118401	0.00119416341082505	Endothelium	0.234166194187083	Positive
1957	SHC2	-0.234158732862543	0.00179070823152756	0.000286838039353112	Endothelium	0.234158732862543	Negative
1958	CDC26	-0.234150797466338	0.0701495776207541	0.0245271757038186	Endothelium	0.234150797466338	Negative
1959	GREB1L	-0.234106522219224	0.00669831015742225	0.00133928245214043	Endothelium	0.234106522219224	Negative
1960	PRSS23	-0.233985524908314	1.03539083232941e-10	3.81377431628703e-12	Endothelium	0.233985524908314	Negative
1961	ZNF830	-0.233852898285855	0.0844606539089944	0.031126319564875	Endothelium	0.233852898285855	Negative
1963	ZDHHC16	-0.233803727417228	0.0634190941019301	0.0215390123149358	Endothelium	0.233803727417228	Negative
1965	GHITM	-0.233758297273157	0.00682340656533978	0.00137073911640326	Endothelium	0.233758297273157	Negative
1966	MRPS23	-0.233534596586797	0.0457054645036122	0.0141324279659209	Endothelium	0.233534596586797	Negative
1967	HLA-DRA	-0.233377560951345	8.40558517251081e-06	6.70033423271545e-07	Endothelium	0.233377560951345	Negative
1968	ANO1	-0.233309472876969	0.0519487618277372	0.0165982868590135	Endothelium	0.233309472876969	Negative
1970	ZNF540	-0.23318165054307	0.00875404171048332	0.00186440914782205	Endothelium	0.23318165054307	Negative
1972	KANK1	0.233047985102808	8.89223127804998e-07	5.94607078282904e-08	Endothelium	0.233047985102808	Positive
1974	SLC26A10	-0.232990986897116	0.0132141514701354	0.00307015608391889	Endothelium	0.232990986897116	Negative
1975	ARRDC2	-0.232978853115259	0.00306963630306262	0.000534316179310956	Endothelium	0.232978853115259	Negative
1976	SLC52A2	-0.232964341522836	0.0477879467185194	0.0149529153266391	Endothelium	0.232964341522836	Negative
1977	CASKIN2	-0.232956844718244	9.3221010812949e-05	9.82245037531201e-06	Endothelium	0.232956844718244	Negative
1978	MAK16	-0.232909405882591	0.088596304130868	0.0330688131776719	Endothelium	0.232909405882591	Negative
1979	ETS1	0.232896110855833	1.76665198210088e-17	3.4205105433574e-19	Endothelium	0.232896110855833	Positive
1980	DUSP3	-0.232752247699679	0.0486696138466204	0.0152885470016868	Endothelium	0.232752247699679	Negative
1983	TOMM20	-0.232599663697822	0.00888828158217965	0.00189971488670878	Endothelium	0.232599663697822	Negative
1984	KAT2A	-0.232429890574813	0.0140291302079971	0.00328998208410056	Endothelium	0.232429890574813	Negative
1985	IDH3G	-0.23234712919874	0.0415684805104941	0.0124964557484797	Endothelium	0.23234712919874	Negative
1986	ELOB	-0.232321732559196	0.00507761234106205	0.00096200324482154	Endothelium	0.232321732559196	Negative
1987	MSL3	0.232220752558045	0.0828287473052403	0.030344985908295	Endothelium	0.232220752558045	Positive
1988	MLX	-0.232173610972909	0.00288258557122836	0.000496856693189626	Endothelium	0.232173610972909	Negative
1990	MYCT1	-0.232063505407347	1.60086885641427e-06	1.12792611152724e-07	Endothelium	0.232063505407347	Negative
1991	SCPEP1	-0.232044675995021	0.00461841638103133	0.000859737314602639	Endothelium	0.232044675995021	Negative
1992	THAP12	-0.231935173680973	0.023783285956507	0.00626381004481341	Endothelium	0.231935173680973	Negative
1993	CCDC191	-0.231924738533853	0.0281716047825545	0.00769477531461537	Endothelium	0.231924738533853	Negative
1994	TMEM11	-0.231731378793466	0.0483414251337052	0.0151534935794076	Endothelium	0.231731378793466	Negative
1995	PHC1	0.231706494119827	0.0789555535411769	0.0285978983595026	Endothelium	0.231706494119827	Positive
1996	BANF1	-0.231652055163077	0.0555496970076019	0.0181108381252589	Endothelium	0.231652055163077	Negative
1998	LAMTOR4	-0.231633862565072	0.00300161094551199	0.000519356937304304	Endothelium	0.231633862565072	Negative
1999	RPAP1	-0.231632985970745	0.0414128925747695	0.0124301258597108	Endothelium	0.231632985970745	Negative
2000	TCTEX1D1	-0.231592451933683	0.00123237541081881	0.000186346149671413	Endothelium	0.231592451933683	Negative
2002	KIF21A	0.23145225304178	0.0227288610518908	0.00593337475891823	Endothelium	0.23145225304178	Positive
2003	COL6A6	0.231446086613149	0.0490791129637778	0.0154589008060256	Endothelium	0.231446086613149	Positive
2004	MAFG	0.231434059870014	0.0150403313000794	0.00358203857576278	Endothelium	0.231434059870014	Positive
2005	HINT1	-0.231427049280296	0.00013905859732136	1.53825515317844e-05	Endothelium	0.231427049280296	Negative
2006	CDADC1	0.231371003803896	0.0289149037926516	0.00795898912145052	Endothelium	0.231371003803896	Positive
2008	FGR	-0.231092468019919	0.0193395981742806	0.00484585889274333	Endothelium	0.231092468019919	Negative
2009	TRAF3	0.23103628570135	0.00150238253266408	0.000235261639512376	Endothelium	0.23103628570135	Positive
2010	ZYG11B	-0.23100751446406	2.54765523430486e-05	2.34025028404183e-06	Endothelium	0.23100751446406	Negative
2011	S100A16	-0.231000740791943	0.00506791608984847	0.000959687548181543	Endothelium	0.231000740791943	Negative
2012	ANXA2	-0.230951616382563	1.80601910132453e-15	4.07667704209068e-17	Endothelium	0.230951616382563	Negative
2013	POMP	-0.230922017006398	1.87194974503343e-05	1.64600038971111e-06	Endothelium	0.230922017006398	Negative
2015	KDR	-0.230875346488519	6.24922524696285e-08	3.35243666440773e-09	Endothelium	0.230875346488519	Negative
2016	CNRIP1	-0.230764855134071	0.000675276626715607	9.30514354342719e-05	Endothelium	0.230764855134071	Negative
2017	CLIP4	0.230684351411305	0.0241444597615483	0.0063804494156415	Endothelium	0.230684351411305	Positive
2018	FAM214B	-0.230674369703585	0.0850954087423223	0.0314406156970122	Endothelium	0.230674369703585	Negative
2019	EEF1B2	-0.230659647439473	0.00865377728793363	0.0018340646235477	Endothelium	0.230659647439473	Negative
2022	HTATIP2	-0.230493784067155	0.0175023185851288	0.00428589433589402	Endothelium	0.230493784067155	Negative
2023	PFDN2	-0.230400186960483	0.00787508257272585	0.00163927861638532	Endothelium	0.230400186960483	Negative
2024	PLAT	-0.230398221245837	0.0100236062387926	0.0022001190875476	Endothelium	0.230398221245837	Negative
2026	NEXN	0.230308760811912	1.30346325811235e-07	7.46032049882964e-09	Endothelium	0.230308760811912	Positive
2027	SH2D4A	-0.230302543844812	0.0683031664769031	0.0237267705234274	Endothelium	0.230302543844812	Negative
2029	LAT2	-0.229981088978182	0.0684593003172563	0.0238004046531753	Endothelium	0.229981088978182	Negative
2030	PFN1	-0.229959108832619	0.000103602192811019	1.11253960357129e-05	Endothelium	0.229959108832619	Negative
2031	RAP2A	-0.22994746696572	0.000836383299829033	0.000119201208863054	Endothelium	0.22994746696572	Negative
2032	CC2D2B	-0.229897754031785	0.0160438700301494	0.00387004571751053	Endothelium	0.229897754031785	Negative
2033	FAM217B	-0.229812192837226	0.0609619678116703	0.0204133387614319	Endothelium	0.229812192837226	Negative
2035	NRBF2	-0.229769202423605	0.0837290259928134	0.0307697053398222	Endothelium	0.229769202423605	Negative
2036	TNK2	0.229713023008019	0.0372616402959093	0.010912876845295	Endothelium	0.229713023008019	Positive
2037	TSHZ2	-0.22962187671977	1.25356411035003e-10	4.64107604134126e-12	Endothelium	0.22962187671977	Negative
2038	CDK6	-0.229572600891687	1.35864386561053e-11	4.42418284519031e-13	Endothelium	0.229572600891687	Negative
2039	MAGI2	0.229555408619127	6.19202536870767e-08	3.31590327168233e-09	Endothelium	0.229555408619127	Positive
2040	MRI1	-0.229548085424444	0.00573529942836266	0.00110719229614406	Endothelium	0.229548085424444	Negative
2041	TACR1	-0.229424978106439	0.0278309335214129	0.00757806775049428	Endothelium	0.229424978106439	Negative
2043	TGM2	0.229255798640871	8.86576318186904e-12	2.81346470448432e-13	Endothelium	0.229255798640871	Positive
2044	RPAP3	0.229248546828617	0.0443202286811921	0.0135706631454878	Endothelium	0.229248546828617	Positive
2045	NIPA1	-0.229216731817474	0.00584823101179985	0.00113233563218582	Endothelium	0.229216731817474	Negative
2046	ADGRL4	-0.229190754465735	3.03561945631472e-19	5.04598625152428e-21	Endothelium	0.229190754465735	Negative
2047	ARGLU1	0.229148793219609	1.89159596676964e-32	1.25058290209553e-34	Endothelium	0.229148793219609	Positive
2049	PTMA	-0.228968505975459	4.72133349513994e-10	1.85945982949883e-11	Endothelium	0.228968505975459	Negative
2050	COPS9	-0.228954674775217	0.0483772618546962	0.0151738653777339	Endothelium	0.228954674775217	Negative
2051	SMDT1	-0.228900094981655	0.0583497086566084	0.0192551834195495	Endothelium	0.228900094981655	Negative
2052	IAH1	-0.228836130010847	0.000480275152301326	6.20199184590989e-05	Endothelium	0.228836130010847	Negative
2053	ARHGAP6	0.228728401608772	4.32491125684129e-05	4.19093213970454e-06	Endothelium	0.228728401608772	Positive
2054	TSEN54	-0.228699088609933	0.0398838262743383	0.0118732298797375	Endothelium	0.228699088609933	Negative
2055	RPS27A	-0.228689240131831	1.44100483401445e-06	9.97597793098405e-08	Endothelium	0.228689240131831	Negative
2056	RPL37A	-0.228685527708892	4.4837084006325e-05	4.37021823711064e-06	Endothelium	0.228685527708892	Negative
2057	CCDC36	-0.228629776216595	0.00789162204483944	0.00164421214874535	Endothelium	0.228629776216595	Negative
2058	MRPS15	-0.228614639901813	0.058068582963018	0.0191252384178434	Endothelium	0.228614639901813	Negative
2060	MAGED2	-0.228483617847238	0.0217811645123986	0.00562837798507012	Endothelium	0.228483617847238	Negative
2061	IFIH1	-0.228417645198519	0.00419431239828966	0.000768112177964077	Endothelium	0.228417645198519	Negative
2062	TUFM	-0.228366273440176	0.00135210351430895	0.000207770345464739	Endothelium	0.228366273440176	Negative
2063	TGFBR3	0.228352693175707	2.36401994896973e-08	1.1721859399406e-09	Endothelium	0.228352693175707	Positive
2064	RPS4X	-0.228280540701837	8.36707884052757e-05	8.68475599333188e-06	Endothelium	0.228280540701837	Negative
2065	HLF	-0.228259174333831	0.0399390475472423	0.0118972191125805	Endothelium	0.228259174333831	Negative
2066	KLHL13	0.228221940556614	0.0144499097585601	0.00341458955571566	Endothelium	0.228221940556614	Positive
2068	LBH	-0.227884581347171	0.04187533597145	0.0126401184137471	Endothelium	0.227884581347171	Negative
2069	COASY	-0.227865582494674	0.0914126829151279	0.0344826459730847	Endothelium	0.227865582494674	Negative
2070	HLA-DPA1	-0.227764831908188	0.000124422208105019	1.35961933110603e-05	Endothelium	0.227764831908188	Negative
2071	CTSZ	-0.227746648011583	0.0115537496532114	0.0026145432724872	Endothelium	0.227746648011583	Negative
2072	CTNND2	-0.227735088337571	0.0474702258983617	0.0148265996454365	Endothelium	0.227735088337571	Negative
2073	EXTL3	-0.227733817799659	0.0215210558257292	0.00553474074551006	Endothelium	0.227733817799659	Negative
2074	GNPAT	-0.227726859896897	0.000344172052895813	4.20300778611907e-05	Endothelium	0.227726859896897	Negative
2075	PUM3	0.227714566371718	7.64364826538024e-07	5.07507058043286e-08	Endothelium	0.227714566371718	Positive
2076	NSUN2	0.227575221374896	0.00257881816488523	0.000437434588603502	Endothelium	0.227575221374896	Positive
2077	PLEKHA3	-0.227562625770969	0.0074725998035485	0.00154084428959371	Endothelium	0.227562625770969	Negative
2079	HDDC2	-0.227445695603515	0.0956239627322122	0.0364726817593211	Endothelium	0.227445695603515	Negative
2080	MRPL20	-0.227403718540981	0.000755438070931907	0.000105881195434733	Endothelium	0.227403718540981	Negative
2081	HLA-A	-0.22735996597918	4.68992563495385e-19	7.92875603189213e-21	Endothelium	0.22735996597918	Negative
2082	ATP6AP1L	-0.227354309253379	0.0354490199425863	0.0102316022803687	Endothelium	0.227354309253379	Negative
2083	IP6K2	-0.227347798510064	3.38214523888392e-08	1.72493240366199e-09	Endothelium	0.227347798510064	Negative
2085	BRD8	-0.227337837111737	0.00324760693175915	0.000571429138068313	Endothelium	0.227337837111737	Negative
2086	CHMP2A	-0.227278992755558	0.0118307412348609	0.00269510274447342	Endothelium	0.227278992755558	Negative
2087	FAM184B	-0.227234718039233	0.0273660025204711	0.00744371810152596	Endothelium	0.227234718039233	Negative
2088	USF1	-0.227057091450675	0.0352618202852269	0.0101575889563602	Endothelium	0.227057091450675	Negative
2090	FTL	-0.226961388964998	6.77384634811567e-08	3.65946364858535e-09	Endothelium	0.226961388964998	Negative
2091	ZNF484	0.226912986585708	0.0160277674580902	0.00386010644296657	Endothelium	0.226912986585708	Positive
2092	SYF2	-0.226898705296296	0.0093746544274637	0.00202668908051232	Endothelium	0.226898705296296	Negative
2093	MPDU1	-0.226843861554543	0.0185850305972153	0.00461290710327557	Endothelium	0.226843861554543	Negative
2094	RIPOR1	-0.226800910581283	1.94299071159638e-05	1.71947704643541e-06	Endothelium	0.226800910581283	Negative
2095	PSMB6	-0.226770777735141	0.00888071678151457	0.00189642053674012	Endothelium	0.226770777735141	Negative
2096	SNRPD2	-0.226624797671844	0.0398459697184458	0.0118535959239266	Endothelium	0.226624797671844	Negative
2098	PTBP3	0.226465823609512	2.59740379500499e-09	1.13090588354486e-10	Endothelium	0.226465823609512	Positive
2099	FANCI	0.22645403874659	0.0744352068289396	0.0265247483344908	Endothelium	0.22645403874659	Positive
2100	ZNF337	-0.226433268727916	0.00477155716881747	0.000893652990722048	Endothelium	0.226433268727916	Negative
2101	LRCH2	-0.226401507769488	0.0150721648457523	0.00359579603328015	Endothelium	0.226401507769488	Negative
2102	WASHC2A	-0.226384808889402	0.012742550240658	0.00293563332953444	Endothelium	0.226384808889402	Negative
2103	ANKRD11	0.226342408872548	4.10971390601563e-21	5.82222408294621e-23	Endothelium	0.226342408872548	Positive
2104	CARD10	-0.226298282984695	0.000716798219233475	9.96530958360101e-05	Endothelium	0.226298282984695	Negative
2105	RNF40	-0.226191602061164	0.0217700770074288	0.00561523236751871	Endothelium	0.226191602061164	Negative
2106	MT-ATP6	0.226088990411212	6.2818991233741e-18	1.1628751682861e-19	Endothelium	0.226088990411212	Positive
2107	TMEM59	-0.226082936002088	3.5533300118482e-06	2.69150988808297e-07	Endothelium	0.226082936002088	Negative
2108	CECR2	0.226054389302773	0.00034818139359111	4.26512341790395e-05	Endothelium	0.226054389302773	Positive
2109	PROM1	0.225961798622112	0.0883978640220771	0.0329662654864704	Endothelium	0.225961798622112	Positive
2110	SMAGP	-0.225843632230345	0.00487798331709854	0.0009168102381022	Endothelium	0.225843632230345	Negative
2111	GABPA	-0.225791950328432	0.00608956325350314	0.00119205711760756	Endothelium	0.225791950328432	Negative
2112	SNRPD1	-0.225755173297406	0.011432314635549	0.00258274429620638	Endothelium	0.225755173297406	Negative
2113	ENOSF1	0.225700777720734	5.40991150135264e-08	2.84086776988295e-09	Endothelium	0.225700777720734	Positive
2114	OTUB1	-0.22569763025898	0.0123841768240952	0.00284106209914312	Endothelium	0.22569763025898	Negative
2115	ABTB2	0.225683270132657	0.000228355581682954	2.67220028055515e-05	Endothelium	0.225683270132657	Positive
2116	MINDY2	-0.225584445702451	4.95433055752573e-07	3.20056866390971e-08	Endothelium	0.225584445702451	Negative
2117	CACNA2D1	0.225569566933519	5.76354053492214e-09	2.59653271170935e-10	Endothelium	0.225569566933519	Positive
2118	PLXDC1	-0.225528362172787	0.0562446524085415	0.018374598855416	Endothelium	0.225528362172787	Negative
2119	NUDT13	-0.22549139406999	0.0445403677934828	0.0136506888449048	Endothelium	0.22549139406999	Negative
2120	INTS14	-0.225448077898749	0.0311832395786537	0.00875887367840161	Endothelium	0.225448077898749	Negative
2121	CFL1	-0.225384152506903	1.14485809530079e-05	9.54769265348128e-07	Endothelium	0.225384152506903	Negative
2122	DHX37	0.22537745132842	0.0604073128147533	0.0201338691842902	Endothelium	0.22537745132842	Positive
2123	TPT1	-0.225364505684462	6.91860053979898e-08	3.74419919654781e-09	Endothelium	0.225364505684462	Negative
2124	DPY30	-0.225240996984998	0.00717497843956225	0.00146711638852024	Endothelium	0.225240996984998	Negative
2125	CDK5RAP3	-0.225239849497431	0.000519729692986658	6.82235123441795e-05	Endothelium	0.225239849497431	Negative
2126	DBI	-0.225077841311306	0.0219468400234356	0.00568362630754255	Endothelium	0.225077841311306	Negative
2127	SRRM2	0.22498656754789	2.29957243244369e-15	5.32107334670102e-17	Endothelium	0.22498656754789	Positive
2128	SV2B	-0.224863556678193	0.00424668431882165	0.000780510737101146	Endothelium	0.224863556678193	Negative
2129	TCP1	-0.224862014127916	0.00584823101179985	0.00113341235702808	Endothelium	0.224862014127916	Negative
2130	RCC1	-0.22481518983509	0.0103365914723477	0.00227911058130112	Endothelium	0.22481518983509	Negative
2132	CHCHD2	-0.224710588445969	2.84521205794942e-05	2.64191008742256e-06	Endothelium	0.224710588445969	Negative
2133	LAMB2	-0.224690884872777	0.00057373339816671	7.67289848700473e-05	Endothelium	0.224690884872777	Negative
2135	TMEM109	-0.224597816365063	0.0166543193007827	0.00403931733702398	Endothelium	0.224597816365063	Negative
2136	CST3	-0.224593680728063	9.24084011528568e-10	3.77907420657225e-11	Endothelium	0.224593680728063	Negative
2137	PSMB5	-0.224456254427521	0.00217730431829283	0.000359662377473948	Endothelium	0.224456254427521	Negative
2139	WDFY2	0.224421361470059	1.07704777772358e-06	7.28339827021234e-08	Endothelium	0.224421361470059	Positive
2141	CLNK	-0.22437663537861	0.0640557495471052	0.0218822861835927	Endothelium	0.22437663537861	Negative
2142	CMTM7	0.224226391795859	5.91774264015193e-05	5.93562777091174e-06	Endothelium	0.224226391795859	Positive
2143	CACHD1	-0.224189281491493	1.64326302153288e-06	1.1649844772672e-07	Endothelium	0.224189281491493	Negative
2144	SPOCK2	-0.224174086058585	0.0549586938737822	0.0178506751257969	Endothelium	0.224174086058585	Negative
2146	HYAL1	-0.224169824596252	6.15451693729084e-06	4.82456465616868e-07	Endothelium	0.224169824596252	Negative
2147	DAPK2	0.224085277198326	0.00251133931764694	0.000422430612460258	Endothelium	0.224085277198326	Positive
2148	OBSL1	0.224009060014262	0.0994745434722023	0.0383465431854506	Endothelium	0.224009060014262	Positive
2149	ACADSB	-0.223987623738808	0.0651546317643632	0.0223069078339457	Endothelium	0.223987623738808	Negative
2150	RAB31	0.223943008003036	0.00134967312178193	0.000207269408388498	Endothelium	0.223943008003036	Positive
2152	DOP1B	-0.223850133995996	0.000608349520601722	8.22777213356314e-05	Endothelium	0.223850133995996	Negative
2153	BTNL9	-0.223726795135578	1.12843974627225e-21	1.55602760630665e-23	Endothelium	0.223726795135578	Negative
2154	CEP128	0.223580509329403	0.00438902631284788	0.000810817479026299	Endothelium	0.223580509329403	Positive
2156	CLU	0.223385966886841	0.00743073634745903	0.00152656297229336	Endothelium	0.223385966886841	Positive
2157	CACNB4	-0.223294376546016	0.095170515532674	0.0362327491605788	Endothelium	0.223294376546016	Negative
2159	ARF4	-0.223169278633689	2.76710362988085e-05	2.5611650522131e-06	Endothelium	0.223169278633689	Negative
2160	ACTB	-0.223142096244353	3.97121467374278e-12	1.18896397013266e-13	Endothelium	0.223142096244353	Negative
2161	HPCAL1	-0.223131284850185	9.0895411793472e-09	4.27520920600199e-10	Endothelium	0.223131284850185	Negative
2162	RNF220	-0.222950625164795	7.04361234936575e-05	7.18464425511428e-06	Endothelium	0.222950625164795	Negative
2163	CDK18	-0.222936969628962	0.0138973009231694	0.00324725372911986	Endothelium	0.222936969628962	Negative
2164	CERS6	0.222911630350133	0.000148594711930938	1.65884916417046e-05	Endothelium	0.222911630350133	Positive
2166	RUNX1T1	-0.222808870757331	1.63035460206791e-19	2.66387746654465e-21	Endothelium	0.222808870757331	Negative
2170	HLA-C	-0.22255899209224	9.43157448458921e-21	1.41633957598195e-22	Endothelium	0.22255899209224	Negative
2171	SRGAP3	-0.222528055090166	0.0540339946926834	0.0174584714623791	Endothelium	0.222528055090166	Negative
2172	WDR77	-0.222527608327436	0.0608408212114376	0.0203530590036751	Endothelium	0.222527608327436	Negative
2173	NCOA4	-0.222395058521811	0.0107838560596489	0.00240059961584743	Endothelium	0.222395058521811	Negative
2175	MYL12A	-0.222309175898989	2.62888029481321e-11	9.01287823023419e-13	Endothelium	0.222309175898989	Negative
2176	EID1	-0.222309031261607	0.000255808976773278	3.02969830821393e-05	Endothelium	0.222309031261607	Negative
2177	ARL6IP5	-0.222293633608894	0.00181336596005851	0.000291152449197154	Endothelium	0.222293633608894	Negative
2178	ADGRL2	-0.222288942967356	5.27862625699414e-10	2.09888709311913e-11	Endothelium	0.222288942967356	Negative
2180	PLCB4	-0.222196129267293	6.12754310140167e-12	1.88085710989379e-13	Endothelium	0.222196129267293	Negative
2181	ELF4	-0.222151336100741	0.0406207830512963	0.0121540083780229	Endothelium	0.222151336100741	Negative
2182	IMP4	-0.22208717605899	0.0567232142650671	0.0185757621354109	Endothelium	0.22208717605899	Negative
2183	HIGD1B	-0.222046704705378	0.0535999647771773	0.0172792141976617	Endothelium	0.222046704705378	Negative
2184	WDR27	0.22196979592062	0.00180856149177414	0.000290210235599194	Endothelium	0.22196979592062	Positive
2185	MET	-0.221951089349191	0.0175734431410249	0.00431701224119812	Endothelium	0.221951089349191	Negative
2186	NUDT16	-0.221863417142549	0.0475675012210467	0.0148659672780925	Endothelium	0.221863417142549	Negative
2188	NAT10	0.221766309080109	0.0198682965747607	0.00502899837744226	Endothelium	0.221766309080109	Positive
2189	TOB2	-0.221666697686488	0.00597549155133015	0.00116321442489291	Endothelium	0.221666697686488	Negative
2190	ATG16L2	-0.221591342167267	7.10203891548525e-05	7.25094830717752e-06	Endothelium	0.221591342167267	Negative
2191	PLEKHF2	-0.221426682874955	0.0739008124104285	0.0262435827978099	Endothelium	0.221426682874955	Negative
2192	FAM110D	-0.221424976369853	0.00665240654769367	0.00132759114424601	Endothelium	0.221424976369853	Negative
2194	GID8	-0.221217878672192	0.048961531506809	0.0153894953583925	Endothelium	0.221217878672192	Negative
2195	LRRC39	-0.221216221785499	0.0286463214454008	0.00786502233110881	Endothelium	0.221216221785499	Negative
2196	ZDBF2	0.221118807223209	0.0447450680589878	0.0137345552693342	Endothelium	0.221118807223209	Positive
2197	SLC25A39	-0.221118282142244	0.0682401702594488	0.0236984422028705	Endothelium	0.221118282142244	Negative
2198	TRIM26	-0.221068494342749	0.00175576784487299	0.000279914631861126	Endothelium	0.221068494342749	Negative
2199	B4GALT5	0.22104788516518	6.1945516597533e-11	2.2115040870672e-12	Endothelium	0.22104788516518	Positive
2201	COPG2	0.220904848557933	0.000653296873112612	8.928226061522e-05	Endothelium	0.220904848557933	Positive
2202	TMEM167A	-0.220850616467145	0.0109363780100116	0.00244384873174229	Endothelium	0.220850616467145	Negative
2203	CENPT	-0.220841264245302	0.0123781419897916	0.00283850857113847	Endothelium	0.220841264245302	Negative
2204	RPL14	-0.220840023765038	4.50728120312774e-05	4.39745134381465e-06	Endothelium	0.220840023765038	Negative
2205	LARS1	0.220750013070867	0.000134000554732879	1.4745107003772e-05	Endothelium	0.220750013070867	Positive
2206	DDX49	-0.220618760340471	0.0447450680589878	0.0137331931678093	Endothelium	0.220618760340471	Negative
2207	BCAM	-0.220565390407154	3.98847133484072e-06	3.05124837667264e-07	Endothelium	0.220565390407154	Negative
2209	XYLT1	0.220278005821179	0.00258216876837994	0.000438246814958326	Endothelium	0.220278005821179	Positive
2210	COMMD4	-0.220037750746369	0.0329296751414169	0.0093427223389513	Endothelium	0.220037750746369	Negative
2211	EXOC3	0.219940639970516	0.0193484842061012	0.00484991283367894	Endothelium	0.219940639970516	Positive
2212	TMEFF2	-0.219838590465882	0.0113147321713466	0.00254228823532619	Endothelium	0.219838590465882	Negative
2213	HNRNPU	0.219800292834681	5.60322032249112e-08	2.97413092296941e-09	Endothelium	0.219800292834681	Positive
2214	ACSL4	0.219790896987644	6.59653668190735e-05	6.67254513253001e-06	Endothelium	0.219790896987644	Positive
2215	APOL1	-0.219767381394455	0.00472901007119232	0.000884344535413752	Endothelium	0.219767381394455	Negative
2216	WDSUB1	-0.219678687330091	5.61131216824602e-05	5.60707241594663e-06	Endothelium	0.219678687330091	Negative
2217	ZNF638	0.219671960146991	1.6896509549374e-22	2.16496619014952e-24	Endothelium	0.219671960146991	Positive
2218	TRIM5	-0.21955251770386	0.000139569831652244	1.54755366792344e-05	Endothelium	0.21955251770386	Negative
2219	TSPYL2	0.219528854022156	0.022319636450985	0.00580335843875725	Endothelium	0.219528854022156	Positive
2220	EMP1	0.219513305861656	2.50530142681518e-11	8.54187585077711e-13	Endothelium	0.219513305861656	Positive
2221	RHBDL2	-0.219494528744011	0.0605093163537318	0.0201964416314779	Endothelium	0.219494528744011	Negative
2222	FABP4	-0.219493092185716	1.54557610310473e-10	5.79518051504133e-12	Endothelium	0.219493092185716	Negative
[truncated: 21,754 more rows]
