# Supplementary material for: Single-cell analysis of chromatin and expression reveals age- and sex-associated alterations in the human heart
Source: Commun Biol. 2024 Aug 26;7:1052. doi: 10.1038/s42003-024-06582-y (PMC11347658; doi:10.1038/s42003-024-06582-y)
Supplement: Supplementary file 13 — Supplementary Data 11 [file 42003_2024_6582_MOESM13_ESM.csv]

	gene	coefficientValue	q_val	pval	cellType	Effect_Magnitude	Effect_Direction
1	RIMS1	0.0334902355018881	0.0305076991410433	5.76269345316269e-06	Endothelium	0.0334902355018881	Positive
7	LRP1B	0.026482854406977	0.0305076991410433	4.26713019712876e-06	Endothelium	0.026482854406977	Positive
10589	XG	0.0348234608660231	0.000495311115864487	5.36965839185208e-08	Fibroblast	0.0348234608660231	Positive
10591	PTCHD4	0.029097607756332	0.0779632192693181	0.000384921677305029	Fibroblast	0.029097607756332	Positive
10593	LRRIQ1	0.0266850083009939	0.000697540974223532	1.93564232972953e-07	Fibroblast	0.0266850083009939	Positive
10594	TMEM132D	0.0264585467245576	0.000495311115864487	9.16309528932544e-08	Fibroblast	0.0264585467245576	Positive
10595	EPHA6	0.0261866425380367	0.00516764913391735	3.34599425931194e-06	Fibroblast	0.0261866425380367	Positive
10598	SNTG1	0.0254887904197579	0.0556197431314086	0.00015434208620315	Fibroblast	0.0254887904197579	Positive
10600	ARHGEF28	0.0250654985221258	0.0286241234272434	6.29201123105339e-05	Fibroblast	0.0250654985221258	Positive
10602	LMX1A	0.0242218907369364	0.0682261993930396	0.000258743333189772	Fibroblast	0.0242218907369364	Positive
10604	LIPH	0.0240642991422829	0.0611675876878857	0.000187552197705127	Fibroblast	0.0240642991422829	Positive
10606	SHANK2	0.0223513905664213	0.00859139963714889	9.5362867122178e-06	Fibroblast	0.0223513905664213	Positive
10609	TMEM100	0.0220885613304609	0.0779632192693181	0.00040868592808822	Fibroblast	0.0220885613304609	Positive
10613	CP	0.0213631619808401	0.0223232611043056	3.99442432581868e-05	Fibroblast	0.0213631619808401	Positive
10616	PRUNE2	0.0211014292151092	0.00392932721706215	2.18073844254675e-06	Fibroblast	0.0211014292151092	Positive
10617	PPP2R2B	0.0208605726131093	0.042549256713633	0.000110200646376998	Fibroblast	0.0208605726131093	Positive
10618	ANO3	-0.0203364416729241	0.0779632192693181	0.000393772134067129	Fibroblast	0.0203364416729241	Negative
10624	ENPP1	0.0193017739580975	0.0779632192693181	0.000384152034204459	Fibroblast	0.0193017739580975	Positive
10625	NKAIN3	-0.0192814413015015	0.0286241234272434	6.2086088127652e-05	Fibroblast	0.0192814413015015	Negative
10627	BMPR1B	0.0190055396209726	0.0632366814207917	0.000226182236937475	Fibroblast	0.0190055396209726	Positive
10634	KLF4	0.0184603093984525	0.0753606861118006	0.000292771142049359	Fibroblast	0.0184603093984525	Positive
10636	TMEM59L	-0.018314505394869	0.0793773130571353	0.000467280481243734	Fibroblast	0.018314505394869	Negative
10640	THSD7B	0.0179371125084005	0.0226812262552813	4.40575109944415e-05	Fibroblast	0.0179371125084005	Positive
10662	CTH	-0.0159776971018655	0.0660804294863461	0.000244493310466547	Fibroblast	0.0159776971018655	Negative
10670	ANKFN1	0.0154502191347473	0.0363893315409302	8.75148108467474e-05	Fibroblast	0.0154502191347473	Positive
10675	TP63	0.0152015170102543	0.00314139286962984	1.4528687770002e-06	Fibroblast	0.0152015170102543	Positive
10679	CTNNA2	0.0150445817246326	0.0779632192693181	0.00038487882754555	Fibroblast	0.0150445817246326	Positive
10681	SGCZ	0.0149493593161138	0.0793773130571353	0.000469905469952517	Fibroblast	0.0149493593161138	Positive
10690	CACNA1A	0.0145888112807082	0.0632366814207917	0.000217434043477273	Fibroblast	0.0145888112807082	Positive
10691	SPON1	-0.014573224733435	0.0918924680463458	0.000586493413671063	Fibroblast	0.014573224733435	Negative
10695	RASGRF2	0.0144524515374732	0.0779632192693181	0.000405594121458945	Fibroblast	0.0144524515374732	Positive
10706	TENM1	0.0138523585798844	0.0611675876878857	0.000192368696826206	Fibroblast	0.0138523585798844	Positive
10740	CREB5	0.0127467607440163	0.00810337097931654	7.49548698484556e-06	Fibroblast	0.0127467607440163	Positive
10767	IRAK2	0.0119441258985735	0.0779632192693181	0.000430551858636766	Fibroblast	0.0119441258985735	Positive
10768	COPE	0.0119221864422499	0.0779632192693181	0.000424813950728697	Fibroblast	0.0119221864422499	Positive
10770	RANBP17	-0.0118537522896653	0.00859139963714889	9.03926304534839e-06	Fibroblast	0.0118537522896653	Negative
10773	ZMAT3	0.0118167147922651	0.0779632192693181	0.000324164101176803	Fibroblast	0.0118167147922651	Positive
10779	GLIPR1	0.0117314163035924	0.0218516877564142	3.43611776763521e-05	Fibroblast	0.0117314163035924	Positive
10788	TNXB	0.0115958569676653	0.0779632192693181	0.000416845183560312	Fibroblast	0.0115958569676653	Positive
10806	PHKG1	0.0112799877755687	0.0793773130571353	0.000454721012524732	Fibroblast	0.0112799877755687	Positive
10856	NTN4	0.0106377404909325	0.0779632192693181	0.000382156887118635	Fibroblast	0.0106377404909325	Positive
10915	C8orf88	-0.0100166745161825	0.0176146798974175	2.31141695467745e-05	Fibroblast	0.0100166745161825	Negative
10958	TMEM268	-0.00948496309394044	0.0632366814207917	0.000224993580555436	Fibroblast	0.00948496309394044	Negative
11223	UBE2D4	0.00753128656390713	0.0779632192693181	0.000432688294899555	Fibroblast	0.00753128656390713	Positive
11303	DOK6	-0.00716282672167804	0.0967887418374103	0.000626696136214848	Fibroblast	0.00716282672167804	Negative
11365	MCCC2	-0.00688850379892909	0.0611675876878857	0.000178661680663073	Fibroblast	0.00688850379892909	Negative
11367	ORMDL1	-0.00688431718419056	0.0779632192693181	0.000394680736905682	Fibroblast	0.00688431718419056	Negative
11417	NASP	-0.00670137441038914	0.0538329744330993	0.000144404426839319	Fibroblast	0.00670137441038914	Negative
11450	ANKHD1	-0.00658476200939836	0.0223232611043056	4.12973103400344e-05	Fibroblast	0.00658476200939836	Negative
11536	DPYSL2	0.0062753837221577	0.0632366814207917	0.000207949428148492	Fibroblast	0.0062753837221577	Positive
11550	PCNX1	-0.00621092694457864	0.0888484778217284	0.000558847145673622	Fibroblast	0.00621092694457864	Negative
11609	OXCT1	-0.00604521148468352	0.0793773130571353	0.000456428096292588	Fibroblast	0.00604521148468352	Negative
11631	NAA38	-0.00597254487433823	0.0219855686635026	3.66053312314353e-05	Fibroblast	0.00597254487433823	Negative
11636	EPB41L5	-0.00595072141175828	0.0779632192693181	0.000355711004473214	Fibroblast	0.00595072141175828	Negative
11817	SF3B1	-0.00547544818454901	0.0182096643393452	2.69498316001778e-05	Fibroblast	0.00547544818454901	Negative
11876	SRSF11	-0.00532885365586881	0.0407349680981456	0.000101733802483575	Fibroblast	0.00532885365586881	Negative
11933	CAPN7	-0.00519911158563256	0.0779632192693181	0.000384888498254318	Fibroblast	0.00519911158563256	Negative
11939	ITPRID2	-0.00518248031601649	0.0061158074630782	4.52561832435719e-06	Fibroblast	0.00518248031601649	Negative
11976	VPS33B	0.00510846176740409	0.0286241234272434	6.35444419807456e-05	Fibroblast	0.00510846176740409	Positive
11977	TIAL1	-0.00510844383494575	0.00810337097931654	6.84260900160715e-06	Fibroblast	0.00510844383494575	Negative
11998	ARMC8	-0.00507110581693698	0.0825325232118879	0.000496218111994516	Fibroblast	0.00507110581693698	Negative
12009	DDHD2	-0.00504315892216351	0.0338409624616076	7.82558562149839e-05	Fibroblast	0.00504315892216351	Negative
12200	HCFC2	-0.00473641829683876	0.0176146798974175	2.44399406587052e-05	Fibroblast	0.00473641829683876	Negative
12302	GRSF1	-0.00455954842595822	0.0779632192693181	0.000400743329261183	Fibroblast	0.00455954842595822	Negative
12441	ZNF207	-0.00438339365717285	0.0098838330714098	1.18851012790979e-05	Fibroblast	0.00438339365717285	Negative
12446	UBA1	0.00437951147831219	0.0611675876878857	0.000184350608940229	Fibroblast	0.00437951147831219	Positive
12522	API5	-0.00424829646821415	0.00314139286962984	1.42237815681213e-06	Fibroblast	0.00424829646821415	Negative
12605	BRWD1	-0.00414620763528185	0.0847265002247379	0.000517246232062964	Fibroblast	0.00414620763528185	Negative
12660	VAPA	-0.00406733179451374	0.0779632192693181	0.000315487180000805	Fibroblast	0.00406733179451374	Negative
12855	TRAPPC6B	-0.0038642808770606	0.0632366814207917	0.000228122336084624	Fibroblast	0.0038642808770606	Negative
13024	CAND1	-0.00369884024145816	0.0779632192693181	0.000381411918116535	Fibroblast	0.00369884024145816	Negative
14629	CNOT4	-0.00253052194998535	0.086492594344602	0.000536028472952394	Fibroblast	0.00253052194998535	Negative
21401	MRPS28	0.0357114322207533	0.0189683937277623	6.07642190115062e-06	Lymphocyte	0.0357114322207533	Positive
21607	LMBR1L	-0.015033424472888	0.0189683937277623	5.525678207023e-06	Lymphocyte	0.015033424472888	Negative
21840	CALCOCO1	-0.0117472208620783	0.0189683937277623	6.46576311592853e-06	Lymphocyte	0.0117472208620783	Negative
40844	RANBP17	-0.0139516129066367	0.00456660107496363	4.54840744518289e-07	Perivascular	0.0139516129066367	Negative
50790	FOS	0.0604483960051107	0.000649544282513358	7.3529046261526e-07	Ventricular_Cardiomyocytes	0.0604483960051107	Positive
50791	EGR1	0.0420841883625618	0.00891253279634944	0.000162977349985491	Ventricular_Cardiomyocytes	0.0420841883625618	Positive
50792	ATP6V1FNB	0.0419046450510602	0.0350529163524889	0.00165436090761486	Ventricular_Cardiomyocytes	0.0419046450510602	Positive
50793	COL25A1	0.0373622935755208	0.00231412506423391	1.60042613290073e-05	Ventricular_Cardiomyocytes	0.0373622935755208	Positive
50794	C4orf54	0.0332035408296761	0.0789095857755213	0.0068643918660524	Ventricular_Cardiomyocytes	0.0332035408296761	Positive
50795	MDGA1	0.0326514012899144	0.00231412506423391	1.56372850648621e-05	Ventricular_Cardiomyocytes	0.0326514012899144	Positive
50796	NR4A1	0.0318583090407271	0.020630363955808	0.000667914272068049	Ventricular_Cardiomyocytes	0.0318583090407271	Positive
50797	CACNA1E	0.0315996008948274	0.00768014466773805	0.000119040904811683	Ventricular_Cardiomyocytes	0.0315996008948274	Positive
50798	CHRDL2	0.0313578679349979	0.0381539572582376	0.00194999278168657	Ventricular_Cardiomyocytes	0.0313578679349979	Positive
50799	CCDC144A	-0.0308509156553241	0.0934026845036841	0.00929590559841492	Ventricular_Cardiomyocytes	0.0308509156553241	Negative
50800	ZFP36	0.0297250890012525	0.0231986352213678	0.000803993105024765	Ventricular_Cardiomyocytes	0.0297250890012525	Positive
50801	GADD45B	0.0295759319374817	0.023193174933092	0.0007887194480094	Ventricular_Cardiomyocytes	0.0295759319374817	Positive
50803	MYO3A	0.0295019906076341	0.000879770172480355	1.47604152210568e-06	Ventricular_Cardiomyocytes	0.0295019906076341	Positive
50804	PRUNE2	0.0289756205058681	0.00221944949642408	1.40099011304798e-05	Ventricular_Cardiomyocytes	0.0289756205058681	Positive
50805	B3GALT5	0.028623580129893	0.0143810631604571	0.000375680855811314	Ventricular_Cardiomyocytes	0.028623580129893	Positive
50806	DNAH8	0.0279078667519461	5.85373773263105e-06	5.80613486816663e-10	Ventricular_Cardiomyocytes	0.0279078667519461	Positive
50807	KLHL1	0.0278839400756052	0.0154516578751473	0.000433527535564194	Ventricular_Cardiomyocytes	0.0278839400756052	Positive
50808	LRATD1	0.0277361902276212	0.00230936373755899	1.5283145598614e-05	Ventricular_Cardiomyocytes	0.0277361902276212	Positive
50809	CELF5	0.0270722754472538	0.00221944949642408	1.36735735531644e-05	Ventricular_Cardiomyocytes	0.0270722754472538	Positive
50810	CNN1	0.0268824757455898	0.0502046010558153	0.0030988014690481	Ventricular_Cardiomyocytes	0.0268824757455898	Positive
50811	HS3ST3A1	0.0264539985841975	0.0525057214186173	0.00332515074076791	Ventricular_Cardiomyocytes	0.0264539985841975	Positive
50812	CCN1	0.026424184837887	0.0232513431184718	0.000809869143799087	Ventricular_Cardiomyocytes	0.026424184837887	Positive
50813	FAM81B	0.0263342881429295	0.018347239406962	0.000549586412051108	Ventricular_Cardiomyocytes	0.0263342881429295	Positive
50814	RDH5	0.0262220755139594	0.0157501831371774	0.000447105512253557	Ventricular_Cardiomyocytes	0.0262220755139594	Positive
50815	CATSPERD	0.0262175358623229	0.000879770172480355	1.46743228824716e-06	Ventricular_Cardiomyocytes	0.0262175358623229	Positive
50816	PTGER3	-0.0261712178786313	0.0327314418358367	0.00148209245512322	Ventricular_Cardiomyocytes	0.0261712178786313	Negative
50818	KCP	0.0259942946853569	0.0900655295603436	0.00868186531028391	Ventricular_Cardiomyocytes	0.0259942946853569	Positive
50819	KCTD8	0.0255789345438049	0.0025178465431965	1.86966913543516e-05	Ventricular_Cardiomyocytes	0.0255789345438049	Positive
50820	DNER	0.0254009933774859	0.0113058193231974	0.00024218317254498	Ventricular_Cardiomyocytes	0.0254009933774859	Positive
50821	LGI1	0.0253852891536249	0.00505204297884224	6.02667983763234e-05	Ventricular_Cardiomyocytes	0.0253852891536249	Positive
50822	JUNB	0.0253439275124295	0.0531604206960015	0.00341626527983709	Ventricular_Cardiomyocytes	0.0253439275124295	Positive
50823	HS3ST4	0.0253269960922728	7.18132713048861e-06	1.87599977285491e-09	Ventricular_Cardiomyocytes	0.0253269960922728	Positive
50824	SV2B	0.0248367613461048	0.035336463094524	0.00168459541457541	Ventricular_Cardiomyocytes	0.0248367613461048	Positive
50825	PDLIM3	0.0245354585449434	0.00168272046775907	7.32636915603912e-06	Ventricular_Cardiomyocytes	0.0245354585449434	Positive
50826	ZAN	0.0245339290042313	0.00136179921928079	4.38754537734145e-06	Ventricular_Cardiomyocytes	0.0245339290042313	Positive
50827	PIM1	0.0244283910898764	0.0602977968626749	0.00419440923052803	Ventricular_Cardiomyocytes	0.0244283910898764	Positive
50828	VWC2L	0.0239247168655827	0.0540815362180767	0.00351784287311941	Ventricular_Cardiomyocytes	0.0239247168655827	Positive
50830	SERPINB8	0.0235971739528593	0.0419756843447629	0.00230274130417978	Ventricular_Cardiomyocytes	0.0235971739528593	Positive
50831	MYO3B	0.0235954920245972	0.000879770172480355	1.45874299701162e-06	Ventricular_Cardiomyocytes	0.0235954920245972	Positive
50832	CDH3	0.0234230960081142	0.00626275213905866	8.45286121172146e-05	Ventricular_Cardiomyocytes	0.0234230960081142	Positive
50835	CR1L	0.0229226957108109	0.0280967347512692	0.00113766820440092	Ventricular_Cardiomyocytes	0.0229226957108109	Positive
50836	SULT1C2	0.0229223883403525	0.00266497267411479	2.18136042639142e-05	Ventricular_Cardiomyocytes	0.0229223883403525	Positive
50837	TMEM217	0.0229142404592915	0.00683765274988016	9.7051323426547e-05	Ventricular_Cardiomyocytes	0.0229142404592915	Positive
50838	BTG2	0.0228447270067957	0.0701009114623642	0.00552354993697495	Ventricular_Cardiomyocytes	0.0228447270067957	Positive
50839	LMNTD1	0.0228218779143021	0.00102585984377378	2.41189618442112e-06	Ventricular_Cardiomyocytes	0.0228218779143021	Positive
50840	RELN	0.0227973172139075	0.0858551360580147	0.00789116826652861	Ventricular_Cardiomyocytes	0.0227973172139075	Positive
50842	TCERG1L	0.0225717300321998	0.0390341158008427	0.00202920298964673	Ventricular_Cardiomyocytes	0.0225717300321998	Positive
50843	SKAP1	0.0225206700924183	0.0231986352213678	0.000802777134547253	Ventricular_Cardiomyocytes	0.0225206700924183	Positive
50844	MYH13	0.02238919040923	0.00519226225114451	6.51067366914672e-05	Ventricular_Cardiomyocytes	0.02238919040923	Positive
50845	GABRG3	0.0222886338632372	0.000879770172480355	1.53216679289508e-06	Ventricular_Cardiomyocytes	0.0222886338632372	Positive
50846	TF	0.0222859424857047	0.00311079157107365	2.87133321607286e-05	Ventricular_Cardiomyocytes	0.0222859424857047	Positive
50847	VAV1	0.0222267667021799	0.0751111723184087	0.00628542638436005	Ventricular_Cardiomyocytes	0.0222267667021799	Positive
50848	CDHR3	0.0221477653528095	0.00630601222589389	8.67598338289128e-05	Ventricular_Cardiomyocytes	0.0221477653528095	Positive
50849	RHOB	0.022034070753667	0.0320723199005299	0.00141885355154783	Ventricular_Cardiomyocytes	0.022034070753667	Positive
50850	TMC2	0.0220270123542795	0.0273658746551645	0.00107299402649623	Ventricular_Cardiomyocytes	0.0220270123542795	Positive
50851	H1-10	0.0219912884013066	0.0609447732189987	0.004259165796452	Ventricular_Cardiomyocytes	0.0219912884013066	Positive
50853	APBA2	0.0214472995541083	0.00419572647647822	4.53039083144635e-05	Ventricular_Cardiomyocytes	0.0214472995541083	Positive
50855	USP9Y	0.0213961140518307	0.0996567935819727	0.0102746119471487	Ventricular_Cardiomyocytes	0.0213961140518307	Positive
50858	SHISA6	0.0212003255741405	0.00604063899168706	7.87242575518988e-05	Ventricular_Cardiomyocytes	0.0212003255741405	Positive
50859	CHRM3	0.0211306128838759	0.00113774415376594	3.46752397960709e-06	Ventricular_Cardiomyocytes	0.0211306128838759	Positive
50861	SLC14A2	0.0210380392854547	0.00255620304857864	1.93651746104442e-05	Ventricular_Cardiomyocytes	0.0210380392854547	Positive
50862	GRM7	0.0209196992231781	0.000974193311397813	1.93660157553471e-06	Ventricular_Cardiomyocytes	0.0209196992231781	Positive
50863	OTUD1	0.0208889536049267	0.0481984218755355	0.0028983938471543	Ventricular_Cardiomyocytes	0.0208889536049267	Positive
50864	SPOCK3	0.0208441805753196	0.0212300622344484	0.000695097823071454	Ventricular_Cardiomyocytes	0.0208441805753196	Positive
50865	GRIN2A	0.0207617369580831	0.00214935761879452	1.10865289432448e-05	Ventricular_Cardiomyocytes	0.0207617369580831	Positive
50866	OPRM1	0.0206889406071596	0.00151658999495446	5.41450625157897e-06	Ventricular_Cardiomyocytes	0.0206889406071596	Positive
50867	GRIK5	0.0206182721639307	0.00757810579216225	0.000116139552370303	Ventricular_Cardiomyocytes	0.0206182721639307	Positive
50868	CUX2	0.0206072588240314	0.00458946309971468	5.23528096536593e-05	Ventricular_Cardiomyocytes	0.0206072588240314	Positive
50870	PRKAG2	0.0205345788945254	0.00101098197403507	2.25288704722166e-06	Ventricular_Cardiomyocytes	0.0205345788945254	Positive
50871	ATF3	0.0204976973557018	0.0826349402246116	0.00738274544326467	Ventricular_Cardiomyocytes	0.0204976973557018	Positive
50872	CFAP47	0.0204371406804683	0.00282276885602432	2.4088414131869e-05	Ventricular_Cardiomyocytes	0.0204371406804683	Positive
50873	NOS1	0.0202885714478342	0.00836836588632317	0.000138902476556242	Ventricular_Cardiomyocytes	0.0202885714478342	Positive
50874	MRPS28	0.0202441209436876	0.00221944949642408	1.40828156838686e-05	Ventricular_Cardiomyocytes	0.0202441209436876	Positive
50875	SHANK2	0.0201949483172282	0.00113774415376594	3.45802880360134e-06	Ventricular_Cardiomyocytes	0.0201949483172282	Positive
50876	ENKUR	0.0201452312844728	0.0874951590957018	0.00820552824330118	Ventricular_Cardiomyocytes	0.0201452312844728	Positive
50877	TGFA	0.0200885800753003	0.0540815362180767	0.00351458838668088	Ventricular_Cardiomyocytes	0.0200885800753003	Positive
50879	RASGEF1B	0.0200256501774212	0.0132565736258028	0.000320917194587334	Ventricular_Cardiomyocytes	0.0200256501774212	Positive
50880	ACOXL	0.0199095135959078	0.0120355438697832	0.000268294952165143	Ventricular_Cardiomyocytes	0.0199095135959078	Positive
50881	RYR1	0.0198362195561606	0.0143810631604571	0.000375062240679786	Ventricular_Cardiomyocytes	0.0198362195561606	Positive
50882	SH3BGR	0.0198186862139952	0.00551452795341653	7.05882627265961e-05	Ventricular_Cardiomyocytes	0.0198186862139952	Positive
50883	PPEF1	0.0197939857550726	0.0265206738687799	0.00101842713132462	Ventricular_Cardiomyocytes	0.0197939857550726	Positive
50884	FAM135B	0.0197529949146271	0.00265925194468798	2.15352168979434e-05	Ventricular_Cardiomyocytes	0.0197529949146271	Positive
50885	NUP210L	0.0196652568420218	0.0189718517864585	0.00059307687141576	Ventricular_Cardiomyocytes	0.0196652568420218	Positive
50886	PTCHD4	0.019550655860855	0.0283154384166656	0.00115638633032185	Ventricular_Cardiomyocytes	0.019550655860855	Positive
50887	LRRC4C	0.0195494702028142	0.00101098197403507	2.288882908822e-06	Ventricular_Cardiomyocytes	0.0195494702028142	Positive
50888	CTNNA2	0.0194965235019137	0.00836836588632317	0.000139181285639823	Ventricular_Cardiomyocytes	0.0194965235019137	Positive
50889	CLNK	0.0194490188774506	0.0666977002356185	0.00501450386210949	Ventricular_Cardiomyocytes	0.0194490188774506	Positive
50890	DLGAP1	0.0194190978634687	0.00619828061533842	8.18879958555518e-05	Ventricular_Cardiomyocytes	0.0194190978634687	Positive
50891	TRPC5	0.0193932801230946	0.00112246111712834	2.89666984475243e-06	Ventricular_Cardiomyocytes	0.0193932801230946	Positive
50892	MME	0.0193858704946732	0.0891235290818613	0.00851345449345192	Ventricular_Cardiomyocytes	0.0193858704946732	Positive
50893	RUNX1	0.0193460838044058	0.0622205864304121	0.00443280174911055	Ventricular_Cardiomyocytes	0.0193460838044058	Positive
50894	ACAD11	0.0192608196578842	0.0659810902332951	0.00489284158799474	Ventricular_Cardiomyocytes	0.0192608196578842	Positive
50895	MCF2	0.0192279117525456	0.0648495784092666	0.004743226685756	Ventricular_Cardiomyocytes	0.0192279117525456	Positive
50896	LINGO1	0.0191246510525604	0.0485514523329234	0.00292982902009021	Ventricular_Cardiomyocytes	0.0191246510525604	Positive
50897	ATCAY	0.0190968578936169	0.0711197685953601	0.00572222667309525	Ventricular_Cardiomyocytes	0.0190968578936169	Positive
50899	CNTN1	0.0189887800301387	0.0224276034278504	0.000757742087252346	Ventricular_Cardiomyocytes	0.0189887800301387	Positive
50900	TRHDE	0.0189560235906983	0.0421968458959096	0.00233603264967411	Ventricular_Cardiomyocytes	0.0189560235906983	Positive
50902	RP1	0.0188780666260881	0.0273658746551645	0.0010793264256767	Ventricular_Cardiomyocytes	0.0188780666260881	Positive
50903	SLC24A2	0.0188079080212892	0.00404951947891647	4.23147280973507e-05	Ventricular_Cardiomyocytes	0.0188079080212892	Positive
50904	NSUN7	0.0187859623630652	0.0739249404420299	0.00607965225900942	Ventricular_Cardiomyocytes	0.0187859623630652	Positive
50905	DNAH2	0.0187336333533227	0.0221329084856881	0.000742003636972301	Ventricular_Cardiomyocytes	0.0187336333533227	Positive
50906	MT2A	0.0187153661938139	0.092306129800205	0.00903449058650561	Ventricular_Cardiomyocytes	0.0187153661938139	Positive
50907	AFF2	0.018681035045366	0.00821618247895886	0.000131737598095931	Ventricular_Cardiomyocytes	0.018681035045366	Positive
50909	MLXIPL	-0.0186573225262349	0.0475345621023755	0.00283725643766716	Ventricular_Cardiomyocytes	0.0186573225262349	Negative
50910	RASEF	0.0186327461717747	0.0126605941458625	0.000294718121485441	Ventricular_Cardiomyocytes	0.0186327461717747	Positive
50911	EVA1A	0.0186132506203659	0.0630911141652392	0.00454888910909248	Ventricular_Cardiomyocytes	0.0186132506203659	Positive
50913	SLC4A10	0.0185254022206989	0.00516155044121454	6.42721798235527e-05	Ventricular_Cardiomyocytes	0.0185254022206989	Positive
50914	DPP6	0.0184488552106874	0.00112246111712834	3.14501577206718e-06	Ventricular_Cardiomyocytes	0.0184488552106874	Positive
50915	LRTM1	0.0184392622389771	0.0342377230592325	0.00158607355168162	Ventricular_Cardiomyocytes	0.0184392622389771	Positive
50918	MAP7D2	0.0183481270782572	0.00697823460128906	0.000101770786704488	Ventricular_Cardiomyocytes	0.0183481270782572	Positive
50919	STARD4	-0.0182814973453395	0.0376680928157657	0.00190633806636403	Ventricular_Cardiomyocytes	0.0182814973453395	Negative
50921	MYH11	0.0181661077134698	0.05421057439674	0.00353567748373026	Ventricular_Cardiomyocytes	0.0181661077134698	Positive
50924	DCDC1	0.0181164725045993	0.00242580380642015	1.75323681585574e-05	Ventricular_Cardiomyocytes	0.0181164725045993	Positive
50926	FHAD1	0.0179255965534636	0.0408578264612045	0.00220904521469789	Ventricular_Cardiomyocytes	0.0179255965534636	Positive
50927	DNAH3	0.0179202042791271	0.059899998177428	0.00414146626200608	Ventricular_Cardiomyocytes	0.0179202042791271	Positive
50929	PTPRO	0.0178081509105187	0.0896142771409125	0.00857593961841369	Ventricular_Cardiomyocytes	0.0178081509105187	Positive
50930	MS4A5	0.0177540051530549	0.0237164587105358	0.000838460661483589	Ventricular_Cardiomyocytes	0.0177540051530549	Positive
50931	ATP8A2	0.0177463897105518	0.00168636491175731	7.70205412394405e-06	Ventricular_Cardiomyocytes	0.0177463897105518	Positive
50932	CAMK4	0.0177309014320649	0.0208131974628001	0.000676012073635009	Ventricular_Cardiomyocytes	0.0177309014320649	Positive
50933	OTOGL	0.017730275931782	0.0613981695735189	0.00431274253202034	Ventricular_Cardiomyocytes	0.017730275931782	Positive
50935	SLC9A9	0.0177124798234678	0.0680203081436999	0.00519148930681018	Ventricular_Cardiomyocytes	0.0177124798234678	Positive
50936	NID1	0.017686786104371	0.0218435235584408	0.000723248471500264	Ventricular_Cardiomyocytes	0.017686786104371	Positive
50937	RSPO2	0.0176806174794369	0.0320684806606985	0.00141452695445826	Ventricular_Cardiomyocytes	0.0176806174794369	Positive
50938	KCNIP4	0.0176762142536165	0.00527338113285109	6.65830951117562e-05	Ventricular_Cardiomyocytes	0.0176762142536165	Positive
50939	RNF128	0.0175661838282156	0.0681800870401212	0.00522452774253802	Ventricular_Cardiomyocytes	0.0175661838282156	Positive
50940	AUNIP	0.0175444257663331	0.0122449361365394	0.000276161482006593	Ventricular_Cardiomyocytes	0.0175444257663331	Positive
50941	H2BC5	0.0175424800965021	0.0834830767005504	0.0075028364869217	Ventricular_Cardiomyocytes	0.0175424800965021	Positive
50942	CRACD	0.0175422130321015	0.0116921748448342	0.000259622482186757	Ventricular_Cardiomyocytes	0.0175422130321015	Positive
50943	CAPN12	0.0175134824185257	0.0448129125232701	0.0025573583222108	Ventricular_Cardiomyocytes	0.0175134824185257	Positive
50944	HS6ST2	0.0175122680058372	0.00850129517113319	0.000144353235664487	Ventricular_Cardiomyocytes	0.0175122680058372	Positive
50946	GPM6A	0.0174556540808552	0.023193174933092	0.000793714704950736	Ventricular_Cardiomyocytes	0.0174556540808552	Positive
50947	AIPL1	0.0174532415853052	0.0609447732189987	0.00426146402776524	Ventricular_Cardiomyocytes	0.0174532415853052	Positive
50948	XIRP1	0.0174306319650631	0.0879347605507736	0.00829677768800014	Ventricular_Cardiomyocytes	0.0174306319650631	Positive
50951	NELL2	0.0173418717320057	0.00168636491175731	7.79931276396298e-06	Ventricular_Cardiomyocytes	0.0173418717320057	Positive
50952	CPA6	0.0173337486372224	0.00512365258143297	6.20397474100051e-05	Ventricular_Cardiomyocytes	0.0173337486372224	Positive
50953	FLT3	0.0173081304218826	0.0785981207501989	0.00683045319650805	Ventricular_Cardiomyocytes	0.0173081304218826	Positive
50954	COL4A1	0.0172958173914329	0.0126689362359775	0.000296755820922845	Ventricular_Cardiomyocytes	0.0172958173914329	Positive
50955	SLC43A2	0.0172856873235148	0.0511227880143806	0.00318738385739259	Ventricular_Cardiomyocytes	0.0172856873235148	Positive
50958	NTRK3	0.017252709044338	0.0667654961476403	0.005050912798867	Ventricular_Cardiomyocytes	0.017252709044338	Positive
50963	MMP26	0.0171925035206734	0.00129471696484549	4.05867387098898e-06	Ventricular_Cardiomyocytes	0.0171925035206734	Positive
50964	TMC1	0.0171811229530118	0.00973642810378841	0.000184265902081605	Ventricular_Cardiomyocytes	0.0171811229530118	Positive
50967	PCNX2	0.0170075287956292	0.0134091687914787	0.000338615373522189	Ventricular_Cardiomyocytes	0.0170075287956292	Positive
50968	RALYL	0.0170018090548658	0.00365775256282078	3.5991469836185e-05	Ventricular_Cardiomyocytes	0.0170018090548658	Positive
50969	CCDC88C	0.01697114798433	0.0951828676121731	0.00954812465075091	Ventricular_Cardiomyocytes	0.01697114798433	Positive
50970	GFRA2	0.0169588597792726	0.0131763055050885	0.000314377195088319	Ventricular_Cardiomyocytes	0.0169588597792726	Positive
50971	MAP3K19	0.0167039168800149	0.0436745265994978	0.00246819642659997	Ventricular_Cardiomyocytes	0.0167039168800149	Positive
50973	HNRNPH2	0.016607853986337	0.026398123792092	0.00100845876461919	Ventricular_Cardiomyocytes	0.016607853986337	Positive
50974	GRIK4	0.0165720643085213	0.00927214545881056	0.000171916661208008	Ventricular_Cardiomyocytes	0.0165720643085213	Positive
50975	C4orf47	0.0165715113931767	0.0325374280485548	0.00146480758456138	Ventricular_Cardiomyocytes	0.0165715113931767	Positive
50976	DKK2	0.0165408971678519	0.025852198979252	0.000954487318634869	Ventricular_Cardiomyocytes	0.0165408971678519	Positive
50977	SCN8A	0.0165316907099537	0.00626275213905866	8.41175139875224e-05	Ventricular_Cardiomyocytes	0.0165316907099537	Positive
50978	ATP2C2	0.0165146542195927	0.0667654961476403	0.00505217834833677	Ventricular_Cardiomyocytes	0.0165146542195927	Positive
50980	LAMA1	0.0164891184864247	0.0381539572582376	0.00195022404306735	Ventricular_Cardiomyocytes	0.0164891184864247	Positive
50981	COL11A1	0.0164726482028557	0.00891253279634944	0.000162265486499285	Ventricular_Cardiomyocytes	0.0164726482028557	Positive
50982	VWA3A	0.0163802588801546	0.0739097531458845	0.00605991145601303	Ventricular_Cardiomyocytes	0.0163802588801546	Positive
50983	COL26A1	0.0163629622429374	0.0984533675874812	0.0100410682198359	Ventricular_Cardiomyocytes	0.0163629622429374	Positive
50985	AXDND1	0.0162940861246932	0.0115704992802656	0.000252890571172646	Ventricular_Cardiomyocytes	0.0162940861246932	Positive
50987	IRF2BP2	0.0162603634546276	0.00514635620882306	6.35856927651852e-05	Ventricular_Cardiomyocytes	0.0162603634546276	Positive
50989	BLM	0.0162128735513903	0.007995037108382	0.000126706439718349	Ventricular_Cardiomyocytes	0.0162128735513903	Positive
50990	NAA11	0.0161731603795476	0.0105301755340368	0.000211028837738413	Ventricular_Cardiomyocytes	0.0161731603795476	Positive
50992	DUSP1	0.0161538508837826	0.0669258258653437	0.0050701383231321	Ventricular_Cardiomyocytes	0.0161538508837826	Positive
50993	DNAH17	0.0161394860445274	0.0290322587431898	0.00120006445698627	Ventricular_Cardiomyocytes	0.0161394860445274	Positive
50995	RIMS2	0.0161009791821316	0.00404425465661888	4.19075499945704e-05	Ventricular_Cardiomyocytes	0.0161009791821316	Positive
50996	DNAJA4	0.01606706402723	0.0396288545334536	0.00209462858775743	Ventricular_Cardiomyocytes	0.01606706402723	Positive
50998	CCDC178	0.0160364407199425	0.0218435235584408	0.00072868435509101	Ventricular_Cardiomyocytes	0.0160364407199425	Positive
50999	CDH22	0.0160253152698449	0.0985939365543874	0.0100705927880788	Ventricular_Cardiomyocytes	0.0160253152698449	Positive
51001	NDST3	0.0159243690823828	0.0286699593228543	0.00118085081502178	Ventricular_Cardiomyocytes	0.0159243690823828	Positive
51002	PPP1R3C	0.015899649928772	0.0645161507350147	0.00468447142737427	Ventricular_Cardiomyocytes	0.015899649928772	Positive
51003	KCNQ5	0.0158868202411669	0.00219376401592676	1.27956909931142e-05	Ventricular_Cardiomyocytes	0.0158868202411669	Positive
51004	KCNH7	0.0158604926951042	0.053212010711628	0.00342421420375245	Ventricular_Cardiomyocytes	0.0158604926951042	Positive
51008	NLRP7	0.0157914237988432	0.0950996103548743	0.00952262513810652	Ventricular_Cardiomyocytes	0.0157914237988432	Positive
51010	RANBP3L	0.0157318090269865	0.0320684806606985	0.00141577148162436	Ventricular_Cardiomyocytes	0.0157318090269865	Positive
51011	AK8	0.0157110910745564	0.00260536289614431	2.04182045152375e-05	Ventricular_Cardiomyocytes	0.0157110910745564	Positive
51013	IL1R1	0.015657657237128	0.0989254403956538	0.0101389100788649	Ventricular_Cardiomyocytes	0.015657657237128	Positive
51014	ADAMTS20	0.0156042314613382	0.0372888824302033	0.00184755957007887	Ventricular_Cardiomyocytes	0.0156042314613382	Positive
51015	CHST9	0.0155774637252387	0.0647263274312276	0.00471751446011298	Ventricular_Cardiomyocytes	0.0155774637252387	Positive
51017	FAM189A1	0.0155517336721689	0.00889855838023761	0.000156172193891935	Ventricular_Cardiomyocytes	0.0155517336721689	Positive
51020	CACNA1A	0.0155246453517326	0.0475345621023755	0.00283949056097436	Ventricular_Cardiomyocytes	0.0155246453517326	Positive
51022	ROBO2	0.0154882425970761	0.0196099662936192	0.000619855256407504	Ventricular_Cardiomyocytes	0.0154882425970761	Positive
51023	STK32B	0.0154584934572479	0.00396025356386362	4.0692260583064e-05	Ventricular_Cardiomyocytes	0.0154584934572479	Positive
51024	NR1D1	0.0154535656231874	0.0252255412385697	0.000922564204127418	Ventricular_Cardiomyocytes	0.0154535656231874	Positive
51029	MYO10	0.0153418011876607	0.0744404303946151	0.00618787722660415	Ventricular_Cardiomyocytes	0.0153418011876607	Positive
51030	ATP8B1	0.0153357698368238	0.0343677151344646	0.00160935236936498	Ventricular_Cardiomyocytes	0.0153357698368238	Positive
51032	XKR9	0.0153145972101053	0.0866536909161754	0.00808888511512887	Ventricular_Cardiomyocytes	0.0153145972101053	Positive
51033	CCDC13	0.0152577407777749	0.0371845549965623	0.00183915249373454	Ventricular_Cardiomyocytes	0.0152577407777749	Positive
51034	DCC	0.0152569028701155	0.00604063899168706	7.89007182822239e-05	Ventricular_Cardiomyocytes	0.0152569028701155	Positive
51035	GRAMD1C	0.0152568746408504	0.065697310053772	0.00485121202765575	Ventricular_Cardiomyocytes	0.0152568746408504	Positive
51038	HEPHL1	0.0151979840882008	0.0098963616639722	0.000191308976785252	Ventricular_Cardiomyocytes	0.0151979840882008	Positive
51040	KSR2	0.0151331831616353	0.0186229277644484	0.000568172461585829	Ventricular_Cardiomyocytes	0.0151331831616353	Positive
51043	PTPRN2	0.0151061324626241	0.0513429945327706	0.00321899652243076	Ventricular_Cardiomyocytes	0.0151061324626241	Positive
51044	ABCB5	0.0151007211573035	0.0201242673800789	0.000641369023085064	Ventricular_Cardiomyocytes	0.0151007211573035	Positive
51045	PTPRQ	0.0150691033431232	0.0398763378023509	0.00211118193868246	Ventricular_Cardiomyocytes	0.0150691033431232	Positive
51046	HK2	0.0149873720335979	0.0269531697872001	0.00104207657484473	Ventricular_Cardiomyocytes	0.0149873720335979	Positive
51047	KCNH5	0.0149716696105645	0.0971646640728183	0.00983715403612817	Ventricular_Cardiomyocytes	0.0149716696105645	Positive
51048	MCF2L2	0.01495991605912	0.0259028841363907	0.000958614224831598	Ventricular_Cardiomyocytes	0.01495991605912	Positive
51051	CNTNAP5	0.0149420298338888	0.0308631787137266	0.00133556781780117	Ventricular_Cardiomyocytes	0.0149420298338888	Positive
51052	KIF4A	0.0148703744396119	0.0187215025445845	0.000580360057982592	Ventricular_Cardiomyocytes	0.0148703744396119	Positive
51053	NRG3	0.0148646225350421	0.0109456484912856	0.00022493669835801	Ventricular_Cardiomyocytes	0.0148646225350421	Positive
51054	SORCS3	0.0148629845725148	0.00221944949642408	1.40163311344226e-05	Ventricular_Cardiomyocytes	0.0148629845725148	Positive
51057	PACSIN1	-0.0148189213804998	0.0393219136433051	0.0020690370822065	Ventricular_Cardiomyocytes	0.0148189213804998	Negative
51058	FMN2	0.0147961262892785	0.0493877791561049	0.00300610045542645	Ventricular_Cardiomyocytes	0.0147961262892785	Positive
51059	FAM186A	0.0147690392113652	0.0390341158008427	0.00202804155944012	Ventricular_Cardiomyocytes	0.0147690392113652	Positive
51060	TENM1	0.0147647019158787	0.0151461442199943	0.000410757860437151	Ventricular_Cardiomyocytes	0.0147647019158787	Positive
51062	BANK1	0.0147456059427318	0.00670767972264119	9.4282242072519e-05	Ventricular_Cardiomyocytes	0.0147456059427318	Positive
51063	CA5A	0.0147236266924603	0.0827262819725797	0.00740508213479654	Ventricular_Cardiomyocytes	0.0147236266924603	Positive
51065	GABBR2	0.0147017568354479	0.0386924268159609	0.00199796317501435	Ventricular_Cardiomyocytes	0.0147017568354479	Positive
51066	ITIH6	0.0146907993588167	0.00154711040313673	5.65818851721897e-06	Ventricular_Cardiomyocytes	0.0146907993588167	Positive
51067	CFAP54	0.0146885782098153	0.009742375320478	0.000186635542537893	Ventricular_Cardiomyocytes	0.0146885782098153	Positive
51068	TOGARAM2	0.0146755640493542	0.059899998177428	0.00413846083657329	Ventricular_Cardiomyocytes	0.0146755640493542	Positive
51070	BTBD18	-0.0146733372640034	0.0343677151344646	0.0016091265870418	Ventricular_Cardiomyocytes	0.0146733372640034	Negative
51075	RBFOX3	0.0146195588700912	0.0813053888936717	0.00717192258353269	Ventricular_Cardiomyocytes	0.0146195588700912	Positive
51076	RGS7	0.0145983160143653	0.00512365258143297	6.24618043713528e-05	Ventricular_Cardiomyocytes	0.0145983160143653	Positive
51077	ADCY2	0.0145939325017157	0.0713104387512913	0.00575625014998668	Ventricular_Cardiomyocytes	0.0145939325017157	Positive
51078	RPH3A	0.0145914249428795	0.0201242673800789	0.000639830091756497	Ventricular_Cardiomyocytes	0.0145914249428795	Positive
51079	PRELID1	0.0145489110029212	0.0544235426965149	0.00355430660243697	Ventricular_Cardiomyocytes	0.0145489110029212	Positive
51080	TMEM163	0.0145446793557989	0.0246251192156	0.000885595109373285	Ventricular_Cardiomyocytes	0.0145446793557989	Positive
51081	NR0B2	0.0145427600140207	0.0927464538450302	0.00914219659984101	Ventricular_Cardiomyocytes	0.0145427600140207	Positive
51082	FSTL5	0.0145322798815761	0.0283966715838644	0.00116217656255802	Ventricular_Cardiomyocytes	0.0145322798815761	Positive
51083	ZNF804B	0.0145002362757764	0.0383749161867743	0.00197154306428046	Ventricular_Cardiomyocytes	0.0145002362757764	Positive
51084	SLC35F2	0.0144915728373473	0.0374596700265091	0.00187903417281046	Ventricular_Cardiomyocytes	0.0144915728373473	Positive
51086	CRACR2A	0.0144888175349236	0.0239059172748449	0.000847240363188947	Ventricular_Cardiomyocytes	0.0144888175349236	Positive
51091	TDRD5	0.0144280858092331	0.0757709839312036	0.00645713155433086	Ventricular_Cardiomyocytes	0.0144280858092331	Positive
51093	FNIP2	0.0143830406603459	0.00845830138468452	0.000142875945345154	Ventricular_Cardiomyocytes	0.0143830406603459	Positive
51095	PKHD1	0.0143683044637429	0.00236531988689753	1.66832907383055e-05	Ventricular_Cardiomyocytes	0.0143683044637429	Positive
51098	MYT1L	0.0143208032313997	0.0421155929518734	0.0023200788523851	Ventricular_Cardiomyocytes	0.0143208032313997	Positive
51101	RPS18	0.0142883872201718	0.0600633683461981	0.00416322197871592	Ventricular_Cardiomyocytes	0.0142883872201718	Positive
51102	SNTG1	0.0142748074035162	0.0105301755340368	0.0002078359132001	Ventricular_Cardiomyocytes	0.0142748074035162	Positive
51104	SYT1	0.0142545289720081	0.0758425195458186	0.0064721063353276	Ventricular_Cardiomyocytes	0.0142545289720081	Positive
51105	KIAA2012	0.0142424637910673	0.024633149617819	0.000892318899426392	Ventricular_Cardiomyocytes	0.0142424637910673	Positive
51107	SGCZ	0.0142295739097214	0.0176620529357993	0.000518296050101391	Ventricular_Cardiomyocytes	0.0142295739097214	Positive
51108	ATP13A4	0.0142268355670573	0.0133368317834802	0.000329590385812499	Ventricular_Cardiomyocytes	0.0142268355670573	Positive
51109	SSC5D	0.0142194823379648	0.0180207125429343	0.000530390181079047	Ventricular_Cardiomyocytes	0.0142194823379648	Positive
51111	PTP4A1	0.0141496551511836	0.00973642810378841	0.000184833055657066	Ventricular_Cardiomyocytes	0.0141496551511836	Positive
51112	TMEM140	0.014149575902053	0.0129973203360035	0.000306711408138014	Ventricular_Cardiomyocytes	0.014149575902053	Positive
51113	ZNF19	0.0141477057507539	0.0997236981040573	0.0103060840992502	Ventricular_Cardiomyocytes	0.0141477057507539	Positive
51115	CNTNAP2	0.0140286378114402	0.00333915325145031	3.1693460850582e-05	Ventricular_Cardiomyocytes	0.0140286378114402	Positive
51116	GRIN3A	0.0140180781555072	0.0448129125232701	0.00256182403308617	Ventricular_Cardiomyocytes	0.0140180781555072	Positive
51118	UNC13C	0.0140108643179669	0.033688333554006	0.00154746379149159	Ventricular_Cardiomyocytes	0.0140108643179669	Positive
51120	FOSL2	0.0139695701863276	0.0659810902332951	0.00490089428500529	Ventricular_Cardiomyocytes	0.0139695701863276	Positive
51121	MYBPC1	0.0139682971513543	0.0739097531458845	0.00605033908341504	Ventricular_Cardiomyocytes	0.0139682971513543	Positive
51124	PAK5	0.0138805302794353	0.0401360648240376	0.00213541759034195	Ventricular_Cardiomyocytes	0.0138805302794353	Positive
51126	CALN1	0.0138269855190007	0.00868464901961788	0.000148979088894525	Ventricular_Cardiomyocytes	0.0138269855190007	Positive
51127	KCNH1	0.0138097644315427	0.0134091687914787	0.000338545936260879	Ventricular_Cardiomyocytes	0.0138097644315427	Positive
51131	C8orf34	0.0137708315584036	0.00752043178977904	0.000114600797911123	Ventricular_Cardiomyocytes	0.0137708315584036	Positive
51134	ACVR1C	0.0137532658405189	0.0704135822414348	0.00556929858334944	Ventricular_Cardiomyocytes	0.0137532658405189	Positive
51135	ANKFN1	0.0137326757490216	0.0186229277644484	0.00056978213252184	Ventricular_Cardiomyocytes	0.0137326757490216	Positive
51136	HS3ST3B1	0.0136956694824388	0.0997236981040573	0.0103596631694654	Ventricular_Cardiomyocytes	0.0136956694824388	Positive
51139	LITAF	0.0136584104438177	0.0324033627908881	0.00144748564191271	Ventricular_Cardiomyocytes	0.0136584104438177	Positive
51140	DDAH1	0.0136565988452557	0.0751342380330162	0.0062950437015268	Ventricular_Cardiomyocytes	0.0136565988452557	Positive
51142	EYA4	0.0136413351875163	0.0376603078787303	0.00190203575145102	Ventricular_Cardiomyocytes	0.0136413351875163	Positive
51143	DSCAM	0.01363671804502	0.0223382075761054	0.000750831428454952	Ventricular_Cardiomyocytes	0.01363671804502	Positive
51144	TEX9	0.0136268725284942	0.0399610146185689	0.00211914471462108	Ventricular_Cardiomyocytes	0.0136268725284942	Positive
51145	NOTUM	-0.0136232036161138	0.0266219819049411	0.00102550044466584	Ventricular_Cardiomyocytes	0.0136232036161138	Negative
51146	SLC28A1	0.0136030735362025	0.0208503139158766	0.000679033211819737	Ventricular_Cardiomyocytes	0.0136030735362025	Positive
51147	NALCN	0.0135851263711284	0.0143134034899978	0.000368927850316905	Ventricular_Cardiomyocytes	0.0135851263711284	Positive
51149	ANKDD1B	0.0135428061508944	0.056271438632561	0.00374479083176893	Ventricular_Cardiomyocytes	0.0135428061508944	Positive
51150	DLGAP2	0.0135322928947641	0.029555968774165	0.00124640278725528	Ventricular_Cardiomyocytes	0.0135322928947641	Positive
51155	PPARGC1A	0.0134473118492286	0.00291553424692172	2.58955497375492e-05	Ventricular_Cardiomyocytes	0.0134473118492286	Positive
51156	PTPRT	0.0134470687916497	0.0481984218755355	0.00289981803407424	Ventricular_Cardiomyocytes	0.0134470687916497	Positive
51159	PFKFB2	0.0133804877894815	0.0185718064106001	0.000564399202133353	Ventricular_Cardiomyocytes	0.0133804877894815	Positive
51160	NKAIN2	0.013380477303882	0.0467558259546935	0.00276447281637381	Ventricular_Cardiomyocytes	0.013380477303882	Positive
51162	MS4A13	0.0133462224027508	0.0688814734518196	0.00532359394310998	Ventricular_Cardiomyocytes	0.0133462224027508	Positive
51167	C4orf45	0.0133189012021206	0.0667654961476403	0.00504380727898945	Ventricular_Cardiomyocytes	0.0133189012021206	Positive
51168	ASB2	0.0133088173053393	0.0278031965231365	0.00111367732502985	Ventricular_Cardiomyocytes	0.0133088173053393	Positive
51172	ZNF711	-0.0132360495828226	0.0461185855096433	0.00268262061306529	Ventricular_Cardiomyocytes	0.0132360495828226	Negative
51173	LURAP1	-0.013227645192198	0.00142845804872699	4.97547213071051e-06	Ventricular_Cardiomyocytes	0.013227645192198	Negative
51176	SLC2A5	0.0132030997242331	0.0583438887880941	0.00394750971685381	Ventricular_Cardiomyocytes	0.0132030997242331	Positive
51177	LRRIQ1	0.0131965452968247	0.0835721329842906	0.00752469396601851	Ventricular_Cardiomyocytes	0.0131965452968247	Positive
51180	FARP1	-0.0131300225906642	0.0739097531458845	0.00604547908359696	Ventricular_Cardiomyocytes	0.0131300225906642	Negative
51182	ALOX5	0.013114917758212	0.0785777858589089	0.00682184365215362	Ventricular_Cardiomyocytes	0.013114917758212	Positive
51183	MYH9	0.0131130039838019	0.0645161507350147	0.00468568964713722	Ventricular_Cardiomyocytes	0.0131130039838019	Positive
51185	AC099489.1	0.0131033498911174	0.0757709839312036	0.00644418187818529	Ventricular_Cardiomyocytes	0.0131033498911174	Positive
51186	PTH2R	0.0131009474840656	0.00938880671099027	0.000175774420311991	Ventricular_Cardiomyocytes	0.0131009474840656	Positive
51187	GABRA3	0.0130492214837676	0.0152809871672916	0.000424814066395235	Ventricular_Cardiomyocytes	0.0130492214837676	Positive
51189	C3orf67	0.0130430239677358	0.0248779597741003	0.000903353293782637	Ventricular_Cardiomyocytes	0.0130430239677358	Positive
51190	MALRD1	0.0130120112219347	0.0998561014520784	0.0104083808952878	Ventricular_Cardiomyocytes	0.0130120112219347	Positive
51191	CLVS1	0.012996420207654	0.00309283446221467	2.82782670265187e-05	Ventricular_Cardiomyocytes	0.012996420207654	Positive
51192	DMC1	0.0129878855904245	0.0069728356101538	0.000100184419686118	Ventricular_Cardiomyocytes	0.0129878855904245	Positive
51195	PCDH11Y	0.012955149271652	0.0274203280774781	0.00108598036488441	Ventricular_Cardiomyocytes	0.012955149271652	Positive
51196	SLC22A10	0.012952522328	0.0123220890479661	0.000280047478362867	Ventricular_Cardiomyocytes	0.012952522328	Positive
51197	FZD7	0.0129481307568945	0.00168636491175731	8.03741704592594e-06	Ventricular_Cardiomyocytes	0.0129481307568945	Positive
51198	THSD7B	0.0129122317629466	0.0105301755340368	0.000211861168953636	Ventricular_Cardiomyocytes	0.0129122317629466	Positive
51200	PEX11G	0.0128814234900846	0.0201057506072275	0.00063727736163626	Ventricular_Cardiomyocytes	0.0128814234900846	Positive
51201	CALD1	0.012868318321991	0.0144975174334552	0.000379985436038838	Ventricular_Cardiomyocytes	0.012868318321991	Positive
51202	ANKRD37	0.0128444771877885	0.0335693607593119	0.00153649807836097	Ventricular_Cardiomyocytes	0.0128444771877885	Positive
51204	DNAJC12	0.01283802749558	0.00734101421790902	0.00011034020584644	Ventricular_Cardiomyocytes	0.01283802749558	Positive
51205	STC2	0.0128268797534355	0.0400789543027166	0.00212888907389909	Ventricular_Cardiomyocytes	0.0128268797534355	Positive
51206	HTR2C	0.0128185739804632	0.0334874733720171	0.00151924186928082	Ventricular_Cardiomyocytes	0.0128185739804632	Positive
51208	MSMO1	-0.0127983850154357	0.0689291402045444	0.00535406414138739	Ventricular_Cardiomyocytes	0.0127983850154357	Negative
51210	WDR66	0.0126844169436053	0.0858551360580147	0.00791683994556733	Ventricular_Cardiomyocytes	0.0126844169436053	Positive
51211	DACH2	0.0126807992761262	0.0314846404343587	0.00137080461661262	Ventricular_Cardiomyocytes	0.0126807992761262	Positive
51215	PES1	0.0126452841445083	0.0436142134076098	0.00245936565490373	Ventricular_Cardiomyocytes	0.0126452841445083	Positive
51218	PCSK6	0.0126213050683351	0.0273658746551645	0.00106535989033182	Ventricular_Cardiomyocytes	0.0126213050683351	Positive
51219	JUN	0.0125991508293547	0.0890642687214442	0.00847677165730917	Ventricular_Cardiomyocytes	0.0125991508293547	Positive
51220	SLC35F3	0.0125952027655517	0.0408578264612045	0.00219927705886768	Ventricular_Cardiomyocytes	0.0125952027655517	Positive
51221	DMKN	-0.0125876122432987	0.0879347605507736	0.0083003553149633	Ventricular_Cardiomyocytes	0.0125876122432987	Negative
51223	OLFM2	0.0125775118136192	0.0856285824273034	0.00785897996154456	Ventricular_Cardiomyocytes	0.0125775118136192	Positive
51224	COPE	0.0125568457139668	0.00734101421790902	0.000111227488150137	Ventricular_Cardiomyocytes	0.0125568457139668	Positive
51228	PCDH11X	0.0125040806267118	0.0613981695735189	0.00433242215585021	Ventricular_Cardiomyocytes	0.0125040806267118	Positive
51229	NRAP	0.012491550140254	0.0701627517034134	0.00553530590763606	Ventricular_Cardiomyocytes	0.012491550140254	Positive
51231	TANGO2	0.0123985530216449	0.0324391289419975	0.00145190807002671	Ventricular_Cardiomyocytes	0.0123985530216449	Positive
51233	CTNND2	-0.0123794462548053	0.0275206835494173	0.00109756818753336	Ventricular_Cardiomyocytes	0.0123794462548053	Negative
51235	PRRG1	-0.0123218131668453	0.0884250519678583	0.00838628938240854	Ventricular_Cardiomyocytes	0.0123218131668453	Negative
51239	SLC2A13	0.0122830030978137	0.0697375928325207	0.00545158372951433	Ventricular_Cardiomyocytes	0.0122830030978137	Positive
51243	CD96	0.012210885976847	0.0463933519183543	0.00272611540042154	Ventricular_Cardiomyocytes	0.012210885976847	Positive
51250	ANO3	0.0121324329348605	0.0263028503491612	0.000989448915955907	Ventricular_Cardiomyocytes	0.0121324329348605	Positive
51251	LMO4	-0.0121162229278801	0.0705828596866394	0.00559303398770828	Ventricular_Cardiomyocytes	0.0121162229278801	Negative
51253	TEX14	0.0121027858465087	0.0416629931858492	0.00227805799494403	Ventricular_Cardiomyocytes	0.0121027858465087	Positive
51258	HEPH	-0.0120651281569242	0.0152809871672916	0.000425802498566118	Ventricular_Cardiomyocytes	0.0120651281569242	Negative
51260	MYPN	0.0120303604593805	0.0613981695735189	0.00432924090194493	Ventricular_Cardiomyocytes	0.0120303604593805	Positive
51262	RYR3	0.0120221400198273	0.0471806350270344	0.00279369834712499	Ventricular_Cardiomyocytes	0.0120221400198273	Positive
51267	GPAT3	0.0119830867373672	0.0562236656618465	0.00371593192592664	Ventricular_Cardiomyocytes	0.0119830867373672	Positive
51271	GATM	0.0119619613114485	0.0595975409809049	0.00410287698257548	Ventricular_Cardiomyocytes	0.0119619613114485	Positive
51272	COCH	0.011960919266893	0.0408578264612045	0.00220939657196168	Ventricular_Cardiomyocytes	0.011960919266893	Positive
51275	LRRC9	0.0119400284950278	0.0165487071564618	0.000478419607797399	Ventricular_Cardiomyocytes	0.0119400284950278	Positive
51276	PLEKHH3	-0.0119342350048738	0.0483606742897961	0.00291410541697483	Ventricular_Cardiomyocytes	0.0119342350048738	Negative
51278	C12orf75	0.0119220813320401	0.022795226386431	0.000772147602257198	Ventricular_Cardiomyocytes	0.0119220813320401	Positive
51281	LMOD2	0.0119036164046859	0.0826349402246116	0.00738223289750361	Ventricular_Cardiomyocytes	0.0119036164046859	Positive
51287	CUBN	0.011760131648335	0.0547773190367881	0.00359602520107075	Ventricular_Cardiomyocytes	0.011760131648335	Positive
51288	HPSE2	0.0117549797375265	0.0526519308471082	0.00335149437906967	Ventricular_Cardiomyocytes	0.0117549797375265	Positive
51289	ZNF143	-0.0117526950955079	0.000480251117032335	4.60010648498405e-07	Ventricular_Cardiomyocytes	0.0117526950955079	Negative
51298	COL28A1	0.0116522990605323	0.0146737896182352	0.000390994394216299	Ventricular_Cardiomyocytes	0.0116522990605323	Positive
51299	DNAH6	0.0116351150081291	0.0461560323013482	0.00269685629346958	Ventricular_Cardiomyocytes	0.0116351150081291	Positive
51301	KIF7	-0.0116065238063794	0.0557777880526438	0.00367674900347016	Ventricular_Cardiomyocytes	0.0116065238063794	Negative
51305	MYBL1	0.0115697106414392	0.0739097531458845	0.00605270666506299	Ventricular_Cardiomyocytes	0.0115697106414392	Positive
51306	FAM118A	-0.0115653346816253	0.0545481957026241	0.00356719740270556	Ventricular_Cardiomyocytes	0.0115653346816253	Negative
51315	KCNB2	0.0114802238837594	0.0265136515539236	0.00101584871854113	Ventricular_Cardiomyocytes	0.0114802238837594	Positive
51316	DYRK3	0.0114391947420096	0.065812090079559	0.00486541836272602	Ventricular_Cardiomyocytes	0.0114391947420096	Positive
51321	ANKRD13D	-0.011397606835912	0.0266219819049411	0.00102695384743024	Ventricular_Cardiomyocytes	0.011397606835912	Negative
51326	ABHD2	0.0113514331227722	0.0582232890054123	0.00392414016807638	Ventricular_Cardiomyocytes	0.0113514331227722	Positive
51333	TPTE	0.0112662746445214	0.0502046010558153	0.00309198647021758	Ventricular_Cardiomyocytes	0.0112662746445214	Positive
51334	PRR11	0.0112637890909034	0.0629906030620891	0.00453615715189374	Ventricular_Cardiomyocytes	0.0112637890909034	Positive
51336	PCYT2	-0.0112530311138639	0.0925990132401718	0.00910171280245066	Ventricular_Cardiomyocytes	0.0112530311138639	Negative
51338	GPR158	0.0112521948989425	0.018347239406962	0.000549029606178686	Ventricular_Cardiomyocytes	0.0112521948989425	Positive
51340	PHKG1	0.0112275012784781	0.0870524088202213	0.00814884530492319	Ventricular_Cardiomyocytes	0.0112275012784781	Positive
51344	PYGO1	-0.0111956576093551	0.0183964674610875	0.000554543778005079	Ventricular_Cardiomyocytes	0.0111956576093551	Negative
51357	LINGO2	0.011087216921762	0.0595975409809049	0.00411011295426147	Ventricular_Cardiomyocytes	0.011087216921762	Positive
51359	PRR26	0.0110856608684186	0.0163865672453435	0.00046945146497022	Ventricular_Cardiomyocytes	0.0110856608684186	Positive
51367	IL1RAPL2	0.0109608993612158	0.0713044953653046	0.00574956136435668	Ventricular_Cardiomyocytes	0.0109608993612158	Positive
51372	SNED1	0.0109192380357256	0.0860685458570312	0.00796681158533822	Ventricular_Cardiomyocytes	0.0109192380357256	Positive
51376	MAL	0.0109076860294645	0.0855121014974858	0.00782755299911422	Ventricular_Cardiomyocytes	0.0109076860294645	Positive
51378	TMC6	-0.0109035816943531	0.0244179109517186	0.000870443993187179	Ventricular_Cardiomyocytes	0.0109035816943531	Negative
51379	LRRK2	0.010898133457917	0.0618862957990417	0.00439735435144706	Ventricular_Cardiomyocytes	0.010898133457917	Positive
51385	GHRL	-0.0108508635938847	0.0685759914012328	0.00528472243034578	Ventricular_Cardiomyocytes	0.0108508635938847	Negative
51393	CFAP52	0.0107578325058277	0.0757709839312036	0.00645105190802597	Ventricular_Cardiomyocytes	0.0107578325058277	Positive
51398	SHBG	0.0107463998133993	0.0105301755340368	0.000208534347096085	Ventricular_Cardiomyocytes	0.0107463998133993	Positive
51399	MR1	0.0107442195101772	0.0843760174940475	0.00764850524306021	Ventricular_Cardiomyocytes	0.0107442195101772	Positive
51402	RSPH9	0.0107045060850412	0.0525057214186173	0.00332847136823001	Ventricular_Cardiomyocytes	0.0107045060850412	Positive
51411	CDS1	-0.0106311022715837	0.0110086307575826	0.000227189610723361	Ventricular_Cardiomyocytes	0.0106311022715837	Negative
51412	DEUP1	0.0106243610741884	0.0381608310839142	0.00195722130864032	Ventricular_Cardiomyocytes	0.0106243610741884	Positive
51414	CFAP58	0.0106218778774517	0.026398123792092	0.00100169247493763	Ventricular_Cardiomyocytes	0.0106218778774517	Positive
51421	CGNL1	-0.0105550263683738	0.0930578137667294	0.00918909446285886	Ventricular_Cardiomyocytes	0.0105550263683738	Negative
51423	RXFP1	0.0105466677154071	0.0325842614804094	0.00146975334786242	Ventricular_Cardiomyocytes	0.0105466677154071	Positive
51425	DNAH9	0.0105393834121414	0.037330203979573	0.00185935881890594	Ventricular_Cardiomyocytes	0.0105393834121414	Positive
51426	RNF31	-0.0105359488367068	0.0408578264612045	0.00219763985572052	Ventricular_Cardiomyocytes	0.0105359488367068	Negative
51427	ADGRV1	0.0105286247186746	0.0987346819449424	0.0100935664057264	Ventricular_Cardiomyocytes	0.0105286247186746	Positive
51429	PLCH1	0.0105155221429309	0.0952752009246774	0.00956568326943165	Ventricular_Cardiomyocytes	0.0105155221429309	Positive
51431	ANGPTL1	0.0104881356130662	0.0758838644486419	0.00648224233926486	Ventricular_Cardiomyocytes	0.0104881356130662	Positive
51432	NAV1	-0.0104844002472485	0.077647779509059	0.00671053555213503	Ventricular_Cardiomyocytes	0.0104844002472485	Negative
51438	UTP11	0.0104569416721162	0.00168636491175731	8.0764603053511e-06	Ventricular_Cardiomyocytes	0.0104569416721162	Positive
51441	SACS	0.0104454581723761	0.0111346340767508	0.000232731646588704	Ventricular_Cardiomyocytes	0.0104454581723761	Positive
51445	FAM171A1	-0.0104132958825278	0.0604218486668948	0.00420911519797247	Ventricular_Cardiomyocytes	0.0104132958825278	Negative
51447	MDFIC	-0.0103900666611065	0.0164668298820731	0.000473184766726238	Ventricular_Cardiomyocytes	0.0103900666611065	Negative
51448	ARHGEF40	-0.0103768304898241	0.00284681307591749	2.45414920337715e-05	Ventricular_Cardiomyocytes	0.0103768304898241	Negative
51449	SAMD4A	0.0103546580158449	0.0105301755340368	0.000212354463466089	Ventricular_Cardiomyocytes	0.0103546580158449	Positive
51451	PAOX	-0.0103291161666331	0.0335693607593119	0.00153757260182846	Ventricular_Cardiomyocytes	0.0103291161666331	Negative
51457	PSG8	0.0102969888740947	0.0701009114623642	0.00551090289778221	Ventricular_Cardiomyocytes	0.0102969888740947	Positive
51461	TAFA1	0.0102814868154039	0.0496004538583398	0.00302768357320587	Ventricular_Cardiomyocytes	0.0102814868154039	Positive
51464	H2BC15	0.0102222230177799	0.0275206835494173	0.00109638368826953	Ventricular_Cardiomyocytes	0.0102222230177799	Positive
51466	ITGA3	-0.0102160726700066	0.0796095492795977	0.00697005024655845	Ventricular_Cardiomyocytes	0.0102160726700066	Negative
51467	NELL1	0.0102107866619157	0.0879347605507736	0.00828412257349882	Ventricular_Cardiomyocytes	0.0102107866619157	Positive
51472	VSNL1	-0.0101875958642531	0.0916016176182824	0.00893363041905924	Ventricular_Cardiomyocytes	0.0101875958642531	Negative
51473	COL4A2	0.0101848539301571	0.0850112046292613	0.00776530421944402	Ventricular_Cardiomyocytes	0.0101848539301571	Positive
51474	ASIP	0.0101384307606898	0.0896450990906064	0.00860230748849253	Ventricular_Cardiomyocytes	0.0101384307606898	Positive
51481	C12orf40	0.0101068662555633	0.056271438632561	0.00373896436745193	Ventricular_Cardiomyocytes	0.0101068662555633	Positive
51485	EHMT2	-0.0100792609209273	0.0557883333997784	0.00368230204780843	Ventricular_Cardiomyocytes	0.0100792609209273	Negative
51487	CPT1A	-0.0100527381686238	0.0286699593228543	0.00117973502124566	Ventricular_Cardiomyocytes	0.0100527381686238	Negative
51492	MFSD9	-0.0100376531389302	0.0111328649531792	0.000231692330530288	Ventricular_Cardiomyocytes	0.0100376531389302	Negative
51493	GABRE	-0.0100225697299505	0.0896870385440704	0.0086141417201419	Ventricular_Cardiomyocytes	0.0100225697299505	Negative
51499	SARNP	0.0100090248239837	0.056271438632561	0.00374051634698636	Ventricular_Cardiomyocytes	0.0100090248239837	Positive
51508	PRR16	-0.00998265450197995	0.0116785434040059	0.000257445483213557	Ventricular_Cardiomyocytes	0.00998265450197995	Negative
51509	DNAJB5	0.00998105343684002	0.09007254264134	0.00869038464355666	Ventricular_Cardiomyocytes	0.00998105343684002	Positive
51510	PLEKHG3	-0.00995813840731921	0.0925990132401718	0.00910744274859412	Ventricular_Cardiomyocytes	0.00995813840731921	Negative
51511	SLC18B1	-0.00995670756750955	0.0273658746551645	0.00107425057829303	Ventricular_Cardiomyocytes	0.00995670756750955	Negative
51512	TEX11	0.00995566781230659	0.0404075118414747	0.00215337837399708	Ventricular_Cardiomyocytes	0.00995566781230659	Positive
51516	NRP1	-0.00992801600772026	0.024633149617819	0.000891784246766308	Ventricular_Cardiomyocytes	0.00992801600772026	Negative
51523	GLI3	0.00990058412212008	0.0996801460971688	0.0102856995058468	Ventricular_Cardiomyocytes	0.00990058412212008	Positive
51526	RPGRIP1	0.00987221140949136	0.0879434808004816	0.00832415217956492	Ventricular_Cardiomyocytes	0.00987221140949136	Positive
51527	SINHCAF	-0.0098683010811336	0.0318435531848399	0.00139752271030645	Ventricular_Cardiomyocytes	0.0098683010811336	Negative
51545	GLCE	-0.00970195619606284	0.00291173416573838	2.56082506739443e-05	Ventricular_Cardiomyocytes	0.00970195619606284	Negative
51547	N4BP2	-0.00969538954060698	4.92673260577983e-05	1.71603364882613e-08	Ventricular_Cardiomyocytes	0.00969538954060698	Negative
51549	ERO1A	0.00967853509411885	0.0595975409809049	0.00411017524006241	Ventricular_Cardiomyocytes	0.00967853509411885	Positive
51561	IL6R	0.00954240085929919	0.0571907835893314	0.00384147766732429	Ventricular_Cardiomyocytes	0.00954240085929919	Positive
51565	DENND3	-0.00949942221576364	0.0133368317834802	0.000329250250647485	Ventricular_Cardiomyocytes	0.00949942221576364	Negative
51567	IGF1R	0.00948599553923987	0.026398123792092	0.00100912368031421	Ventricular_Cardiomyocytes	0.00948599553923987	Positive
51575	LMBR1	-0.00945380863182294	9.61253377462327e-05	4.18518537731769e-08	Ventricular_Cardiomyocytes	0.00945380863182294	Negative
51577	MSS51	-0.0094445943208023	0.0448129125232701	0.00256195970050576	Ventricular_Cardiomyocytes	0.0094445943208023	Negative
51582	KCNIP2	0.00939163566927149	0.085090652302822	0.00777997082183586	Ventricular_Cardiomyocytes	0.00939163566927149	Positive
51587	PPARA	-0.0093556301213916	0.00297553828504348	2.6766680995379e-05	Ventricular_Cardiomyocytes	0.0093556301213916	Negative
51598	COBLL1	-0.00928345999766931	0.00505204297884224	6.0017841280063e-05	Ventricular_Cardiomyocytes	0.00928345999766931	Negative
51602	CNKSR3	0.00927965081821554	0.0187215025445845	0.000579747648829435	Ventricular_Cardiomyocytes	0.00927965081821554	Positive
51604	DUSP19	0.00926575323837029	0.0847756939956925	0.00772164541270414	Ventricular_Cardiomyocytes	0.00926575323837029	Positive
51610	MYO19	-0.00922722027783409	0.00214232928763163	1.08198448870284e-05	Ventricular_Cardiomyocytes	0.00922722027783409	Negative
51612	ROR2	0.00921876459069904	0.0971646640728183	0.00984734130296248	Ventricular_Cardiomyocytes	0.00921876459069904	Positive
51613	ULK4	0.00920530446978804	0.0932186038969911	0.00925238023441882	Ventricular_Cardiomyocytes	0.00920530446978804	Positive
51616	DIP2A	-0.00919221487314273	0.000879770172480355	1.1504830979256e-06	Ventricular_Cardiomyocytes	0.00919221487314273	Negative
51618	DNAJB1	0.00917123068160131	0.0651127700978676	0.00478154780696193	Ventricular_Cardiomyocytes	0.00917123068160131	Positive
51624	PLAGL1	-0.00914916887993156	0.0111773056972223	0.000238328978275245	Ventricular_Cardiomyocytes	0.00914916887993156	Negative
51625	EGLN3	0.00914398082250983	0.093065040060684	0.0091979119182233	Ventricular_Cardiomyocytes	0.00914398082250983	Positive
51626	CNTLN	-0.00914264123332998	0.0879430460797488	0.00830879528008772	Ventricular_Cardiomyocytes	0.00914264123332998	Negative
51629	ATP10B	0.00911453725790389	0.0946676445587296	0.00946346708058356	Ventricular_Cardiomyocytes	0.00911453725790389	Positive
51632	GPR108	-0.00909070124804116	0.0822133935705317	0.00730551954760394	Ventricular_Cardiomyocytes	0.00909070124804116	Negative
51633	GUK1	0.00908743738340415	0.0994289830364146	0.0102164925098371	Ventricular_Cardiomyocytes	0.00908743738340415	Positive
51637	SLC2A9	0.0090694446311274	0.095477896349079	0.00961928997525987	Ventricular_Cardiomyocytes	0.0090694446311274	Positive
51645	NECTIN3	-0.00901085066356429	0.00244277652312126	1.78677488629559e-05	Ventricular_Cardiomyocytes	0.00901085066356429	Negative
51655	NDRG2	-0.00894701372907147	0.0152809871672916	0.000422595989898738	Ventricular_Cardiomyocytes	0.00894701372907147	Negative
51675	CFAP61	0.00885572988811589	0.056271438632561	0.00374375038088466	Ventricular_Cardiomyocytes	0.00885572988811589	Positive
51680	ENAM	0.00883422515321075	0.0577326391903566	0.00388604406950066	Ventricular_Cardiomyocytes	0.00883422515321075	Positive
51683	RETREG1	0.00882017260573041	0.0143810631604571	0.000373884004132242	Ventricular_Cardiomyocytes	0.00882017260573041	Positive
51684	SSX2IP	-0.00881918565142018	0.04353827198925	0.00243939073850934	Ventricular_Cardiomyocytes	0.00881918565142018	Negative
51692	ACTN4	0.00878422853389932	0.0706311897060637	0.00560869547369897	Ventricular_Cardiomyocytes	0.00878422853389932	Positive
51693	SVIL	0.00878218357257583	0.00221944949642408	1.33555950575155e-05	Ventricular_Cardiomyocytes	0.00878218357257583	Positive
51704	CDC42EP4	0.00871123852120109	0.0998561014520784	0.0104079670558971	Ventricular_Cardiomyocytes	0.00871123852120109	Positive
51709	NEMP2	-0.00869226484330913	0.0666238100780319	0.00497819421939982	Ventricular_Cardiomyocytes	0.00869226484330913	Negative
51710	PHTF1	-0.00868831045105502	0.00010111229025097	6.16323608287001e-08	Ventricular_Cardiomyocytes	0.00868831045105502	Negative
51723	MBP	0.00863763166367546	0.0757251579039499	0.00641289721252021	Ventricular_Cardiomyocytes	0.00863763166367546	Positive
51726	TRIM2	-0.00862268429172251	0.00166875345810571	7.12024725245384e-06	Ventricular_Cardiomyocytes	0.00862268429172251	Negative
51728	MRFAP1	0.00862084530813675	0.0389132524037036	0.00201614291015357	Ventricular_Cardiomyocytes	0.00862084530813675	Positive
51729	TCF24	0.00860878273329338	0.0926376507784843	0.00912340500091133	Ventricular_Cardiomyocytes	0.00860878273329338	Positive
51732	FASTKD1	-0.00860114356666004	0.00841731877776773	0.000140728422616806	Ventricular_Cardiomyocytes	0.00860114356666004	Negative
51733	CCDC93	-0.00860100677093403	0.0232513431184718	0.000808163826258971	Ventricular_Cardiomyocytes	0.00860100677093403	Negative
51734	SNX24	-0.008589676398421	9.77549496716031e-05	5.10736414167205e-08	Ventricular_Cardiomyocytes	0.008589676398421	Negative
51735	RAN	0.00858347655321141	0.0463933519183543	0.00273496162040455	Ventricular_Cardiomyocytes	0.00858347655321141	Positive
51741	NCKAP5L	-0.00857400819317676	0.00938880671099027	0.000175590134416945	Ventricular_Cardiomyocytes	0.00857400819317676	Negative
51743	PRICKLE1	-0.00856804860045354	0.0680203081436999	0.00519451499843476	Ventricular_Cardiomyocytes	0.00856804860045354	Negative
51746	RUBCN	0.00855451971893886	0.0372953669699361	0.00185112845462065	Ventricular_Cardiomyocytes	0.00855451971893886	Positive
51753	DNAH12	0.00851472428049317	0.0867595714903758	0.00811323328121565	Ventricular_Cardiomyocytes	0.00851472428049317	Positive
51756	MYH10	-0.00849940948485454	0.000974193311397813	1.94469906762702e-06	Ventricular_Cardiomyocytes	0.00849940948485454	Negative
51760	GGT7	-0.00847967451746341	0.0134091687914787	0.000333301299636506	Ventricular_Cardiomyocytes	0.00847967451746341	Negative
51762	NBPF15	-0.00846292805938259	0.0891235290818613	0.00849431260236829	Ventricular_Cardiomyocytes	0.00846292805938259	Negative
51765	RTKN	-0.00844417061880808	0.00836836588632317	0.000138307670320183	Ventricular_Cardiomyocytes	0.00844417061880808	Negative
51767	SRF	0.00842751792070412	0.0845572871601759	0.00768702610547053	Ventricular_Cardiomyocytes	0.00842751792070412	Positive
51768	RAB9B	0.00842403602191986	0.0393219136433051	0.00207155675323925	Ventricular_Cardiomyocytes	0.00842403602191986	Positive
51769	ACOT7	0.00842294426586155	0.0711197685953601	0.00572228023181059	Ventricular_Cardiomyocytes	0.00842294426586155	Positive
51780	AKAP13	0.00839172429250816	0.00388327565482886	3.88868600056878e-05	Ventricular_Cardiomyocytes	0.00839172429250816	Positive
51789	RPS19BP1	0.00835972431272572	0.0539811289870896	0.00349250947730821	Ventricular_Cardiomyocytes	0.00835972431272572	Positive
51793	DENND2B	-0.00833834505182609	0.007995037108382	0.00012641004767921	Ventricular_Cardiomyocytes	0.00833834505182609	Negative
51796	KCNJ5	-0.0083185788134184	0.0739097531458845	0.00606260775543566	Ventricular_Cardiomyocytes	0.0083185788134184	Negative
51805	CSTB	0.00826247250008703	0.056271438632561	0.00373295425857113	Ventricular_Cardiomyocytes	0.00826247250008703	Positive
51813	CHAF1A	0.00822853232283544	0.0679783854720802	0.00516763588620045	Ventricular_Cardiomyocytes	0.00822853232283544	Positive
51815	CA2	-0.00821841271751127	0.0307043292516543	0.00132346246774372	Ventricular_Cardiomyocytes	0.00821841271751127	Negative
51816	STPG2	0.00821317784151224	0.023193174933092	0.000799764652865242	Ventricular_Cardiomyocytes	0.00821317784151224	Positive
51817	BCOR	0.00821052220978359	0.0762840520910097	0.00652971292280238	Ventricular_Cardiomyocytes	0.00821052220978359	Positive
51819	UBAC1	-0.0081977182014249	0.0591919371990537	0.00404182953574883	Ventricular_Cardiomyocytes	0.0081977182014249	Negative
51820	FBN2	-0.00819335154920787	0.0950996103548743	0.00953149177276735	Ventricular_Cardiomyocytes	0.00819335154920787	Negative
51825	CNBD1	0.0081299246011652	0.0739097531458845	0.00605090653235127	Ventricular_Cardiomyocytes	0.0081299246011652	Positive
51827	BARD1	-0.0081280623714945	0.0659810902332951	0.00489134693620457	Ventricular_Cardiomyocytes	0.0081280623714945	Negative
51828	GABRB1	-0.00812630930880152	0.0624716923668401	0.00447435726459677	Ventricular_Cardiomyocytes	0.00812630930880152	Negative
51833	CCNJL	-0.00811656917745004	0.0896450990906064	0.00859716120497381	Ventricular_Cardiomyocytes	0.00811656917745004	Negative
51843	PPP1R3A	-0.00808046007724071	0.0663697710043046	0.00494710240157478	Ventricular_Cardiomyocytes	0.00808046007724071	Negative
51857	PGM1	-0.00802550941310041	0.00198745971974454	9.86461198410299e-06	Ventricular_Cardiomyocytes	0.00802550941310041	Negative
51858	MYOT	0.00802098568125963	0.0909742016288423	0.00881837661367098	Ventricular_Cardiomyocytes	0.00802098568125963	Positive
51859	DOCK6	0.00801686612977666	0.0772429301344397	0.0066588732874517	Ventricular_Cardiomyocytes	0.00801686612977666	Positive
51860	GPRIN3	-0.00801549129845765	0.0313120310325831	0.00135783624644953	Ventricular_Cardiomyocytes	0.00801549129845765	Negative
51861	MSL1	-0.00800986912662792	0.00828608760574184	0.000134205180657261	Ventricular_Cardiomyocytes	0.00800986912662792	Negative
51863	ZFAND5	0.00800320956814984	0.0214545603998867	0.000704316376763959	Ventricular_Cardiomyocytes	0.00800320956814984	Positive
51869	SREBF2	-0.00799077363963978	0.00670767972264119	9.46224412284807e-05	Ventricular_Cardiomyocytes	0.00799077363963978	Negative
51870	BMT2	-0.0079896098427523	0.00168285650736365	7.47350068578425e-06	Ventricular_Cardiomyocytes	0.0079896098427523	Negative
51874	HEATR3	-0.00797547525139767	0.0595149643561062	0.00408375060193414	Ventricular_Cardiomyocytes	0.00797547525139767	Negative
51877	METTL17	-0.00797081943748619	0.0154516578751473	0.000434941313797256	Ventricular_Cardiomyocytes	0.00797081943748619	Negative
51878	NDRG3	-0.00795603536952312	0.0134091687914787	0.000336193172060566	Ventricular_Cardiomyocytes	0.00795603536952312	Negative
51892	WRNIP1	-0.00787529594030996	0.0135884505111344	0.000345509190983215	Ventricular_Cardiomyocytes	0.00787529594030996	Negative
51893	INPP1	-0.00787514177148986	0.0256882592691689	0.000946197637657475	Ventricular_Cardiomyocytes	0.00787514177148986	Negative
51898	AP1S2	0.00783493090669782	0.0625753284374453	0.00448990514040883	Ventricular_Cardiomyocytes	0.00783493090669782	Positive
51901	HAVCR2	0.0078259009993102	0.0858551360580147	0.00791502424172586	Ventricular_Cardiomyocytes	0.0078259009993102	Positive
51904	ABT1	0.00781640169046307	0.0822133935705317	0.00731644794749942	Ventricular_Cardiomyocytes	0.00781640169046307	Positive
51905	E2F5	-0.00780808840533585	0.0950996103548743	0.00953129500670389	Ventricular_Cardiomyocytes	0.00780808840533585	Negative
51910	AP3S2	0.00778614018989606	0.0887877342594404	0.00844272081254866	Ventricular_Cardiomyocytes	0.00778614018989606	Positive
51912	LPGAT1	-0.00778102175856799	0.0361374950483277	0.00174331001887614	Ventricular_Cardiomyocytes	0.00778102175856799	Negative
51913	ECE1	0.00777323358737944	0.0425619154598906	0.00236455085888281	Ventricular_Cardiomyocytes	0.00777323358737944	Positive
51928	CAPRIN2	-0.00771408425126712	0.00162048233850253	6.6014282556402e-06	Ventricular_Cardiomyocytes	0.00771408425126712	Negative
51932	CEP68	-0.00770372268570063	0.0134091687914787	0.00033671762420125	Ventricular_Cardiomyocytes	0.00770372268570063	Negative
51935	CYTH1	-0.00769439290307957	0.00433015134672932	4.7886557038891e-05	Ventricular_Cardiomyocytes	0.00769439290307957	Negative
51939	MSRB1	0.00768275421507828	0.0624716923668401	0.00447153245831832	Ventricular_Cardiomyocytes	0.00768275421507828	Positive
51946	HMGCL	0.00764449943815402	0.0218435235584408	0.000730399951797394	Ventricular_Cardiomyocytes	0.00764449943815402	Positive
51958	ZDHHC21	-0.00759412404754184	0.026398123792092	0.00100854553998905	Ventricular_Cardiomyocytes	0.00759412404754184	Negative
51959	CLN8	-0.00759036106885624	0.0163770101077321	0.000466325522921317	Ventricular_Cardiomyocytes	0.00759036106885624	Negative
51960	ZNF738	-0.00758781503963799	0.0509365741691222	0.0031624675533424	Ventricular_Cardiomyocytes	0.00758781503963799	Negative
51966	TCAF1	-0.0075718678350261	0.0154516578751473	0.000433934346127161	Ventricular_Cardiomyocytes	0.0075718678350261	Negative
51971	ERMP1	-0.0075543027432076	0.0218435235584408	0.000727895590235443	Ventricular_Cardiomyocytes	0.0075543027432076	Negative
51973	SLC25A40	-0.00755026186428173	0.0376680928157657	0.00190898902984811	Ventricular_Cardiomyocytes	0.00755026186428173	Negative
51974	UBE2O	0.00754976518427753	0.0729559594572216	0.0059335480784609	Ventricular_Cardiomyocytes	0.00754976518427753	Positive
51980	RASSF5	0.00752625201673205	0.0904536587231884	0.00874290849727788	Ventricular_Cardiomyocytes	0.00752625201673205	Positive
51989	VPS9D1	-0.00748633765066287	0.0416003127966514	0.002263451197665	Ventricular_Cardiomyocytes	0.00748633765066287	Negative
51990	BRD9	-0.00747990593650085	0.086448654605033	0.00802695641676718	Ventricular_Cardiomyocytes	0.00747990593650085	Negative
51991	EEPD1	0.00747663431008461	0.0850075088249317	0.00775756437204184	Ventricular_Cardiomyocytes	0.00747663431008461	Positive
52003	IKZF2	-0.00743025899413404	0.0123220890479661	0.000279049241242928	Ventricular_Cardiomyocytes	0.00743025899413404	Negative
52004	COMTD1	-0.00742133630207806	0.0682075714720425	0.00523257318589947	Ventricular_Cardiomyocytes	0.00742133630207806	Negative
52010	CDC14A	-0.00741042594003211	0.0445574605204123	0.00252585395322086	Ventricular_Cardiomyocytes	0.00741042594003211	Negative
52018	KIAA1841	-0.00738661573832381	0.000500485387307729	5.22973236476206e-07	Ventricular_Cardiomyocytes	0.00738661573832381	Negative
52020	FAM168A	-0.00737970051735833	0.00874318576389118	0.000151505918409469	Ventricular_Cardiomyocytes	0.00737970051735833	Negative
52048	EPOR	-0.00730177711228288	0.0974964452189724	0.00989485161294782	Ventricular_Cardiomyocytes	0.00730177711228288	Negative
52050	SLC35E2B	-0.00729441885507319	0.0988595735248237	0.0101199571993229	Ventricular_Cardiomyocytes	0.00729441885507319	Negative
52053	ITGB1BP2	0.00728597873215458	0.0819423445891887	0.00726406438239645	Ventricular_Cardiomyocytes	0.00728597873215458	Positive
52055	GPD1L	-0.00727608151754851	0.0887877342594404	0.00843761478521681	Ventricular_Cardiomyocytes	0.00727608151754851	Negative
52068	ANAPC15	0.00725293598829417	0.0743992852893152	0.00617402637414816	Ventricular_Cardiomyocytes	0.00725293598829417	Positive
52069	GDPD1	-0.00724278600945383	0.0591919371990537	0.00405127678844098	Ventricular_Cardiomyocytes	0.00724278600945383	Negative
52074	DRAM2	-0.00723149414479916	0.00139550138112801	4.69681341018607e-06	Ventricular_Cardiomyocytes	0.00723149414479916	Negative
52080	HDAC7	-0.00720746019992532	0.0645161507350147	0.00469297314099171	Ventricular_Cardiomyocytes	0.00720746019992532	Negative
52081	PRMT3	-0.00720586286685493	0.023193174933092	0.000792921012576815	Ventricular_Cardiomyocytes	0.00720586286685493	Negative
52083	SWAP70	-0.00719648427050351	0.0679816321014934	0.00517380237345047	Ventricular_Cardiomyocytes	0.00719648427050351	Negative
52084	CMTM4	-0.0071932841976858	0.0532775440121582	0.0034330705824623	Ventricular_Cardiomyocytes	0.0071932841976858	Negative
52089	LSS	-0.00717869742285604	0.0785630139490303	0.00681372012306115	Ventricular_Cardiomyocytes	0.00717869742285604	Negative
52093	GAB1	-0.00716395242302629	0.0588838956915558	0.00399551276002966	Ventricular_Cardiomyocytes	0.00716395242302629	Negative
52097	UBTD2	-0.00715902709349608	0.00365376939682298	3.56341146328957e-05	Ventricular_Cardiomyocytes	0.00715902709349608	Negative
52103	ATP10D	-0.00713902871017811	0.0521226667581652	0.00328194720788363	Ventricular_Cardiomyocytes	0.00713902871017811	Negative
52105	PLEKHA8	-0.00713064863167183	0.00221944949642408	1.43287352066253e-05	Ventricular_Cardiomyocytes	0.00713064863167183	Negative
52111	INPP5F	-0.00712358697091471	0.0122217348086426	0.000273509739273873	Ventricular_Cardiomyocytes	0.00712358697091471	Negative
52112	KIF13A	-0.00712292750749787	0.0365862736231411	0.00178726049308448	Ventricular_Cardiomyocytes	0.00712292750749787	Negative
52127	CDC42EP3	-0.00707240006874393	0.0456543743350468	0.00264766747711086	Ventricular_Cardiomyocytes	0.00707240006874393	Negative
52132	PLEKHA7	-0.00706510062697602	0.0996567935819727	0.0102532956340424	Ventricular_Cardiomyocytes	0.00706510062697602	Negative
52138	ZNF44	-0.00705541879905693	0.00505204297884224	6.07089804145097e-05	Ventricular_Cardiomyocytes	0.00705541879905693	Negative
52143	MPZL1	-0.00703898990593026	0.00697823460128906	0.000103300233561402	Ventricular_Cardiomyocytes	0.00703898990593026	Negative
52148	PGM2	0.00702337027805342	0.0757709839312036	0.00644591744941912	Ventricular_Cardiomyocytes	0.00702337027805342	Positive
52152	TMEM64	-0.00701278755195557	0.0324964203861444	0.0014573020288109	Ventricular_Cardiomyocytes	0.00701278755195557	Negative
52155	FANCC	-0.00701058613477818	0.0351860453194472	0.00166370799446707	Ventricular_Cardiomyocytes	0.00701058613477818	Negative
52156	SYNJ1	-0.00700913311476354	0.00166875345810571	6.99893994507875e-06	Ventricular_Cardiomyocytes	0.00700913311476354	Negative
52158	PAPSS1	-0.00700635877343135	0.0425619154598906	0.00236181555959507	Ventricular_Cardiomyocytes	0.00700635877343135	Negative
52164	CCM2	-0.00699058040683522	0.0104836925792021	0.000205401500376217	Ventricular_Cardiomyocytes	0.00699058040683522	Negative
52174	GPR155	-0.00697148830282054	0.00697823460128906	0.000101973037321765	Ventricular_Cardiomyocytes	0.00697148830282054	Negative
52177	RALA	-0.00696544030246034	0.0456543743350468	0.00264653346957228	Ventricular_Cardiomyocytes	0.00696544030246034	Negative
52181	CTDSPL	-0.00695953187302769	0.0478876340566871	0.00286892130189835	Ventricular_Cardiomyocytes	0.00695953187302769	Negative
52185	USP4	-0.00694869779485389	0.00216796218140493	1.19542536938422e-05	Ventricular_Cardiomyocytes	0.00694869779485389	Negative
52187	RALGPS2	-0.0069432212556509	0.0807608562133243	0.00710982459349276	Ventricular_Cardiomyocytes	0.0069432212556509	Negative
52190	AC091230.1	-0.00693036104643548	0.0953504575711946	0.00959602501993613	Ventricular_Cardiomyocytes	0.00693036104643548	Negative
52191	NAA60	0.00693019270321132	0.0613981695735189	0.00433544666871934	Ventricular_Cardiomyocytes	0.00693019270321132	Positive
52195	AFAP1L1	-0.00692051158187176	0.0320684806606985	0.00141387139612883	Ventricular_Cardiomyocytes	0.00692051158187176	Negative
52196	CBL	-0.00691736644217138	0.00238185010639207	1.70072891609326e-05	Ventricular_Cardiomyocytes	0.00691736644217138	Negative
52206	SPTLC2	-0.00689408445323326	0.086553382960122	0.00805691104008799	Ventricular_Cardiomyocytes	0.00689408445323326	Negative
52209	ECI1	-0.00688973241273325	0.0709751358817994	0.00564736982580198	Ventricular_Cardiomyocytes	0.00688973241273325	Negative
52210	DNAJC18	-0.00688741671959152	0.0360522164413527	0.00172983882617297	Ventricular_Cardiomyocytes	0.00688741671959152	Negative
52213	DOHH	0.00688072265226447	0.0982772741012166	0.0100040171912506	Ventricular_Cardiomyocytes	0.00688072265226447	Positive
52217	HDGFL2	-0.00687236338087076	0.0688814734518196	0.00533096581558317	Ventricular_Cardiomyocytes	0.00687236338087076	Negative
52218	ZNF224	-0.00687142698477643	0.00974915837570122	0.000187614420152383	Ventricular_Cardiomyocytes	0.00687142698477643	Negative
52219	MYO1C	-0.00686838089754476	0.0234423513765643	0.000820604776504603	Ventricular_Cardiomyocytes	0.00686838089754476	Negative
52222	BMPR1A	0.00686171402792941	0.0701009114623642	0.005515105741664	Ventricular_Cardiomyocytes	0.00686171402792941	Positive
52225	USF1	-0.00686017378493573	0.092306129800205	0.00903412812574017	Ventricular_Cardiomyocytes	0.00686017378493573	Negative
52229	PLPP5	0.00685161888737849	0.04353827198925	0.00244604555458828	Ventricular_Cardiomyocytes	0.00685161888737849	Positive
52231	ARHGEF6	-0.00684817834605644	0.00670767972264119	9.44671909816645e-05	Ventricular_Cardiomyocytes	0.00684817834605644	Negative
52232	KIF13B	-0.00684706361394972	0.00216796218140493	1.18123022015908e-05	Ventricular_Cardiomyocytes	0.00684706361394972	Negative
52241	ADSS2	-0.00683328210128459	0.0771640670650994	0.00664084385690457	Ventricular_Cardiomyocytes	0.00683328210128459	Negative
52245	DCUN1D2	-0.00681897066664784	0.0282286109718218	0.00114954477696773	Ventricular_Cardiomyocytes	0.00681897066664784	Negative
52251	CAST	0.00679958304418183	0.0314570199919212	0.00136686285057199	Ventricular_Cardiomyocytes	0.00679958304418183	Positive
52254	MICU3	-0.00679680755852546	0.023193174933092	0.000792450595015606	Ventricular_Cardiomyocytes	0.00679680755852546	Negative
52256	FEM1A	0.00679438561317969	0.0421155929518734	0.00232141852477672	Ventricular_Cardiomyocytes	0.00679438561317969	Positive
52257	PLAAT3	0.00679220131257282	0.0353212132259734	0.00167932622965704	Ventricular_Cardiomyocytes	0.00679220131257282	Positive
52260	PITPNB	-0.00678056136193171	0.0858551360580147	0.0079121544123131	Ventricular_Cardiomyocytes	0.00678056136193171	Negative
52263	PSIP1	-0.00676303175572443	0.0879347605507736	0.00828974952018225	Ventricular_Cardiomyocytes	0.00676303175572443	Negative
52271	NIBAN1	0.00675164003080442	0.052155841232973	0.00329658607466319	Ventricular_Cardiomyocytes	0.00675164003080442	Positive
52276	LACTB2	0.00673810230060293	0.086448654605033	0.00802334094013385	Ventricular_Cardiomyocytes	0.00673810230060293	Positive
52277	PHTF2	-0.00672581536187905	0.0111328649531792	0.000230885693100583	Ventricular_Cardiomyocytes	0.00672581536187905	Negative
52287	MAPK9	-0.00670376266261918	0.00528770308595925	6.72243687347657e-05	Ventricular_Cardiomyocytes	0.00670376266261918	Negative
52288	ABCD3	-0.00670113965424913	0.00231412506423391	1.61206901026395e-05	Ventricular_Cardiomyocytes	0.00670113965424913	Negative
52290	USP46	-0.0066924414739986	0.0563587802964002	0.00376713792432365	Ventricular_Cardiomyocytes	0.0066924414739986	Negative
52291	SMCR8	0.00669183229790227	0.0818943047729311	0.00724528084556693	Ventricular_Cardiomyocytes	0.00669183229790227	Positive
52299	COG6	-0.00666366488360099	0.0037988275296303	3.77104091238118e-05	Ventricular_Cardiomyocytes	0.00666366488360099	Negative
52305	ORC2	-0.00664127030732924	0.00216796218140493	1.22707716641693e-05	Ventricular_Cardiomyocytes	0.00664127030732924	Negative
52310	ASAP3	-0.00663434131303921	0.0416003127966514	0.00226593313652363	Ventricular_Cardiomyocytes	0.00663434131303921	Negative
52311	MPPE1	-0.00663405286472306	0.0500709405006419	0.00306948294256809	Ventricular_Cardiomyocytes	0.00663405286472306	Negative
52313	SLC16A5	-0.00663110011608721	0.0651127700978676	0.00479670876896517	Ventricular_Cardiomyocytes	0.00663110011608721	Negative
52316	FAR1	-0.00662391320607447	5.85373773263105e-06	1.01945972355121e-09	Ventricular_Cardiomyocytes	0.00662391320607447	Negative
52319	JARID2	0.00661910578182336	0.0743884754622032	0.00616665174503809	Ventricular_Cardiomyocytes	0.00661910578182336	Positive
52320	SLF1	-0.00661582010233349	0.0393219136433051	0.00206869039566694	Ventricular_Cardiomyocytes	0.00661582010233349	Negative
52322	WWP1	-0.00661283715221551	0.00158298844793858	6.06508983884514e-06	Ventricular_Cardiomyocytes	0.00661283715221551	Negative
52336	DYNC1I1	0.00655670755832167	0.0507582259003625	0.00314461439178899	Ventricular_Cardiomyocytes	0.00655670755832167	Positive
52337	TOM1	0.00655124627572152	0.0639274410584224	0.00462588849874164	Ventricular_Cardiomyocytes	0.00655124627572152	Positive
52338	UTRN	-0.00654847828721984	0.0410065479321134	0.00222100947525031	Ventricular_Cardiomyocytes	0.00654847828721984	Negative
52339	ZNF408	0.006548071989201	0.0925990132401718	0.00910155804748915	Ventricular_Cardiomyocytes	0.006548071989201	Positive
52340	R3HDM1	-0.00654781968877721	0.0151461442199943	0.000410905813062531	Ventricular_Cardiomyocytes	0.00654781968877721	Negative
52343	SHROOM3	-0.0065463114798669	0.0454554374414916	0.0026242559233463	Ventricular_Cardiomyocytes	0.0065463114798669	Negative
52354	TOLLIP	0.00651550138499995	0.00416917797935961	4.45265747923111e-05	Ventricular_Cardiomyocytes	0.00651550138499995	Positive
52360	GPD2	-0.00650521954913057	0.00422291253052267	4.59651747052712e-05	Ventricular_Cardiomyocytes	0.00650521954913057	Negative
52361	CASK	-0.00650473245377445	0.000351248376207715	2.7527302210636e-07	Ventricular_Cardiomyocytes	0.00650473245377445	Negative
52367	NBN	-0.00648587484420529	0.0899115603948917	0.00865136487603233	Ventricular_Cardiomyocytes	0.00648587484420529	Negative
52368	ACVR2A	-0.0064819548235897	0.00219376401592676	1.27988670382352e-05	Ventricular_Cardiomyocytes	0.0064819548235897	Negative
52371	TEC	-0.00647548837963084	0.0536755007962291	0.00346806178951602	Ventricular_Cardiomyocytes	0.00647548837963084	Negative
52372	NLK	-0.00647469215385573	0.00505204297884224	6.02602778767884e-05	Ventricular_Cardiomyocytes	0.00647469215385573	Negative
52373	SLC22A15	-0.00647210217310916	0.0765164737575466	0.0065629333552058	Ventricular_Cardiomyocytes	0.00647210217310916	Negative
52375	QRSL1	-0.00646486356418791	0.0279130885919584	0.00112537095246227	Ventricular_Cardiomyocytes	0.00646486356418791	Negative
52380	EXTL2	-0.00644423401239681	0.0858551360580147	0.00791715335122235	Ventricular_Cardiomyocytes	0.00644423401239681	Negative
52382	NASP	-0.00644149636346497	0.0132565736258028	0.00032206409278988	Ventricular_Cardiomyocytes	0.00644149636346497	Negative
52383	PRKD3	-0.0064408509407408	0.0273658746551645	0.00107947938164311	Ventricular_Cardiomyocytes	0.0064408509407408	Negative
52388	LUZP1	-0.00642376255521543	0.0235619598339695	0.000828895138708089	Ventricular_Cardiomyocytes	0.00642376255521543	Negative
52390	MARC2	-0.00642036330040272	0.0203333282694197	0.000654103054116097	Ventricular_Cardiomyocytes	0.00642036330040272	Negative
52391	KIF3A	-0.00642003234456741	0.0133368317834802	0.000327399708735146	Ventricular_Cardiomyocytes	0.00642003234456741	Negative
52395	TRIOBP	-0.00640877498318722	0.0246251192156	0.000885052074267352	Ventricular_Cardiomyocytes	0.00640877498318722	Negative
52402	SLC20A2	0.00639304604014286	0.0278566573280599	0.00112067012239321	Ventricular_Cardiomyocytes	0.00639304604014286	Positive
52405	CHKA	-0.00638553815695794	0.0125248273063083	0.000287124414802238	Ventricular_Cardiomyocytes	0.00638553815695794	Negative
52406	PAXBP1	-0.00638498278630299	0.0165249096492172	0.000476292676235711	Ventricular_Cardiomyocytes	0.00638498278630299	Negative
52407	NEIL2	0.00638283720703272	0.0879434808004816	0.00831672232709968	Ventricular_Cardiomyocytes	0.00638283720703272	Positive
52416	UBXN6	0.00635524677424046	0.0353212132259734	0.00167879655478193	Ventricular_Cardiomyocytes	0.00635524677424046	Positive
52429	STRBP	-0.00631850443242954	0.00335904325997314	3.24672415410152e-05	Ventricular_Cardiomyocytes	0.00631850443242954	Negative
52432	DIAPH2	0.00631727787088363	0.0386924268159609	0.00199674776062475	Ventricular_Cardiomyocytes	0.00631727787088363	Positive
52438	GNPTAB	-0.00630813861020116	0.0494865604338097	0.00301642217900268	Ventricular_Cardiomyocytes	0.00630813861020116	Negative
52441	FGD1	-0.00630446429771173	0.0845572871601759	0.00768086799580334	Ventricular_Cardiomyocytes	0.00630446429771173	Negative
52449	ACADM	-0.00628441933531609	0.0154936930136645	0.000438475289919974	Ventricular_Cardiomyocytes	0.00628441933531609	Negative
52452	PLEKHJ1	-0.00627221744978477	0.0613981695735189	0.00430743141048361	Ventricular_Cardiomyocytes	0.00627221744978477	Negative
52465	ZSCAN30	-0.00624059991161274	0.00416917797935961	4.46542051080836e-05	Ventricular_Cardiomyocytes	0.00624059991161274	Negative
52469	BCL7C	-0.00623236858217799	0.0393219136433051	0.00206733516717627	Ventricular_Cardiomyocytes	0.00623236858217799	Negative
52477	MCUR1	-0.00622501069270829	0.0846547945137123	0.00770326195287612	Ventricular_Cardiomyocytes	0.00622501069270829	Negative
52484	CD46	-0.00620517507489554	0.00291173416573838	2.55227376009815e-05	Ventricular_Cardiomyocytes	0.00620517507489554	Negative
52487	DPM1	0.00620090128663106	0.0111773056972223	0.0002384569745576	Ventricular_Cardiomyocytes	0.00620090128663106	Positive
52490	ZBTB40	-0.00619894986120279	0.0262603314054053	0.000978702703022767	Ventricular_Cardiomyocytes	0.00619894986120279	Negative
52493	SPATS2	-0.00619687932454937	0.00162048233850253	6.63206808687032e-06	Ventricular_Cardiomyocytes	0.00619687932454937	Negative
52495	ISOC1	-0.00619346261265665	0.0984533675874812	0.0100476616869147	Ventricular_Cardiomyocytes	0.00619346261265665	Negative
52502	MLLT6	-0.00617649158472471	0.0461417647214453	0.00268986470956904	Ventricular_Cardiomyocytes	0.00617649158472471	Negative
52506	FAM126A	-0.00616953475298578	0.00889855838023761	0.000160271530854511	Ventricular_Cardiomyocytes	0.00616953475298578	Negative
52512	ERBB2	-0.00615503870616259	0.0925990132401718	0.0091115364821834	Ventricular_Cardiomyocytes	0.00615503870616259	Negative
52513	DDHD2	-0.00615308631986477	0.00892360874188165	0.000163956935260974	Ventricular_Cardiomyocytes	0.00615308631986477	Negative
52514	SGCE	-0.00615069402432831	0.0701009114623642	0.00550301913141868	Ventricular_Cardiomyocytes	0.00615069402432831	Negative
52516	RNF220	0.00614824163914278	0.0834475946376191	0.0074891642685043	Ventricular_Cardiomyocytes	0.00614824163914278	Positive
52517	PANK2	-0.00614484224475318	0.00214935761879452	1.14168246905665e-05	Ventricular_Cardiomyocytes	0.00614484224475318	Negative
52521	ABCC10	-0.00613602774820993	0.0448129125232701	0.00257155253856104	Ventricular_Cardiomyocytes	0.00613602774820993	Negative
52534	ZNF431	-0.00611483882135136	0.0303339798008931	0.00128900924267118	Ventricular_Cardiomyocytes	0.00611483882135136	Negative
52536	MYSM1	-0.00611478957620224	0.00221944949642408	1.44948373590914e-05	Ventricular_Cardiomyocytes	0.00611478957620224	Negative
52538	LARP1B	-0.0061088021749018	0.0102524427214543	0.000199977984117535	Ventricular_Cardiomyocytes	0.0061088021749018	Negative
52542	INTS10	-0.00609787842155355	0.0145663552486355	0.000383058105632873	Ventricular_Cardiomyocytes	0.00609787842155355	Negative
52544	ABCD4	-0.00609416005313995	0.0391064583180355	0.00203636904163926	Ventricular_Cardiomyocytes	0.00609416005313995	Negative
52546	ATXN2L	-0.00609267183952369	0.0529734163104809	0.00338579654927664	Ventricular_Cardiomyocytes	0.00609267183952369	Negative
52550	PLS1	-0.00608868457381006	0.0722301516511005	0.00585564883204237	Ventricular_Cardiomyocytes	0.00608868457381006	Negative
52552	SUDS3	-0.00608693326373225	0.0848910645177796	0.0077395458507589	Ventricular_Cardiomyocytes	0.00608693326373225	Negative
52555	COA1	-0.00608224673185667	0.000837031599467925	1.0204146980626e-06	Ventricular_Cardiomyocytes	0.00608224673185667	Negative
52557	RAVER2	-0.00607977083760459	0.0608509541891881	0.0042443063658603	Ventricular_Cardiomyocytes	0.00607977083760459	Negative
52558	ZNF776	0.00607935419328479	0.0613981695735189	0.00431654241666943	Ventricular_Cardiomyocytes	0.00607935419328479	Positive
52560	SLC25A42	-0.00607894719680707	0.0739249404420299	0.00609364737277526	Ventricular_Cardiomyocytes	0.00607894719680707	Negative
52570	GMPS	-0.0060546105762777	0.00112246111712834	2.93569942765946e-06	Ventricular_Cardiomyocytes	0.0060546105762777	Negative
52571	CLDN12	0.00605296098395381	0.0129915042583494	0.000305442890086585	Ventricular_Cardiomyocytes	0.00605296098395381	Positive
52574	HACE1	-0.00605025012512587	0.00973642810378841	0.000185673785678306	Ventricular_Cardiomyocytes	0.00605025012512587	Negative
52575	BRWD1	-0.00604392783498758	0.0025178465431965	1.88553468055468e-05	Ventricular_Cardiomyocytes	0.00604392783498758	Negative
52578	PDPK1	-0.00603542391799578	0.0335693607593119	0.00153636189391645	Ventricular_Cardiomyocytes	0.00603542391799578	Negative
52583	RGL1	-0.00602613162941267	0.0710894599540806	0.0056966486652088	Ventricular_Cardiomyocytes	0.00602613162941267	Negative
52586	FSD1L	-0.00602269189106242	0.00629088358622351	8.54560988724197e-05	Ventricular_Cardiomyocytes	0.00602269189106242	Negative
52589	BBX	-0.00600987630448322	0.0318435531848399	0.00139492675963437	Ventricular_Cardiomyocytes	0.00600987630448322	Negative
52590	SFXN1	-0.00600918552591365	0.0116070067512545	0.000254699207707779	Ventricular_Cardiomyocytes	0.00600918552591365	Negative
52592	NCAPD3	-0.00600687992946799	0.026398123792092	0.000998332086859931	Ventricular_Cardiomyocytes	0.00600687992946799	Negative
52600	IQCB1	-0.0059963258790708	0.0304173290839707	0.00130450640091932	Ventricular_Cardiomyocytes	0.0059963258790708	Negative
52601	UBE2E3	-0.00599496603618852	0.0133368317834802	0.000329820639716855	Ventricular_Cardiomyocytes	0.00599496603618852	Negative
52602	DZIP1L	-0.0059930147010641	0.0836028358518324	0.00754201828130428	Ventricular_Cardiomyocytes	0.0059930147010641	Negative
52605	MGST2	-0.00598773241322044	0.0146737896182352	0.000389044364644151	Ventricular_Cardiomyocytes	0.00598773241322044	Negative
52606	CEP97	-0.00598569141000841	0.05421057439674	0.00353262949033524	Ventricular_Cardiomyocytes	0.00598569141000841	Negative
52614	HIVEP1	-0.00597948491302737	0.0416629931858492	0.00228195948396893	Ventricular_Cardiomyocytes	0.00597948491302737	Negative
52615	ZBTB38	0.00597737781830566	0.0711903644073496	0.00573415944590721	Ventricular_Cardiomyocytes	0.00597737781830566	Positive
52625	PPM1A	-0.00595552965994514	0.0218435235584408	0.000725150774120654	Ventricular_Cardiomyocytes	0.00595552965994514	Negative
52626	CHD4	-0.0059528648087272	0.0795523872378145	0.0069480184952567	Ventricular_Cardiomyocytes	0.0059528648087272	Negative
52635	TMEM50B	-0.00593046978133811	0.0393219136433051	0.00205583198441196	Ventricular_Cardiomyocytes	0.00593046978133811	Negative
52645	ATF7IP2	-0.00591246243993303	0.0932186038969911	0.00925367541297195	Ventricular_Cardiomyocytes	0.00591246243993303	Negative
52648	FBXO9	-0.00590857639748694	0.0152809871672916	0.000420609323362916	Ventricular_Cardiomyocytes	0.00590857639748694	Negative
52654	PHACTR2	-0.00589528693755934	0.0295523218780745	0.00124292680835162	Ventricular_Cardiomyocytes	0.00589528693755934	Negative
52667	USP48	-0.00587300647120101	0.00112246111712834	3.12936670836785e-06	Ventricular_Cardiomyocytes	0.00587300647120101	Negative
52668	PPIE	0.00587192811337873	0.0294277574326684	0.00122743781001813	Ventricular_Cardiomyocytes	0.00587192811337873	Positive
52669	CARNMT1	-0.00587077594946768	0.0107924043283365	0.00021990792518554	Ventricular_Cardiomyocytes	0.00587077594946768	Negative
52678	EFL1	-0.00585608610784521	0.0515772595434529	0.00323817521167098	Ventricular_Cardiomyocytes	0.00585608610784521	Negative
52685	NEO1	-0.00584701455103392	0.0448129125232701	0.00256401929978062	Ventricular_Cardiomyocytes	0.00584701455103392	Negative
52695	MACROH2A1	-0.00582948021087274	0.0142160645800682	0.000365181038934179	Ventricular_Cardiomyocytes	0.00582948021087274	Negative
52697	TRIM24	-0.0058272139728648	0.00821618247895886	0.000131551244729167	Ventricular_Cardiomyocytes	0.0058272139728648	Negative
52698	TIAL1	-0.00582675781897101	0.00162048233850253	6.4917046008546e-06	Ventricular_Cardiomyocytes	0.00582675781897101	Negative
52699	CEP95	-0.00582509551943053	0.0125248273063083	0.000287927064512835	Ventricular_Cardiomyocytes	0.00582509551943053	Negative
52703	INTS9	-0.00581583918279414	0.00763461002055008	0.000117670321633348	Ventricular_Cardiomyocytes	0.00581583918279414	Negative
52705	USP8	-0.00581271668035901	0.000879770172480355	1.25405188759994e-06	Ventricular_Cardiomyocytes	0.00581271668035901	Negative
52708	CMPK1	-0.00581124123343482	0.00265925194468798	2.14078583508949e-05	Ventricular_Cardiomyocytes	0.00581124123343482	Negative
52709	ITSN1	-0.00581113976247531	0.0689291402045444	0.00534873606555808	Ventricular_Cardiomyocytes	0.00581113976247531	Negative
52715	ZFYVE16	-0.00579850199124729	0.00697823460128906	0.000103000970573115	Ventricular_Cardiomyocytes	0.00579850199124729	Negative
52716	FZR1	0.00579836685234064	0.0920990052493504	0.00899817867378711	Ventricular_Cardiomyocytes	0.00579836685234064	Positive
52717	SOS2	-0.005796885047722	0.00889946618225731	0.000161188520194141	Ventricular_Cardiomyocytes	0.005796885047722	Negative
52718	DDHD1	-0.0057949320132293	0.0280967347512692	0.00113725174202228	Ventricular_Cardiomyocytes	0.0057949320132293	Negative
52720	HS2ST1	-0.0057884857081357	0.00335904325997314	3.2312458566603e-05	Ventricular_Cardiomyocytes	0.0057884857081357	Negative
52722	DTWD1	-0.00578557817683837	0.0497413735703117	0.0030406168796899	Ventricular_Cardiomyocytes	0.00578557817683837	Negative
52725	FUT10	-0.00578292220808628	0.0910868443606041	0.00884376797823699	Ventricular_Cardiomyocytes	0.00578292220808628	Negative
52730	SNX6	-0.00577166018879487	0.0344714914960146	0.00161791483075164	Ventricular_Cardiomyocytes	0.00577166018879487	Negative
52740	WDR7	-0.00576361377840779	0.00629779717201576	8.60984113554924e-05	Ventricular_Cardiomyocytes	0.00576361377840779	Negative
52741	SOCS5	-0.00576081315048646	0.0362093712123344	0.00175623648252092	Ventricular_Cardiomyocytes	0.00576081315048646	Negative
52742	DIPK1A	-0.00575907910608146	0.0360522164413527	0.00173605674782898	Ventricular_Cardiomyocytes	0.00575907910608146	Negative
52745	NHLRC3	-0.00575531363736197	0.0595975409809049	0.00410377027935194	Ventricular_Cardiomyocytes	0.00575531363736197	Negative
52746	AR	-0.00575454630473318	0.0651127700978676	0.00478121031913018	Ventricular_Cardiomyocytes	0.00575454630473318	Negative
52747	REV1	-0.00575426223781995	0.027201812936809	0.00105405840794845	Ventricular_Cardiomyocytes	0.00575426223781995	Negative
52748	PIKFYVE	-0.00575206432902617	0.00259632791000928	1.98952330268911e-05	Ventricular_Cardiomyocytes	0.00575206432902617	Negative
52752	ZNF277	-0.00574860227220028	0.000182221852267662	1.26939639336581e-07	Ventricular_Cardiomyocytes	0.00574860227220028	Negative
52753	DENND1B	-0.00574756548468927	0.0137589192894295	0.000351041740839676	Ventricular_Cardiomyocytes	0.00574756548468927	Negative
52759	C2CD3	-0.00574100442486814	0.00889855838023761	0.000159855855429509	Ventricular_Cardiomyocytes	0.00574100442486814	Negative
52760	AUH	-0.00573859235133504	0.0126605941458625	0.000292502977894437	Ventricular_Cardiomyocytes	0.00573859235133504	Negative
52764	BCL9	-0.00573464745155873	0.0591215612516651	0.00402586737189151	Ventricular_Cardiomyocytes	0.00573464745155873	Negative
52770	MTX1	0.00572971901528196	0.0836028358518324	0.00753597193364161	Ventricular_Cardiomyocytes	0.00572971901528196	Positive
52772	MCCC2	-0.00572867514820643	0.0339897744307182	0.00157162750110688	Ventricular_Cardiomyocytes	0.00572867514820643	Negative
52775	PARP4	-0.00572450385861165	0.0282286109718218	0.00115038226530935	Ventricular_Cardiomyocytes	0.00572450385861165	Negative
52784	RYK	-0.00571876983575792	0.0818162021929101	0.00723122999179761	Ventricular_Cardiomyocytes	0.00571876983575792	Negative
52790	ATP7A	-0.00571274197689896	0.0742208613619747	0.0061462939006651	Ventricular_Cardiomyocytes	0.00571274197689896	Negative
52793	PPIL2	-0.00570563165805669	0.0163865672453435	0.000468189474229187	Ventricular_Cardiomyocytes	0.00570563165805669	Negative
52797	RPS6KC1	-0.00569664592746747	0.000974193311397813	1.95110119837597e-06	Ventricular_Cardiomyocytes	0.00569664592746747	Negative
52808	RIC8B	-0.00568239476736013	0.0274203280774781	0.00108640275820729	Ventricular_Cardiomyocytes	0.00568239476736013	Negative
52810	HMGCS1	-0.00568060956498106	0.0360522164413527	0.00173052596955837	Ventricular_Cardiomyocytes	0.00568060956498106	Negative
52814	SHPRH	-0.00566979441058463	0.00214935761879452	1.13673270126796e-05	Ventricular_Cardiomyocytes	0.00566979441058463	Negative
52815	NSD2	-0.00566899566968148	0.0132463030842788	0.000319507658859737	Ventricular_Cardiomyocytes	0.00566899566968148	Negative
52821	ZNF609	-0.00566119577773066	0.0135884505111344	0.000344351251470984	Ventricular_Cardiomyocytes	0.00566119577773066	Negative
52827	CHN1	-0.00565167311766836	0.0749658636103453	0.00626021100682002	Ventricular_Cardiomyocytes	0.00565167311766836	Negative
52831	TLE2	-0.00565033643132166	0.0755415271064226	0.00638721898470362	Ventricular_Cardiomyocytes	0.00565033643132166	Negative
52835	ZNF141	-0.00563625529322844	0.0304173290839707	0.00130208856944978	Ventricular_Cardiomyocytes	0.00563625529322844	Negative
52841	IFT88	-0.00563078910103783	0.0507582259003625	0.00314697464655679	Ventricular_Cardiomyocytes	0.00563078910103783	Negative
52844	SUCLA2	-0.00562603606812345	0.00871450455829367	0.00015025007859127	Ventricular_Cardiomyocytes	0.00562603606812345	Negative
52849	WWP2	-0.00561978460293297	0.0464273288691904	0.00274100739927822	Ventricular_Cardiomyocytes	0.00561978460293297	Negative
52850	RFXAP	-0.00561791776131881	0.0463933519183543	0.00273220847918341	Ventricular_Cardiomyocytes	0.00561791776131881	Negative
52851	DENND11	-0.00561789935032367	0.0711197685953601	0.00571871950191534	Ventricular_Cardiomyocytes	0.00561789935032367	Negative
52854	TNRC6A	-0.00561285534508198	0.0476320789001274	0.00284946344517481	Ventricular_Cardiomyocytes	0.00561285534508198	Negative
52857	FUNDC1	0.00560864653083246	0.0894183396967775	0.00854940238480161	Ventricular_Cardiomyocytes	0.00560864653083246	Positive
52864	RECK	-0.00559489481377703	0.0735563854918186	0.00598878617510017	Ventricular_Cardiomyocytes	0.00559489481377703	Negative
52865	ARHGEF1	-0.00559458823567944	0.0891235290818613	0.00850752881924	Ventricular_Cardiomyocytes	0.00559458823567944	Negative
52866	TACC2	0.00559404216094183	0.0834475946376191	0.00749168147608719	Ventricular_Cardiomyocytes	0.00559404216094183	Positive
52867	PAF1	0.00559216852493606	0.0932186038969911	0.0092382400457923	Ventricular_Cardiomyocytes	0.00559216852493606	Positive
52868	MTHFD1	-0.00559190831408705	0.0377248220824888	0.00191514901376619	Ventricular_Cardiomyocytes	0.00559190831408705	Negative
52871	BCL7B	0.00558967773986932	0.00690814073558929	9.86533508043054e-05	Ventricular_Cardiomyocytes	0.00558967773986932	Positive
52875	HK1	-0.00558536841262625	0.0998561014520784	0.0104055906037528	Ventricular_Cardiomyocytes	0.00558536841262625	Negative
52876	EAF1	0.00558431914530627	0.0751498883082823	0.00631132565911563	Ventricular_Cardiomyocytes	0.00558431914530627	Positive
52880	PLCG1	-0.00558101475768522	0.0891235290818613	0.00850734918510432	Ventricular_Cardiomyocytes	0.00558101475768522	Negative
52882	ZHX3	-0.00557896786625115	0.0263028503491612	0.000987215893493597	Ventricular_Cardiomyocytes	0.00557896786625115	Negative
52884	TIGAR	-0.00557679060932253	0.0531168972461076	0.00340421772667496	Ventricular_Cardiomyocytes	0.00557679060932253	Negative
52889	NUDCD1	-0.00556672376587611	0.0782028723036665	0.00677494898723309	Ventricular_Cardiomyocytes	0.00556672376587611	Negative
52893	RFX7	-0.0055604350638679	0.0866421027961181	0.00808025880308625	Ventricular_Cardiomyocytes	0.0055604350638679	Negative
52897	ITGB1BP1	-0.00554864518380778	0.0244179109517186	0.000870747390870952	Ventricular_Cardiomyocytes	0.00554864518380778	Negative
52899	ARHGAP32	-0.00554671365042647	0.0152809871672916	0.000422749675947467	Ventricular_Cardiomyocytes	0.00554671365042647	Negative
52907	HERC3	-0.00553698808906941	0.0547150478747615	0.00358287321506624	Ventricular_Cardiomyocytes	0.00553698808906941	Negative
52910	VDAC3	-0.00553347477770855	0.0696164627387229	0.0054210859005813	Ventricular_Cardiomyocytes	0.00553347477770855	Negative
52913	PRPF39	-0.00552844785349014	0.0295523218780745	0.00124179856091492	Ventricular_Cardiomyocytes	0.00552844785349014	Negative
52919	WDFY3	-0.00552094478742621	0.0109456484912856	0.000224060453893902	Ventricular_Cardiomyocytes	0.00552094478742621	Negative
52920	ATG4C	-0.00551695483173378	0.0864597122351685	0.00804066289334378	Ventricular_Cardiomyocytes	0.00551695483173378	Negative
52924	TMED2	0.00551127100909978	0.0320723199005299	0.00142552273873887	Ventricular_Cardiomyocytes	0.00551127100909978	Positive
52925	ZNF430	-0.00551119129194407	0.0627519337518022	0.0045135055101871	Ventricular_Cardiomyocytes	0.00551119129194407	Negative
52927	SWT1	-0.00550724497196593	0.0408578264612045	0.00220111971153733	Ventricular_Cardiomyocytes	0.00550724497196593	Negative
52930	RNF168	-0.0055017036637154	0.0461185855096433	0.00267967698501713	Ventricular_Cardiomyocytes	0.0055017036637154	Negative
52935	TMEM41B	-0.00549639032829	0.0256500122156471	0.000942555307819844	Ventricular_Cardiomyocytes	0.00549639032829	Negative
52942	MRTFB	-0.00548971122451685	0.00788692772190512	0.000123619556769673	Ventricular_Cardiomyocytes	0.00548971122451685	Negative
52948	TFB1M	-0.0054763305017409	0.0675472539855174	0.00512309806873787	Ventricular_Cardiomyocytes	0.0054763305017409	Negative
52953	ZZEF1	-0.00546864213011768	0.00411178892044077	4.33234464797399e-05	Ventricular_Cardiomyocytes	0.00546864213011768	Negative
52956	VAMP4	-0.00546518430774941	0.0729559594572216	0.00593304422169825	Ventricular_Cardiomyocytes	0.00546518430774941	Negative
52966	TASOR2	-0.00544521142003503	0.029555968774165	0.00124822752137496	Ventricular_Cardiomyocytes	0.00544521142003503	Negative
52970	BRWD3	-0.00543988969698304	0.0292692504967676	0.00121318035845188	Ventricular_Cardiomyocytes	0.00543988969698304	Negative
52972	EI24	0.00543672683921427	0.0515991612353956	0.00324404340055343	Ventricular_Cardiomyocytes	0.00543672683921427	Positive
52974	FILIP1	0.00543499167914835	0.0525473596579376	0.00333568662405403	Ventricular_Cardiomyocytes	0.00543499167914835	Positive
52976	RESF1	-0.00543203372876923	0.0374114415173784	0.00186992053561261	Ventricular_Cardiomyocytes	0.00543203372876923	Negative
52977	BAZ2A	-0.00543118578852947	0.0263829407711772	0.000994759086896528	Ventricular_Cardiomyocytes	0.00543118578852947	Negative
52995	CPLANE1	-0.0053992732680297	0.00231412506423391	1.6026313186478e-05	Ventricular_Cardiomyocytes	0.0053992732680297	Negative
52997	DICER1	-0.00539282299454477	0.0146737896182352	0.000390039590327646	Ventricular_Cardiomyocytes	0.00539282299454477	Negative
53000	ZNRF3	-0.00538066119083021	0.0389132524037036	0.00201516284430425	Ventricular_Cardiomyocytes	0.00538066119083021	Negative
53002	RB1	-0.0053793396904969	0.00269168553672038	2.22666428063773e-05	Ventricular_Cardiomyocytes	0.0053793396904969	Negative
53005	PFDN2	0.00537487801347982	0.0132404109104495	0.000318212592414148	Ventricular_Cardiomyocytes	0.00537487801347982	Positive
53006	UHRF1BP1L	-0.0053737683055822	0.0186229277644484	0.000572439350474599	Ventricular_Cardiomyocytes	0.0053737683055822	Negative
53007	MCM9	-0.00537294185423083	0.00821618247895886	0.0001323575199066	Ventricular_Cardiomyocytes	0.00537294185423083	Negative
53008	PTPN9	-0.00537279950743046	0.0303528194303294	0.00129245286498007	Ventricular_Cardiomyocytes	0.00537279950743046	Negative
53011	CEP120	-0.0053692262795056	0.0475025388901328	0.00282930482417719	Ventricular_Cardiomyocytes	0.0053692262795056	Negative
53012	ABHD12	-0.00536869360578882	0.0126605941458625	0.000295457961606683	Ventricular_Cardiomyocytes	0.00536869360578882	Negative
53015	ECHDC1	-0.00536656870697834	0.0186229277644484	0.000571254882436515	Ventricular_Cardiomyocytes	0.00536656870697834	Negative
53019	SMIM20	0.00536096662097351	0.0666238100780319	0.00498063411908514	Ventricular_Cardiomyocytes	0.00536096662097351	Positive
53032	EXOC2	-0.00534439649010202	0.0133368317834802	0.000327731633864038	Ventricular_Cardiomyocytes	0.00534439649010202	Negative
53035	LTN1	-0.00533692783305935	0.0356012522882503	0.00170194074418752	Ventricular_Cardiomyocytes	0.00533692783305935	Negative
53037	PROSER1	-0.00533217007013486	0.0859405540881453	0.00793251370022936	Ventricular_Cardiomyocytes	0.00533217007013486	Negative
53041	SELENOO	-0.00533009623559013	0.0896287750159058	0.00858513170650439	Ventricular_Cardiomyocytes	0.00533009623559013	Negative
53044	RIC1	-0.00532683901422292	0.018638370054246	0.000574537007941751	Ventricular_Cardiomyocytes	0.00532683901422292	Negative
53051	XPA	-0.00531743696762948	0.0105851744645442	0.000214763640738314	Ventricular_Cardiomyocytes	0.00531743696762948	Negative
53053	TBCCD1	-0.00531514913962504	0.0666977002356185	0.00502331912329977	Ventricular_Cardiomyocytes	0.00531514913962504	Negative
53054	RNF38	-0.00531506385391475	0.00845830138468452	0.000142886665676489	Ventricular_Cardiomyocytes	0.00531506385391475	Negative
53058	ANGEL2	-0.00530173383038857	0.00469937398123194	5.40157928877235e-05	Ventricular_Cardiomyocytes	0.00530173383038857	Negative
53060	SMG7	-0.00530086808420477	0.0294251016887619	0.0012236480905736	Ventricular_Cardiomyocytes	0.00530086808420477	Negative
53061	SLC35B3	-0.0052983320742655	0.0486617622446108	0.00294072300572622	Ventricular_Cardiomyocytes	0.0052983320742655	Negative
53064	SGMS1	-0.00529171505916072	0.0855121014974858	0.00783339696755094	Ventricular_Cardiomyocytes	0.00529171505916072	Negative
53068	MINDY3	-0.00527812962316818	0.0237164587105358	0.00083835763892196	Ventricular_Cardiomyocytes	0.00527812962316818	Negative
53069	GDAP2	-0.00527811180109892	0.00434620566563749	4.84425570534307e-05	Ventricular_Cardiomyocytes	0.00527811180109892	Negative
53074	LYPLA1	-0.00527470554923794	0.00260495242436163	2.01881544556065e-05	Ventricular_Cardiomyocytes	0.00527470554923794	Negative
53079	OPTN	-0.00526845411710332	0.0282286109718218	0.00114716860244654	Ventricular_Cardiomyocytes	0.00526845411710332	Negative
53081	GATC	0.00526377910257612	0.0593346033447336	0.00406620801395901	Ventricular_Cardiomyocytes	0.00526377910257612	Positive
53083	PRCP	-0.00526162578488816	0.0380860182783258	0.00194011848596487	Ventricular_Cardiomyocytes	0.00526162578488816	Negative
53093	SFPQ	-0.00524578469785733	0.0755285402551966	0.00637954406544242	Ventricular_Cardiomyocytes	0.00524578469785733	Negative
53094	SNX14	-0.00524302521169509	0.00112246111712834	3.22546298025385e-06	Ventricular_Cardiomyocytes	0.00524302521169509	Negative
53095	WASL	-0.00523946937634768	0.0262628812099688	0.000981084642901132	Ventricular_Cardiomyocytes	0.00523946937634768	Negative
53103	TMEM161B	-0.00522721061195101	0.0273658746551645	0.00107915536949846	Ventricular_Cardiomyocytes	0.00522721061195101	Negative
53104	REEP3	-0.00522567080270346	0.000469814936575894	4.09103915513666e-07	Ventricular_Cardiomyocytes	0.00522567080270346	Negative
53106	UBE2G2	-0.00522337078371431	0.0739097531458845	0.0060294955621414	Ventricular_Cardiomyocytes	0.00522337078371431	Negative
53111	SCMH1	-0.00521888415197789	0.0123521296653799	0.000281805814379097	Ventricular_Cardiomyocytes	0.00521888415197789	Negative
53113	LIMD1	-0.00521765423610254	0.0720257746682637	0.0058265364565323	Ventricular_Cardiomyocytes	0.00521765423610254	Negative
53121	FGD6	-0.00521050509467947	0.0791782667428431	0.00689602289929286	Ventricular_Cardiomyocytes	0.00521050509467947	Negative
53136	LMTK2	0.00519698487187609	0.0507431053922051	0.00313720000247872	Ventricular_Cardiomyocytes	0.00519698487187609	Positive
53137	USP45	-0.00519536085549352	0.0374596700265091	0.00188211682386762	Ventricular_Cardiomyocytes	0.00519536085549352	Negative
53144	ARHGEF9	-0.00519200214734401	0.0689291402045444	0.0053474492198997	Ventricular_Cardiomyocytes	0.00519200214734401	Negative
53151	BTBD10	-0.00518886602368417	0.0273658746551645	0.00107574013555451	Ventricular_Cardiomyocytes	0.00518886602368417	Negative
53154	OTUD6B	-0.00518717932742265	0.0768995959603178	0.00660249858657622	Ventricular_Cardiomyocytes	0.00518717932742265	Negative
53155	DEDD2	0.00518566243881977	0.0370544484606556	0.00182780224734087	Ventricular_Cardiomyocytes	0.00518566243881977	Positive
53157	PTPN4	-0.00517787843645813	0.0215160741733238	0.000708209337993417	Ventricular_Cardiomyocytes	0.00517787843645813	Negative
53158	KIAA1109	-0.00517166208068883	0.00878613262731947	0.000153015197271325	Ventricular_Cardiomyocytes	0.00517166208068883	Negative
53160	WDR36	-0.00516981453668554	0.0863478173925402	0.00800018092177488	Ventricular_Cardiomyocytes	0.00516981453668554	Negative
53161	IDS	0.00516925230743527	0.0751342380330162	0.00630044159054289	Ventricular_Cardiomyocytes	0.00516925230743527	Positive
53164	DNAJC13	-0.00516376597099547	0.018089964167175	0.000534003644433326	Ventricular_Cardiomyocytes	0.00516376597099547	Negative
53167	PARP1	-0.00515955088201032	0.0980819779075111	0.00997559649912687	Ventricular_Cardiomyocytes	0.00515955088201032	Negative
53173	NEDD1	-0.00515643519240722	0.0352664274252253	0.00167057963421478	Ventricular_Cardiomyocytes	0.00515643519240722	Negative
53175	SLC23A2	-0.00515255397557632	0.0122449361365394	0.000275362709785143	Ventricular_Cardiomyocytes	0.00515255397557632	Negative
53182	ANKIB1	-0.00514133229289374	0.0115236607855795	0.000250863392232225	Ventricular_Cardiomyocytes	0.00514133229289374	Negative
53184	TTC37	-0.00513974424264727	0.00112246111712834	2.99003272985102e-06	Ventricular_Cardiomyocytes	0.00513974424264727	Negative
53196	PWWP2A	-0.00512209130148154	0.0263028503491612	0.000988146973669056	Ventricular_Cardiomyocytes	0.00512209130148154	Negative
53202	ADD1	-0.00511251221839494	0.0244179109517186	0.000871764497579644	Ventricular_Cardiomyocytes	0.00511251221839494	Negative
53207	AFDN	-0.005108830900903	0.0739249404420299	0.00608796268403402	Ventricular_Cardiomyocytes	0.005108830900903	Negative
53215	CEP170	-0.00509617384616497	0.0170799672256485	0.000495349883311591	Ventricular_Cardiomyocytes	0.00509617384616497	Negative
53216	MFF	-0.00509419620705851	0.0360522164413527	0.00173434170187581	Ventricular_Cardiomyocytes	0.00509419620705851	Negative
53218	PHF21A	-0.00509246755732376	0.0105301755340368	0.000212501490685589	Ventricular_Cardiomyocytes	0.00509246755732376	Negative
53226	LSM6	0.00508186551150503	0.0722301516511005	0.00585502766334517	Ventricular_Cardiomyocytes	0.00508186551150503	Positive
53230	FAM120A	-0.00507687246758396	0.0428660850285241	0.00238518184719844	Ventricular_Cardiomyocytes	0.00507687246758396	Negative
53232	TBL2	0.00507507283749494	0.0933435118810717	0.00927420298295914	Ventricular_Cardiomyocytes	0.00507507283749494	Positive
53238	NT5DC1	-0.00506904608212252	0.0432589816056116	0.00241081053880106	Ventricular_Cardiomyocytes	0.00506904608212252	Negative
53251	SH2B1	-0.0050391607252819	0.0763680545390627	0.00654355326249022	Ventricular_Cardiomyocytes	0.0050391607252819	Negative
53260	ZDHHC6	-0.00503048129413209	0.0374359882791185	0.00187440728496109	Ventricular_Cardiomyocytes	0.00503048129413209	Negative
53286	RUFY3	-0.00498984879224712	0.0709990932407692	0.00567547610545334	Ventricular_Cardiomyocytes	0.00498984879224712	Negative
53289	SMARCA1	-0.00498589777577451	0.0940540775955325	0.00938575173497738	Ventricular_Cardiomyocytes	0.00498589777577451	Negative
53290	MROH1	-0.00498222739385253	0.0749658636103453	0.0062569069813669	Ventricular_Cardiomyocytes	0.00498222739385253	Negative
53291	GYG1	0.00498194293709616	0.0462733295020901	0.00271176861327992	Ventricular_Cardiomyocytes	0.00498194293709616	Positive
53297	FOXN3	0.00497669252126345	0.0782028723036665	0.00677567554355174	Ventricular_Cardiomyocytes	0.00497669252126345	Positive
53302	ENTPD4	-0.00497200899788414	0.0114159289590316	0.0002455359154372	Ventricular_Cardiomyocytes	0.00497200899788414	Negative
53303	SMURF1	-0.00497175445877197	0.0170799672256485	0.000497299964841695	Ventricular_Cardiomyocytes	0.00497175445877197	Negative
53311	ERCC8	-0.00495920233643268	0.0666238100780319	0.00498367863920438	Ventricular_Cardiomyocytes	0.00495920233643268	Negative
53320	NAA35	-0.00494637668916798	0.00768600432381098	0.000119801007833696	Ventricular_Cardiomyocytes	0.00494637668916798	Negative
53322	TRNT1	-0.00494578991529379	0.0997236981040573	0.0103110489145507	Ventricular_Cardiomyocytes	0.00494578991529379	Negative
53328	SNX7	-0.00494241058493745	0.0768995959603178	0.00660918680014226	Ventricular_Cardiomyocytes	0.00494241058493745	Negative
53330	ZNF773	-0.00493378206436241	0.0998561014520784	0.0104168938993025	Ventricular_Cardiomyocytes	0.00493378206436241	Negative
53333	NUMB	-0.00492464848536961	0.0273658746551645	0.00106290761362326	Ventricular_Cardiomyocytes	0.00492464848536961	Negative
53341	WDR20	-0.00490467648851081	0.00889855838023761	0.00015939430747441	Ventricular_Cardiomyocytes	0.00490467648851081	Negative
53342	KIAA2026	-0.00490438162306791	0.037330203979573	0.00185906954470206	Ventricular_Cardiomyocytes	0.00490438162306791	Negative
53343	BCAP29	-0.00490343922891758	0.00889855838023761	0.000160397212182966	Ventricular_Cardiomyocytes	0.00490343922891758	Negative
53348	AAR2	0.00489769156589631	0.0301235665661383	0.00127716534419421	Ventricular_Cardiomyocytes	0.00489769156589631	Positive
53351	PPME1	-0.00489324957550509	0.0203333282694197	0.000651716165386257	Ventricular_Cardiomyocytes	0.00489324957550509	Negative
53353	LTA4H	-0.00488941098267801	0.0586143669429037	0.00397091409627125	Ventricular_Cardiomyocytes	0.00488941098267801	Negative
53356	USP33	-0.00488818050924282	0.00158298844793858	6.05655698894918e-06	Ventricular_Cardiomyocytes	0.00488818050924282	Negative
53369	ZNF81	-0.00487021170651994	0.00949828686578484	0.000178651163619778	Ventricular_Cardiomyocytes	0.00487021170651994	Negative
53370	RASA1	-0.0048660283145705	0.0343677151344646	0.00160692568256734	Ventricular_Cardiomyocytes	0.0048660283145705	Negative
53371	VPS45	-0.00486543769778125	0.00458946309971468	5.23352581860483e-05	Ventricular_Cardiomyocytes	0.00486543769778125	Negative
53372	LYRM4	-0.00486407238364394	0.0248865019791462	0.000905830531808002	Ventricular_Cardiomyocytes	0.00486407238364394	Negative
53379	NCBP1	-0.00485987678870625	0.0834830767005504	0.00750940597628601	Ventricular_Cardiomyocytes	0.00485987678870625	Negative
53380	ACO1	-0.00485873052098815	0.0304173290839707	0.00130579443037248	Ventricular_Cardiomyocytes	0.00485873052098815	Negative
53384	AP4E1	-0.00485190917141579	0.0233495718328829	0.000815323781346747	Ventricular_Cardiomyocytes	0.00485190917141579	Negative
53389	RMDN1	-0.00484405990437994	0.0343677151344646	0.00161005144046865	Ventricular_Cardiomyocytes	0.00484405990437994	Negative
53390	PPP3CB	-0.00484404968391366	0.0171040530812183	0.000500432065072219	Ventricular_Cardiomyocytes	0.00484404968391366	Negative
53392	GFM1	-0.00484145364956881	0.0361938311393748	0.00175233107919648	Ventricular_Cardiomyocytes	0.00484145364956881	Negative
53393	TOMM70	-0.0048405184016708	0.0557141107567365	0.00366284862603066	Ventricular_Cardiomyocytes	0.0048405184016708	Negative
53401	PKN2	-0.00483718513010391	0.00262837751251854	2.08274428456276e-05	Ventricular_Cardiomyocytes	0.00483718513010391	Negative
53405	CDC42SE2	-0.00483377448813231	0.0796095492795977	0.00698185079625357	Ventricular_Cardiomyocytes	0.00483377448813231	Negative
53408	MYO18A	-0.00483131276670116	0.0651127700978676	0.00479654191446771	Ventricular_Cardiomyocytes	0.00483131276670116	Negative
53415	S100PBP	-0.00482383132249807	0.04353827198925	0.00244318514714871	Ventricular_Cardiomyocytes	0.00482383132249807	Negative
53422	ARMC8	-0.00481775567654574	0.056271438632561	0.00374848925060164	Ventricular_Cardiomyocytes	0.00481775567654574	Negative
53423	RTN3	-0.00481622131056615	0.0582559098033091	0.00393141153757964	Ventricular_Cardiomyocytes	0.00481622131056615	Negative
53426	CIAO1	-0.00481378363688988	0.0461417647214453	0.00269200473383563	Ventricular_Cardiomyocytes	0.00481378363688988	Negative
53428	SLC25A46	-0.00481331321540105	0.0487552737589065	0.00295486507629736	Ventricular_Cardiomyocytes	0.00481331321540105	Negative
53429	NUDT5	-0.00481313506454721	0.0365862736231411	0.00178612688391647	Ventricular_Cardiomyocytes	0.00481313506454721	Negative
53432	CS	-0.0048100196934327	0.0826349402246116	0.0073755437065306	Ventricular_Cardiomyocytes	0.0048100196934327	Negative
53441	MAP3K20	0.00480060142110598	0.0624716923668401	0.00447702915516453	Ventricular_Cardiomyocytes	0.00480060142110598	Positive
53442	ARNT	-0.00480039887078012	0.00328566592212182	3.0899679518387e-05	Ventricular_Cardiomyocytes	0.00480039887078012	Negative
53451	TSEN15	-0.00479184761909795	0.074478068301602	0.00620650569180016	Ventricular_Cardiomyocytes	0.00479184761909795	Negative
53456	DCLRE1C	-0.00478622328927344	0.0915982845999604	0.00892532919430126	Ventricular_Cardiomyocytes	0.00478622328927344	Negative
53463	MOSMO	-0.00478143728238553	0.0255848243163679	0.00093793199557566	Ventricular_Cardiomyocytes	0.00478143728238553	Negative
53471	ZC3H8	-0.00477639775224758	0.0806815409104572	0.00709581646809142	Ventricular_Cardiomyocytes	0.00477639775224758	Negative
53473	CHD8	-0.00477602453243727	0.0588838956915558	0.00399942865198655	Ventricular_Cardiomyocytes	0.00477602453243727	Negative
53474	SPIN1	-0.00477435461510396	0.0751111723184087	0.00628464686825187	Ventricular_Cardiomyocytes	0.00477435461510396	Negative
53479	GATAD2B	-0.00476517382501982	0.00282276885602432	2.39410669606775e-05	Ventricular_Cardiomyocytes	0.00476517382501982	Negative
53491	TUBGCP3	-0.00475352706190116	0.0481984218755355	0.00290013144514064	Ventricular_Cardiomyocytes	0.00475352706190116	Negative
53494	PREP	-0.00475036102583754	0.0246278296775037	0.000887837120035401	Ventricular_Cardiomyocytes	0.00475036102583754	Negative
53500	CASC4	-0.00474688979377687	0.00276639138406746	2.31255288114312e-05	Ventricular_Cardiomyocytes	0.00474688979377687	Negative
53505	VGLL4	-0.00474005847552984	0.0521226667581652	0.00328603367580213	Ventricular_Cardiomyocytes	0.00474005847552984	Negative
53512	AGPS	-0.00473194000573701	0.0039411588679339	4.01528724789504e-05	Ventricular_Cardiomyocytes	0.00473194000573701	Negative
53520	SRPK1	-0.00472445528808811	0.014008906709294	0.00035863972244274	Ventricular_Cardiomyocytes	0.00472445528808811	Negative
53527	PTK2	-0.00471018438853724	0.00505204297884224	5.93435497864162e-05	Ventricular_Cardiomyocytes	0.00471018438853724	Negative
53537	CCDC82	-0.00470259308626514	0.0320723199005299	0.00142711210981982	Ventricular_Cardiomyocytes	0.00470259308626514	Negative
53541	PHACTR4	-0.00469613532889546	0.0111346340767508	0.000235607460871685	Ventricular_Cardiomyocytes	0.00469613532889546	Negative
53545	SENP7	-0.0046904721837224	0.0294593152344311	0.00123131934104205	Ventricular_Cardiomyocytes	0.0046904721837224	Negative
53546	EIF2AK2	-0.00469013862236955	0.0704135822414348	0.0055699496911448	Ventricular_Cardiomyocytes	0.00469013862236955	Negative
53548	MYO9A	-0.00468895001188455	0.0134091687914787	0.000338192930965491	Ventricular_Cardiomyocytes	0.00468895001188455	Negative
53549	PRKAA1	-0.0046867299802248	0.0502046010558153	0.00309251600183404	Ventricular_Cardiomyocytes	0.0046867299802248	Negative
53550	TTC21B	-0.00468631798743796	0.0701009114623642	0.00552432296006963	Ventricular_Cardiomyocytes	0.00468631798743796	Negative
53551	PCMTD1	-0.00468133353732087	0.0262256488221817	0.000975126440880492	Ventricular_Cardiomyocytes	0.00468133353732087	Negative
53559	TBC1D12	-0.0046743693428618	0.0421968458959096	0.0023369204101183	Ventricular_Cardiomyocytes	0.0046743693428618	Negative
53564	KLHDC10	-0.00467109032921697	0.0531065416427121	0.00339892965059155	Ventricular_Cardiomyocytes	0.00467109032921697	Negative
53566	DDX46	-0.00466602818514903	0.0278566573280599	0.00112058023032081	Ventricular_Cardiomyocytes	0.00466602818514903	Negative
53577	SFXN5	-0.00465231883696646	0.0909742016288423	0.00882490949273166	Ventricular_Cardiomyocytes	0.00465231883696646	Negative
53578	ARHGAP21	-0.00465213883924874	0.0451110797682738	0.0025925907912801	Ventricular_Cardiomyocytes	0.00465213883924874	Negative
53579	QSER1	-0.00465103575932509	0.0370471883874882	0.00182268037608245	Ventricular_Cardiomyocytes	0.00465103575932509	Negative
53588	ZNF420	-0.00463904182986062	0.0622205864304121	0.00444277959534465	Ventricular_Cardiomyocytes	0.00463904182986062	Negative
53589	LRP6	-0.0046387369763072	0.00458946309971468	5.19430224308991e-05	Ventricular_Cardiomyocytes	0.0046387369763072	Negative
53591	RNF14	-0.00463456776472456	0.0876421855095173	0.00823458012580714	Ventricular_Cardiomyocytes	0.00463456776472456	Negative
53592	MTX2	-0.00463343552410754	0.00312915581140742	2.91553179920406e-05	Ventricular_Cardiomyocytes	0.00463343552410754	Negative
53594	TCF12	-0.00462803296275645	0.0216361835081145	0.0007140468085663	Ventricular_Cardiomyocytes	0.00462803296275645	Negative
53604	ATRN	-0.00461606142630361	0.0115236607855795	0.000250122218033154	Ventricular_Cardiomyocytes	0.00461606142630361	Negative
53607	KIAA0319L	-0.0046147117042047	0.033688333554006	0.00154888889903476	Ventricular_Cardiomyocytes	0.0046147117042047	Negative
53610	EXOC1	-0.00461330164209799	0.0819423445891887	0.00727092033580488	Ventricular_Cardiomyocytes	0.00461330164209799	Negative
53611	MCM3AP	-0.00461290164816093	0.0335693607593119	0.00152611759652246	Ventricular_Cardiomyocytes	0.00461290164816093	Negative
53612	LCORL	-0.00461132989723989	0.0547773190367881	0.00359649064382952	Ventricular_Cardiomyocytes	0.00461132989723989	Negative
53619	ASCC3	-0.00460838600711013	0.0339897744307182	0.00156921805551193	Ventricular_Cardiomyocytes	0.00460838600711013	Negative
53623	SSH2	-0.00460377289778582	0.026398123792092	0.00100693228282547	Ventricular_Cardiomyocytes	0.00460377289778582	Negative
53626	OXNAD1	-0.0046012029766338	0.0998561014520784	0.0103995529649027	Ventricular_Cardiomyocytes	0.0046012029766338	Negative
53627	ITPRID2	-0.0045969264242136	0.0320723199005299	0.00142659843190779	Ventricular_Cardiomyocytes	0.0045969264242136	Negative
53629	TTC17	-0.00459583109142516	0.00139550138112801	4.73916352002722e-06	Ventricular_Cardiomyocytes	0.00459583109142516	Negative
53638	SPAST	-0.00458713895965482	0.0501943312024226	0.00308141792909334	Ventricular_Cardiomyocytes	0.00458713895965482	Negative
53644	OXR1	-0.0045816424757399	0.0408578264612045	0.00220171424295029	Ventricular_Cardiomyocytes	0.0045816424757399	Negative
53647	USP32	-0.00457964567469608	0.0582574483293866	0.00393658828836677	Ventricular_Cardiomyocytes	0.00457964567469608	Negative
53656	ZNF445	-0.00457529959061006	0.0666977002356185	0.00500827315577208	Ventricular_Cardiomyocytes	0.00457529959061006	Negative
53660	SMAP1	-0.004567509912984	0.00101098197403507	2.1448432466836e-06	Ventricular_Cardiomyocytes	0.004567509912984	Negative
53665	ALS2	-0.00456376889098024	0.0600375476046034	0.00415620431432077	Ventricular_Cardiomyocytes	0.00456376889098024	Negative
53668	UCHL5	-0.00456115213470535	0.023193174933092	0.000796991246318264	Ventricular_Cardiomyocytes	0.00456115213470535	Negative
53669	SESTD1	-0.00456113379299695	0.0294251016887619	0.0012247647690028	Ventricular_Cardiomyocytes	0.00456113379299695	Negative
53677	TPR	-0.00455561285387512	0.0563587802964002	0.00375992084269092	Ventricular_Cardiomyocytes	0.00455561285387512	Negative
53680	ZBTB11	-0.00455203172179022	0.0796095492795977	0.00696935573966672	Ventricular_Cardiomyocytes	0.00455203172179022	Negative
53687	CAND1	-0.00454493748479264	0.0111346340767508	0.000234282645592921	Ventricular_Cardiomyocytes	0.00454493748479264	Negative
53694	DESI2	-0.00453664649756826	0.00889855838023761	0.000160091313847263	Ventricular_Cardiomyocytes	0.00453664649756826	Negative
53704	COG7	-0.00452089245116779	0.0151461442199943	0.000412812882345718	Ventricular_Cardiomyocytes	0.00452089245116779	Negative
53706	HCFC2	-0.00451966387566907	0.018868449114242	0.000586558371106268	Ventricular_Cardiomyocytes	0.00451966387566907	Negative
53707	ABL1	-0.0045184772115411	0.0899115603948917	0.00864374160583774	Ventricular_Cardiomyocytes	0.0045184772115411	Negative
53709	ATG5	-0.00451567843646533	0.00216796218140493	1.22445192895408e-05	Ventricular_Cardiomyocytes	0.00451567843646533	Negative
53710	SAP130	-0.00451279931641849	0.0408578264612045	0.0021974818474965	Ventricular_Cardiomyocytes	0.00451279931641849	Negative
53719	NFIB	-0.00450701509485492	0.0325237073488426	0.00146135780146315	Ventricular_Cardiomyocytes	0.00450701509485492	Negative
53724	NCK1	-0.00450210872954172	0.0151461442199943	0.000411772729366121	Ventricular_Cardiomyocytes	0.00450210872954172	Negative
53737	CNOT10	-0.00448928742668927	0.0285620997694178	0.00117143408145209	Ventricular_Cardiomyocytes	0.00448928742668927	Negative
53743	PRKACB	-0.00448403037346412	0.0126605941458625	0.000294828145712796	Ventricular_Cardiomyocytes	0.00448403037346412	Negative
53747	HDAC3	-0.00448311269314795	0.0812382618366385	0.00715892728828615	Ventricular_Cardiomyocytes	0.00448311269314795	Negative
53748	ZNF235	-0.00448198060839451	0.0374989003535128	0.00188735322225099	Ventricular_Cardiomyocytes	0.00448198060839451	Negative
53751	SORBS1	0.00448054138167097	0.07406161768694	0.00611375945378083	Ventricular_Cardiomyocytes	0.00448054138167097	Positive
53761	DNAJC1	-0.00447534008127026	0.0448129125232701	0.00254955749790621	Ventricular_Cardiomyocytes	0.00447534008127026	Negative
53764	YAF2	-0.00447297501527494	0.0491022725927702	0.00298444673195347	Ventricular_Cardiomyocytes	0.00447297501527494	Negative
53765	SMARCD1	-0.00447053163457767	0.0901262501667385	0.00870341444051837	Ventricular_Cardiomyocytes	0.00447053163457767	Negative
53766	MPP5	-0.00447017725275158	0.0196080208709389	0.000618086342326705	Ventricular_Cardiomyocytes	0.00447017725275158	Negative
53767	EMSY	-0.00446935394878209	0.0622205864304121	0.00443903115107499	Ventricular_Cardiomyocytes	0.00446935394878209	Negative
53779	MTMR10	-0.00445872071676853	0.00836836588632317	0.000139035219691035	Ventricular_Cardiomyocytes	0.00445872071676853	Negative
53786	CHD9	-0.0044503670959535	0.00171363189929196	8.35626840476746e-06	Ventricular_Cardiomyocytes	0.0044503670959535	Negative
53787	ICE1	-0.00445035998356355	0.0376603078787303	0.0019000158142809	Ventricular_Cardiomyocytes	0.00445035998356355	Negative
53789	TULP4	-0.00444906051764862	0.0472121662584896	0.00279967652577773	Ventricular_Cardiomyocytes	0.00444906051764862	Negative
53793	RCOR1	-0.00444628738166809	0.0131840996148225	0.000315711197672953	Ventricular_Cardiomyocytes	0.00444628738166809	Negative
53794	MSANTD2	-0.00444596079760033	0.0278031965231365	0.00111148243566667	Ventricular_Cardiomyocytes	0.00444596079760033	Negative
53802	RAB9A	0.00443360461294889	0.0964299744282122	0.00974040145739517	Ventricular_Cardiomyocytes	0.00443360461294889	Positive
53806	DENND5A	-0.00443228244176586	0.0526519308471082	0.00334772056139277	Ventricular_Cardiomyocytes	0.00443228244176586	Negative
53811	ABI2	-0.00442709675640925	0.00836836588632317	0.000136351803961167	Ventricular_Cardiomyocytes	0.00442709675640925	Negative
53813	NPEPPS	-0.00442680933324768	0.0528461545499331	0.00336845917193931	Ventricular_Cardiomyocytes	0.00442680933324768	Negative
53826	RIT1	0.00441625517105881	0.0631558255092321	0.00455905427961977	Ventricular_Cardiomyocytes	0.00441625517105881	Positive
53827	KDM1A	-0.00441612052189281	0.0688814734518196	0.00533225617369102	Ventricular_Cardiomyocytes	0.00441612052189281	Negative
53828	RCOR3	-0.00441479943869323	0.023193174933092	0.00079849786568571	Ventricular_Cardiomyocytes	0.00441479943869323	Negative
53830	CWC27	-0.00441287650947053	0.0210627173887671	0.000687784658724107	Ventricular_Cardiomyocytes	0.00441287650947053	Negative
53841	ACADSB	-0.00439881768838641	0.0988595735248237	0.0101235508938691	Ventricular_Cardiomyocytes	0.00439881768838641	Negative
53845	NCOA6	-0.00439376524069714	0.0151461442199943	0.00041092038657539	Ventricular_Cardiomyocytes	0.00439376524069714	Negative
53874	SCP2	-0.0043722840617581	0.0925990132401718	0.00908241599788674	Ventricular_Cardiomyocytes	0.0043722840617581	Negative
53878	MCU	-0.00436709613907833	0.0421130136591515	0.00231394214724178	Ventricular_Cardiomyocytes	0.00436709613907833	Negative
53890	GPATCH2	-0.00435671376599898	0.0751498883082823	0.00632138558915018	Ventricular_Cardiomyocytes	0.00435671376599898	Negative
53894	RNF214	-0.00435228852650069	0.086448654605033	0.00803210679759406	Ventricular_Cardiomyocytes	0.00435228852650069	Negative
53897	ZNF37A	-0.0043505891638968	0.0146737896182352	0.000387426972446606	Ventricular_Cardiomyocytes	0.0043505891638968	Negative
53908	NBEAL1	-0.0043398035263029	0.0116785434040059	0.000258302858291319	Ventricular_Cardiomyocytes	0.0043398035263029	Negative
53912	SMURF2	-0.00433730727563997	0.0203333282694197	0.000649905839014733	Ventricular_Cardiomyocytes	0.00433730727563997	Negative
53913	MTF2	-0.00433654361774745	0.00697823460128906	0.00010303944751994	Ventricular_Cardiomyocytes	0.00433654361774745	Negative
53926	KATNBL1	-0.00432551159828462	0.0685759914012328	0.00527629110147492	Ventricular_Cardiomyocytes	0.00432551159828462	Negative
53927	SCAP	-0.00432365690426574	0.049050745383051	0.00297704367223847	Ventricular_Cardiomyocytes	0.00432365690426574	Negative
53928	UIMC1	-0.00432359767964705	0.0261214532782206	0.000968977629442876	Ventricular_Cardiomyocytes	0.00432359767964705	Negative
53930	CAPN7	-0.00432215520453948	0.0408092073356758	0.00217833891473087	Ventricular_Cardiomyocytes	0.00432215520453948	Negative
53934	ABL2	-0.00431855469665297	0.0234877002801669	0.000824237479354515	Ventricular_Cardiomyocytes	0.00431855469665297	Negative
53948	BCLAF3	-0.00430619121974853	0.0842377495403039	0.00762130109477322	Ventricular_Cardiomyocytes	0.00430619121974853	Negative
53954	FBXL5	-0.00430171496286243	0.0304173290839707	0.00130114216522086	Ventricular_Cardiomyocytes	0.00430171496286243	Negative
53962	ELK4	-0.00429487379842686	0.0251591237431565	0.000917944344164277	Ventricular_Cardiomyocytes	0.00429487379842686	Negative
53969	SF3B1	-0.00428979770073732	0.0183891105288629	0.000552441930726029	Ventricular_Cardiomyocytes	0.00428979770073732	Negative
53975	STK4	-0.00428662991773024	0.0965821036972482	0.00976417819509798	Ventricular_Cardiomyocytes	0.00428662991773024	Negative
53981	COP1	-0.00428396122683107	0.0148884132948873	0.000399306103694295	Ventricular_Cardiomyocytes	0.00428396122683107	Negative
53996	MAX	-0.0042745081236875	0.0569969356703257	0.00382004851686366	Ventricular_Cardiomyocytes	0.0042745081236875	Negative
53997	AKIRIN2	0.00427421824095794	0.0855537166000438	0.0078446589672454	Ventricular_Cardiomyocytes	0.00427421824095794	Positive
53998	CHD6	-0.00427298135237147	0.0308631787137266	0.00133568441490092	Ventricular_Cardiomyocytes	0.00427298135237147	Negative
54000	GTF2I	-0.00427068720208593	0.0111346340767508	0.000235090327738637	Ventricular_Cardiomyocytes	0.00427068720208593	Negative
54006	RDX	-0.00426259875308728	0.0181036433128967	0.000535983866804673	Ventricular_Cardiomyocytes	0.00426259875308728	Negative
54012	LRPPRC	-0.00425310673363524	0.0393219136433051	0.00205827028120146	Ventricular_Cardiomyocytes	0.00425310673363524	Negative
54018	RAD23B	-0.00424608120828605	0.0689291402045444	0.00535995491141224	Ventricular_Cardiomyocytes	0.00424608120828605	Negative
54020	CTNNBL1	-0.00424390036238946	0.0876127698375362	0.00822418720697179	Ventricular_Cardiomyocytes	0.00424390036238946	Negative
54022	ARHGAP12	-0.00424324122823308	0.0463933519183543	0.00273343838821752	Ventricular_Cardiomyocytes	0.00424324122823308	Negative
54038	YTHDC2	-0.0042279710515344	0.068051421363319	0.00520874254426658	Ventricular_Cardiomyocytes	0.0042279710515344	Negative
54054	ZMYM2	-0.00421430966891737	0.0194347449466166	0.000610931985869783	Ventricular_Cardiomyocytes	0.00421430966891737	Negative
54057	P3H1	-0.00420968248456123	0.0448129125232701	0.00256810390396487	Ventricular_Cardiomyocytes	0.00420968248456123	Negative
54060	PIP5K1A	-0.00420664638450693	0.0882250290687693	0.00835848411936791	Ventricular_Cardiomyocytes	0.00420664638450693	Negative
54068	KRAS	-0.00420031374752251	0.068051421363319	0.00520414455588531	Ventricular_Cardiomyocytes	0.00420031374752251	Negative
54074	TRIM33	-0.00419673814897971	0.0143810631604571	0.000374594631024306	Ventricular_Cardiomyocytes	0.00419673814897971	Negative
54077	UHRF1BP1	-0.00419525993030551	0.0602977968626749	0.00419522289213491	Ventricular_Cardiomyocytes	0.00419525993030551	Negative
54083	SBF2	-0.00418824279097739	0.00505204297884224	6.07063968213417e-05	Ventricular_Cardiomyocytes	0.00418824279097739	Negative
54084	HERC2	-0.00418612001782208	0.0742208613619747	0.0061357661006805	Ventricular_Cardiomyocytes	0.00418612001782208	Negative
54097	NCBP3	-0.00417799633009218	0.0680203081436999	0.00518313651814358	Ventricular_Cardiomyocytes	0.00417799633009218	Negative
54099	C20orf194	-0.00417603158912934	0.0929174780477604	0.00916714582271965	Ventricular_Cardiomyocytes	0.00417603158912934	Negative
54111	TUSC3	-0.00416719767406205	0.0421968458959096	0.00233467029009687	Ventricular_Cardiomyocytes	0.00416719767406205	Negative
54130	TRMU	-0.00414975223900569	0.0984533675874812	0.0100323539396225	Ventricular_Cardiomyocytes	0.00414975223900569	Negative
54131	KDM5A	-0.00414898385324135	0.0343677151344646	0.00160330758793402	Ventricular_Cardiomyocytes	0.00414898385324135	Negative
54136	PPP5C	-0.00414576070569794	0.0757251579039499	0.00641593335427928	Ventricular_Cardiomyocytes	0.00414576070569794	Negative
54139	RASA2	-0.00414244518826996	0.0393916201536612	0.00207865916171357	Ventricular_Cardiomyocytes	0.00414244518826996	Negative
54162	RAP1GDS1	-0.00412284533821736	0.0322201125917776	0.00143649404797894	Ventricular_Cardiomyocytes	0.00412284533821736	Negative
54171	YIPF4	-0.00411131488807111	0.0914256893321972	0.00888763177155331	Ventricular_Cardiomyocytes	0.00411131488807111	Negative
54172	FAM135A	-0.00411082830649348	0.0867595714903758	0.00811387842046879	Ventricular_Cardiomyocytes	0.00411082830649348	Negative
54173	PIK3C2A	-0.00410840076631819	0.035336463094524	0.00168620530963072	Ventricular_Cardiomyocytes	0.00410840076631819	Negative
54177	PPP4R1	-0.00410427676470818	0.0393219136433051	0.00205607535503649	Ventricular_Cardiomyocytes	0.00410427676470818	Negative
54179	VWA8	-0.00410382819019827	0.0379831579171151	0.0019315712490069	Ventricular_Cardiomyocytes	0.00410382819019827	Negative
54186	ABCB7	-0.00409734389998212	0.0154516578751473	0.000435940190834878	Ventricular_Cardiomyocytes	0.00409734389998212	Negative
54190	C9orf85	-0.00409552428138611	0.0843673985581796	0.00764037743821898	Ventricular_Cardiomyocytes	0.00409552428138611	Negative
54220	HERC1	-0.00407401371891959	0.0183030448976947	0.000543481218226566	Ventricular_Cardiomyocytes	0.00407401371891959	Negative
54226	MAPKAP1	-0.00407112884082929	0.0039411588679339	3.99278630524341e-05	Ventricular_Cardiomyocytes	0.00407112884082929	Negative
54239	INSIG2	-0.00405434571237965	0.0997236981040573	0.0103568951970672	Ventricular_Cardiomyocytes	0.00405434571237965	Negative
54243	RRAGB	-0.00404939886903451	0.0533944436363771	0.00344525276337125	Ventricular_Cardiomyocytes	0.00404939886903451	Negative
54244	MTMR12	-0.00404920348133427	0.0997236981040573	0.0103555060663977	Ventricular_Cardiomyocytes	0.00404920348133427	Negative
54255	INVS	-0.00404124730162121	0.0600882971451218	0.00417018223830217	Ventricular_Cardiomyocytes	0.00404124730162121	Negative
54260	NONO	-0.00403908429242831	0.0961637508878813	0.00970513647501344	Ventricular_Cardiomyocytes	0.00403908429242831	Negative
54266	LRRFIP2	-0.00403539860018007	0.0381608310839142	0.00195613849408166	Ventricular_Cardiomyocytes	0.00403539860018007	Negative
54268	SLC35D1	-0.00403347516918317	0.0754028407203181	0.00634922909931623	Ventricular_Cardiomyocytes	0.00403347516918317	Negative
54276	DHX29	-0.00402935185747937	0.0953504575711946	0.00959642491919092	Ventricular_Cardiomyocytes	0.00402935185747937	Negative
54277	HNRNPD	-0.00402915854615234	0.0189718517864585	0.000591978478702509	Ventricular_Cardiomyocytes	0.00402915854615234	Negative
54279	NGLY1	-0.00402612473647097	0.0327054103381242	0.00147806582771564	Ventricular_Cardiomyocytes	0.00402612473647097	Negative
54287	NSD3	-0.00401524538613346	0.0462733295020901	0.00270796803558163	Ventricular_Cardiomyocytes	0.00401524538613346	Negative
54289	CAMSAP2	-0.00401281287013441	0.0365990275891326	0.00179107048981997	Ventricular_Cardiomyocytes	0.00401281287013441	Negative
54297	CBX5	-0.0040058741270007	0.0432890653471729	0.0024193785458509	Ventricular_Cardiomyocytes	0.0040058741270007	Negative
54303	ZDHHC20	-0.00400324453294225	0.0453751198179126	0.00261171666663534	Ventricular_Cardiomyocytes	0.00400324453294225	Negative
54305	CMC1	-0.00400272103092591	0.0474117185217306	0.00281563845627136	Ventricular_Cardiomyocytes	0.00400272103092591	Negative
54314	RO60	-0.00399579653821264	0.00604063899168706	7.84568329741835e-05	Ventricular_Cardiomyocytes	0.00399579653821264	Negative
54316	KDM3B	-0.00399528604063479	0.0591919371990537	0.00404643331431149	Ventricular_Cardiomyocytes	0.00399528604063479	Negative
54345	UBE2E1	-0.00397271839482759	0.0367836486808498	0.00180330844717158	Ventricular_Cardiomyocytes	0.00397271839482759	Negative
54357	FBXO22	-0.00396600175491257	0.0617682130603163	0.00438016747956598	Ventricular_Cardiomyocytes	0.00396600175491257	Negative
54371	TNKS2	-0.00395230966703689	0.00514635620882306	6.36348468872234e-05	Ventricular_Cardiomyocytes	0.00395230966703689	Negative
54375	RCAN2	-0.00394962300610807	0.0697375928325207	0.00545318341724169	Ventricular_Cardiomyocytes	0.00394962300610807	Negative
54377	ZMYND11	-0.00394888302870493	0.020630363955808	0.000668277202330249	Ventricular_Cardiomyocytes	0.00394888302870493	Negative
54383	CSNK2A1	-0.00394373556480379	0.00647385718236267	8.9632818878062e-05	Ventricular_Cardiomyocytes	0.00394373556480379	Negative
54390	PIAS2	-0.00393658611008542	0.00701821984455357	0.000104503273547428	Ventricular_Cardiomyocytes	0.00393658611008542	Negative
54392	NOL9	-0.0039349188325442	0.0990993590337326	0.0101739937565979	Ventricular_Cardiomyocytes	0.0039349188325442	Negative
54398	PRKCI	-0.00393001232880394	0.0829346716580291	0.00743118923163636	Ventricular_Cardiomyocytes	0.00393001232880394	Negative
54399	SCAF11	-0.00392794043141226	0.00221944949642408	1.4208562504136e-05	Ventricular_Cardiomyocytes	0.00392794043141226	Negative
54410	RNF180	-0.00391748426770675	0.00927214545881056	0.000171975529669684	Ventricular_Cardiomyocytes	0.00391748426770675	Negative
54412	SLC30A7	-0.00391722527569313	0.0884250519678583	0.00839283408611682	Ventricular_Cardiomyocytes	0.00391722527569313	Negative
54415	FRYL	-0.00391359390294214	0.0245911794329746	0.000880091844910533	Ventricular_Cardiomyocytes	0.00391359390294214	Negative
54421	NFKB1	-0.0039067225873538	0.075503580708556	0.0063662610366106	Ventricular_Cardiomyocytes	0.0039067225873538	Negative
54428	TUT7	-0.00390111709578326	0.0739249404420299	0.00608382949910404	Ventricular_Cardiomyocytes	0.00390111709578326	Negative
54433	UVRAG	-0.00389670917112676	0.0663256300146981	0.00493803671739523	Ventricular_Cardiomyocytes	0.00389670917112676	Negative
54438	PPP4R3A	-0.00389483887609524	0.044008284435449	0.00249089035902489	Ventricular_Cardiomyocytes	0.00389483887609524	Negative
54447	RBM33	-0.00389081622321821	0.0511649586669038	0.00319991962232708	Ventricular_Cardiomyocytes	0.00389081622321821	Negative
54449	PTAR1	-0.0038888804334617	0.0192504892101137	0.00060346361160231	Ventricular_Cardiomyocytes	0.0038888804334617	Negative
54455	SNX4	-0.00388298651613762	0.0203333282694197	0.000655114198858003	Ventricular_Cardiomyocytes	0.00388298651613762	Negative
54491	RBM26	-0.00385766124836587	0.0616627574775338	0.00436536240240639	Ventricular_Cardiomyocytes	0.00385766124836587	Negative
54495	ACAP2	-0.00385529031782908	0.0305190033247934	0.00131281675744061	Ventricular_Cardiomyocytes	0.00385529031782908	Negative
54502	RAB3GAP2	-0.00384908016309078	0.00424040312108017	4.65247991341084e-05	Ventricular_Cardiomyocytes	0.00384908016309078	Negative
54504	GINM1	-0.00384848830971724	0.0363876760677566	0.00177122178003099	Ventricular_Cardiomyocytes	0.00384848830971724	Negative
54516	SRSF11	-0.00383913650213772	0.0676744308491987	0.00513863668586741	Ventricular_Cardiomyocytes	0.00383913650213772	Negative
54518	RBMS1	-0.003838010278186	0.0710894599540806	0.00570009594336847	Ventricular_Cardiomyocytes	0.003838010278186	Negative
54519	DMXL1	-0.00383781608496673	0.0105301755340368	0.000212730818869429	Ventricular_Cardiomyocytes	0.00383781608496673	Negative
54528	HECTD4	-0.00383249175278945	0.0170799672256485	0.000498240074938372	Ventricular_Cardiomyocytes	0.00383249175278945	Negative
54529	UBN2	-0.00383184879165008	0.038560080782984	0.00198441377070215	Ventricular_Cardiomyocytes	0.00383184879165008	Negative
54530	PIBF1	-0.00383133750112472	0.0102485782495433	0.000199010183703253	Ventricular_Cardiomyocytes	0.00383133750112472	Negative
54540	CHCHD3	-0.003822892189472	0.0557777880526438	0.00367668224421275	Ventricular_Cardiomyocytes	0.003822892189472	Negative
54542	ZMPSTE24	0.00382089383564448	0.0727688653298991	0.00590565852381278	Ventricular_Cardiomyocytes	0.00382089383564448	Positive
54544	WDR11	-0.00382022265130592	0.0374114415173784	0.00186669213731881	Ventricular_Cardiomyocytes	0.00382022265130592	Negative
54549	VBP1	0.00381506925904587	0.0715498413200017	0.00578180535919206	Ventricular_Cardiomyocytes	0.00381506925904587	Positive
54552	PHKB	-0.00381275222641659	0.0436142134076098	0.00246099009823503	Ventricular_Cardiomyocytes	0.00381275222641659	Negative
54553	DST	0.00381235247029387	0.0698798749107039	0.00547039424806015	Ventricular_Cardiomyocytes	0.00381235247029387	Positive
54556	TTC7B	-0.00381146265405367	0.0318435531848399	0.00139442710269187	Ventricular_Cardiomyocytes	0.00381146265405367	Negative
54576	MRPL1	-0.00379824298012708	0.0487198826172548	0.00294847774460049	Ventricular_Cardiomyocytes	0.00379824298012708	Negative
54581	ATAD1	-0.0037962209421393	0.0511227880143806	0.0031865234374245	Ventricular_Cardiomyocytes	0.0037962209421393	Negative
54587	PCCA	-0.00379238573861136	0.0456543743350468	0.00264282604467219	Ventricular_Cardiomyocytes	0.00379238573861136	Negative
54598	TAB2	-0.00378630372148672	0.0152809871672916	0.00042518514494663	Ventricular_Cardiomyocytes	0.00378630372148672	Negative
54606	TPP2	-0.0037796188403524	0.0688498838687719	0.00531182489618007	Ventricular_Cardiomyocytes	0.0037796188403524	Negative
54608	SETD2	-0.00377859418881549	0.00619828061533842	8.20392418609752e-05	Ventricular_Cardiomyocytes	0.00377859418881549	Negative
54616	MRPS31	-0.00377286368461909	0.0961281626533726	0.00969317418605063	Ventricular_Cardiomyocytes	0.00377286368461909	Negative
54645	RANBP9	-0.00375757588456345	0.0416003127966514	0.00225817071645933	Ventricular_Cardiomyocytes	0.00375757588456345	Negative
54646	SLAIN2	-0.00375747613218163	0.0844698536819963	0.00766436673081157	Ventricular_Cardiomyocytes	0.00375747613218163	Negative
54665	RBBP6	-0.00374252382478094	0.0914256893321972	0.00890055038953295	Ventricular_Cardiomyocytes	0.00374252382478094	Negative
54669	EXT2	-0.00373811699610619	0.0361938311393748	0.00175088807132903	Ventricular_Cardiomyocytes	0.00373811699610619	Negative
54684	ANKRD10	-0.00372447516244497	0.0563587802964002	0.00376903023925769	Ventricular_Cardiomyocytes	0.00372447516244497	Negative
54689	MRPL42	-0.0037237696382739	0.0936876198991787	0.00933286635010976	Ventricular_Cardiomyocytes	0.0037237696382739	Negative
54696	FRA10AC1	-0.00372069125722644	0.0619572636851288	0.00440779209602492	Ventricular_Cardiomyocytes	0.00372069125722644	Negative
54706	MON2	-0.00371025474558107	0.0223432540860162	0.000752946650234087	Ventricular_Cardiomyocytes	0.00371025474558107	Negative
54718	CASD1	-0.00370347833224537	0.0666977002356185	0.00500636332476246	Ventricular_Cardiomyocytes	0.00370347833224537	Negative
54741	SETX	-0.00368721860135529	0.0370544484606556	0.00182949079390384	Ventricular_Cardiomyocytes	0.00368721860135529	Negative
54753	SDCCAG8	-0.0036797011657808	0.0627519337518022	0.00451210927830626	Ventricular_Cardiomyocytes	0.0036797011657808	Negative
54759	DCP2	-0.00367292262460967	0.0946552317153439	0.00945398387125561	Ventricular_Cardiomyocytes	0.00367292262460967	Negative
54763	ZMYM4	-0.00367068427748388	0.0290322587431898	0.00120082923223747	Ventricular_Cardiomyocytes	0.00367068427748388	Negative
54769	STX17	-0.00366487418996681	0.0114523353828045	0.000247316194264673	Ventricular_Cardiomyocytes	0.00366487418996681	Negative
54770	ANAPC7	-0.0036641347669036	0.0796095492795977	0.00697505026757644	Ventricular_Cardiomyocytes	0.0036641347669036	Negative
54775	SRP68	0.00366215627073727	0.0934026845036841	0.00929634869276479	Ventricular_Cardiomyocytes	0.00366215627073727	Positive
54784	RPAP2	-0.00365638959992711	0.0152809871672916	0.000418709329353495	Ventricular_Cardiomyocytes	0.00365638959992711	Negative
54792	CAPRIN1	-0.0036504256092479	0.0649302084555022	0.00475499001315547	Ventricular_Cardiomyocytes	0.0036504256092479	Negative
54803	BIRC6	-0.00364245337167555	0.00624013664521791	8.31366167466336e-05	Ventricular_Cardiomyocytes	0.00364245337167555	Negative
54804	ETNK1	-0.0036421465785291	0.0793121717833059	0.00692013202080047	Ventricular_Cardiomyocytes	0.0036421465785291	Negative
54816	NCOA1	-0.00363730212349413	0.0511649586669038	0.0032033790736245	Ventricular_Cardiomyocytes	0.00363730212349413	Negative
54838	TMX3	-0.0036279582237941	0.0804788539699395	0.0070709825544818	Ventricular_Cardiomyocytes	0.0036279582237941	Negative
54841	RAB6A	-0.00362524759414816	0.0540402130580695	0.00350103783657294	Ventricular_Cardiomyocytes	0.00362524759414816	Negative
54842	ATPAF1	-0.0036232449169814	0.0989287293825127	0.0101478616520899	Ventricular_Cardiomyocytes	0.0036232449169814	Negative
54851	TADA2A	-0.00361513325348418	0.0996567935819727	0.0102734101028941	Ventricular_Cardiomyocytes	0.00361513325348418	Negative
54858	TBCEL	-0.00361134866716905	0.0614188366928825	0.00434274602878967	Ventricular_Cardiomyocytes	0.00361134866716905	Negative
54885	LARS2	-0.00359559026994663	0.0666238100780319	0.00498924387557536	Ventricular_Cardiomyocytes	0.00359559026994663	Negative
54911	BTBD7	-0.00357109547206516	0.0974964452189724	0.00989906436131329	Ventricular_Cardiomyocytes	0.00357109547206516	Negative
54913	VPS13C	-0.00356782268713916	0.0648495784092666	0.00473354345486459	Ventricular_Cardiomyocytes	0.00356782268713916	Negative
54919	POU2F1	-0.00356305191175815	0.0295523218780745	0.00123980608668574	Ventricular_Cardiomyocytes	0.00356305191175815	Negative
54925	CHMP2B	0.00355596675332042	0.0645161507350147	0.00468489203638111	Ventricular_Cardiomyocytes	0.00355596675332042	Positive
54928	EPB41L5	-0.00355295928960584	0.0706311897060637	0.00560916449076368	Ventricular_Cardiomyocytes	0.00355295928960584	Negative
54937	WDR44	-0.00354665481136786	0.0130324049485415	0.000309808999560417	Ventricular_Cardiomyocytes	0.00354665481136786	Negative
54956	CCDC66	-0.00352999842120439	0.0975843223297701	0.00991648416569502	Ventricular_Cardiomyocytes	0.00352999842120439	Negative
54963	AKAP10	-0.00352608089694346	0.00889855838023761	0.00015656438610454	Ventricular_Cardiomyocytes	0.00352608089694346	Negative
54967	DENND4C	-0.00352431476685807	0.0183964674610875	0.00055718870536093	Ventricular_Cardiomyocytes	0.00352431476685807	Negative
54972	FBXO38	-0.00351981044019363	0.0953504575711946	0.00959814776665805	Ventricular_Cardiomyocytes	0.00351981044019363	Negative
54980	PSMB7	0.0035151802344157	0.0339302367667562	0.00156296545189952	Ventricular_Cardiomyocytes	0.0035151802344157	Positive
55002	STAG1	-0.00349881967622426	0.0814932839367959	0.00719559299128449	Ventricular_Cardiomyocytes	0.00349881967622426	Negative
55010	CRTC3	-0.00348938561987679	0.0822133935705317	0.00731244164265111	Ventricular_Cardiomyocytes	0.00348938561987679	Negative
55018	ATE1	-0.00348391822124205	0.075503580708556	0.0063708611726394	Ventricular_Cardiomyocytes	0.00348391822124205	Negative
55031	NUP133	-0.00347789974971176	0.0771640670650994	0.00664535547957013	Ventricular_Cardiomyocytes	0.00347789974971176	Negative
55047	NFATC3	-0.00346718316981344	0.0904622459469983	0.008751615747746	Ventricular_Cardiomyocytes	0.00346718316981344	Negative
55048	ASXL2	-0.00346672277837502	0.077647779509059	0.00670853494056443	Ventricular_Cardiomyocytes	0.00346672277837502	Negative
55069	POLA1	-0.00345324703533666	0.0510581019092414	0.0031744587916404	Ventricular_Cardiomyocytes	0.00345324703533666	Negative
55073	FOXJ3	-0.00344915017373456	0.00297553828504348	2.69467068655976e-05	Ventricular_Cardiomyocytes	0.00344915017373456	Negative
55076	KARS1	0.00344748591239275	0.0757709839312036	0.00645261992696075	Ventricular_Cardiomyocytes	0.00344748591239275	Positive
55086	TANK	-0.00343905363842972	0.0529615668725392	0.00338042742228938	Ventricular_Cardiomyocytes	0.00343905363842972	Negative
55095	CDK13	-0.00343388574091021	0.0363876760677566	0.00176916418679075	Ventricular_Cardiomyocytes	0.00343388574091021	Negative
55111	TTBK2	-0.00342374742692054	0.0130324049485415	0.000309243179258794	Ventricular_Cardiomyocytes	0.00342374742692054	Negative
55113	WWC2	-0.00342193811014782	0.0899221265514541	0.00866021176993279	Ventricular_Cardiomyocytes	0.00342193811014782	Negative
55122	VTI1A	-0.00341830909084114	0.0343677151344646	0.00160346342781532	Ventricular_Cardiomyocytes	0.00341830909084114	Negative
55130	UBE3A	-0.00341178043540076	0.0652316783542639	0.00481114869087962	Ventricular_Cardiomyocytes	0.00341178043540076	Negative
55133	PDCD6IP	-0.00341004647553745	0.0796095492795977	0.00698767203708068	Ventricular_Cardiomyocytes	0.00341004647553745	Negative
55143	TRAPPC8	-0.00340457936040869	0.0925990132401718	0.00909854537674015	Ventricular_Cardiomyocytes	0.00340457936040869	Negative
55156	AC118549.1	-0.00339543076706947	0.0757709839312036	0.0064594038025643	Ventricular_Cardiomyocytes	0.00339543076706947	Negative
55195	DCP1A	-0.00337112654438422	0.0634608735331094	0.00458660092585169	Ventricular_Cardiomyocytes	0.00337112654438422	Negative
55197	LCOR	-0.00336623025964984	0.052155841232973	0.00329720835380864	Ventricular_Cardiomyocytes	0.00336623025964984	Negative
55199	SHOC2	-0.00336422016180434	0.0275206835494173	0.00109409233607144	Ventricular_Cardiomyocytes	0.00336422016180434	Negative
55217	CACUL1	-0.00335169793520209	0.0183964674610875	0.000557468710942044	Ventricular_Cardiomyocytes	0.00335169793520209	Negative
55237	SMCHD1	-0.00333814420944695	0.0454173944246258	0.00261810476394133	Ventricular_Cardiomyocytes	0.00333814420944695	Negative
55250	SUGT1	-0.00333130006629453	0.077647779509059	0.00671405825953462	Ventricular_Cardiomyocytes	0.00333130006629453	Negative
55254	NFE2L2	-0.00332956530929302	0.0917428484815699	0.00895539299441308	Ventricular_Cardiomyocytes	0.00332956530929302	Negative
55259	AQR	-0.00332767310303526	0.0744416155923004	0.00619698576334371	Ventricular_Cardiomyocytes	0.00332767310303526	Negative
55266	KDM2A	-0.00332121020678099	0.0416629931858492	0.00227978376736062	Ventricular_Cardiomyocytes	0.00332121020678099	Negative
55281	ATP6V1H	-0.00331061243056206	0.0497429962146214	0.0030450475739184	Ventricular_Cardiomyocytes	0.00331061243056206	Negative
55299	ST7L	-0.00329769715988043	0.018347239406962	0.000547994542711494	Ventricular_Cardiomyocytes	0.00329769715988043	Negative
55332	ARFGEF1	-0.00328146057647231	0.0148884132948873	0.000398967114014346	Ventricular_Cardiomyocytes	0.00328146057647231	Negative
55335	SNX27	-0.00328061763841254	0.0791782667428431	0.00690155390191448	Ventricular_Cardiomyocytes	0.00328061763841254	Negative
55338	NFAT5	-0.0032790239523032	0.0335693607593119	0.00153398872502019	Ventricular_Cardiomyocytes	0.0032790239523032	Negative
55345	GTF2E2	-0.00327114453263887	0.0667654961476403	0.00505072741010377	Ventricular_Cardiomyocytes	0.00327114453263887	Negative
55355	UBXN4	-0.00326329828195908	0.0696164627387229	0.005425525439843	Ventricular_Cardiomyocytes	0.00326329828195908	Negative
55357	GLB1	-0.00326274639144154	0.0997236981040573	0.0103484183196493	Ventricular_Cardiomyocytes	0.00326274639144154	Negative
55382	ZFAND3	-0.00325062007353669	0.0879347605507736	0.00829978077099527	Ventricular_Cardiomyocytes	0.00325062007353669	Negative
55386	MTERF4	-0.00324652096575471	0.0571907835893314	0.00384459116431242	Ventricular_Cardiomyocytes	0.00324652096575471	Negative
55403	MAN1A2	-0.00323569335060308	0.0838430723472635	0.00757099146848766	Ventricular_Cardiomyocytes	0.00323569335060308	Negative
55405	OCIAD1	-0.00323414440444915	0.0931179364804425	0.00921935682499679	Ventricular_Cardiomyocytes	0.00323414440444915	Negative
55411	SYNRG	-0.00323072933289005	0.0751498883082823	0.00632001333962756	Ventricular_Cardiomyocytes	0.00323072933289005	Negative
55425	HECTD1	-0.00322612307024488	0.0827262819725797	0.00740531329395785	Ventricular_Cardiomyocytes	0.00322612307024488	Negative
55427	ATF2	-0.00322567414259611	0.0350529163524889	0.00165211732285761	Ventricular_Cardiomyocytes	0.00322567414259611	Negative
55430	ZFYVE9	-0.00322296450482571	0.0617682130603163	0.0043835853051339	Ventricular_Cardiomyocytes	0.00322296450482571	Negative
55441	PSPC1	-0.00321935296290558	0.0432890653471729	0.00242002611919932	Ventricular_Cardiomyocytes	0.00321935296290558	Negative
55446	OPA1	-0.00321819443244317	0.0685759914012328	0.005282271851459	Ventricular_Cardiomyocytes	0.00321819443244317	Negative
55455	WDR33	-0.00321326348894286	0.0502046010558153	0.0030995351923174	Ventricular_Cardiomyocytes	0.00321326348894286	Negative
55465	JMJD1C	-0.00320484568047695	0.00865180342512851	0.00014766226674723	Ventricular_Cardiomyocytes	0.00320484568047695	Negative
55475	MED13	-0.00319710189509408	0.0742208613619747	0.00614119206529276	Ventricular_Cardiomyocytes	0.00319710189509408	Negative
55490	CTDSPL2	-0.00319002396096848	0.0416003127966514	0.00226765898734794	Ventricular_Cardiomyocytes	0.00319002396096848	Negative
55505	MTMR3	-0.00317697886262782	0.0704135822414348	0.00557348887647721	Ventricular_Cardiomyocytes	0.00317697886262782	Negative
55533	MAP4K5	-0.0031565413769648	0.082346488988003	0.00733546309950601	Ventricular_Cardiomyocytes	0.0031565413769648	Negative
55593	MACO1	-0.00311771345231806	0.0996567935819727	0.0102640597057532	Ventricular_Cardiomyocytes	0.00311771345231806	Negative
55599	ASH1L	-0.0031135993954932	0.0301235665661383	0.00127744487266713	Ventricular_Cardiomyocytes	0.0031135993954932	Negative
55610	DPP8	-0.00310260445003068	0.0710894599540806	0.00570127069119716	Ventricular_Cardiomyocytes	0.00310260445003068	Negative
55626	PPA2	-0.00309124603270605	0.0997236981040573	0.0103428333449148	Ventricular_Cardiomyocytes	0.00309124603270605	Negative
55635	MAP3K7	-0.0030882868629135	0.0591919371990537	0.00404407922885839	Ventricular_Cardiomyocytes	0.0030882868629135	Negative
55656	CFDP1	-0.00307641635160745	0.0589332824847017	0.00400791480499408	Ventricular_Cardiomyocytes	0.00307641635160745	Negative
55661	CBFA2T2	-0.00307286571014971	0.0408578264612045	0.00220787797298408	Ventricular_Cardiomyocytes	0.00307286571014971	Negative
55664	XRCC5	-0.00307069531879166	0.0613981695735189	0.00433593830756913	Ventricular_Cardiomyocytes	0.00307069531879166	Negative
55666	SLC30A9	-0.00307014121054065	0.0651127700978676	0.00478851285216381	Ventricular_Cardiomyocytes	0.00307014121054065	Negative
55671	AGK	-0.00306816336923847	0.0685759914012328	0.00527620308483239	Ventricular_Cardiomyocytes	0.00306816336923847	Negative
55682	YY1	-0.00305925413548886	0.0860514615250871	0.00795329701449238	Ventricular_Cardiomyocytes	0.00305925413548886	Negative
55701	USP3	-0.00304693916463916	0.0905695475958238	0.00876988304828945	Ventricular_Cardiomyocytes	0.00304693916463916	Negative
55706	NCOR1	-0.00304077885470724	0.00734101421790902	0.000110813394791983	Ventricular_Cardiomyocytes	0.00304077885470724	Negative
55715	SCAF4	-0.00303494500972167	0.04353827198925	0.0024491225796809	Ventricular_Cardiomyocytes	0.00303494500972167	Negative
55724	FAF1	-0.00302805643854251	0.0648495784092666	0.00474343833714594	Ventricular_Cardiomyocytes	0.00302805643854251	Negative
55761	ATXN2	-0.00300749645812041	0.0350529163524889	0.00165374444893083	Ventricular_Cardiomyocytes	0.00300749645812041	Negative
55780	PPP6R3	-0.00299929923253235	0.0739249404420299	0.00609603958538857	Ventricular_Cardiomyocytes	0.00299929923253235	Negative
55788	SPG11	-0.00299549632649003	0.0709990932407692	0.00567362846974817	Ventricular_Cardiomyocytes	0.00299549632649003	Negative
55790	PPP2R5E	-0.0029952320125648	0.0709957152740961	0.00565862638846145	Ventricular_Cardiomyocytes	0.0029952320125648	Negative
55802	RPRD1A	-0.00298966714325934	0.0448129125232701	0.00255782105275486	Ventricular_Cardiomyocytes	0.00298966714325934	Negative
55812	MTDH	-0.00298621588599529	0.0368902388414623	0.0018117463171878	Ventricular_Cardiomyocytes	0.00298621588599529	Negative
55819	MAP2K4	-0.00298284997010091	0.0540815362180767	0.00351700101291047	Ventricular_Cardiomyocytes	0.00298284997010091	Negative
55871	RABGAP1	-0.00295853215696093	0.0511649586669038	0.00319614399715846	Ventricular_Cardiomyocytes	0.00295853215696093	Negative
55935	AP5M1	-0.00293025562638669	0.0931179364804425	0.00921869634561291	Ventricular_Cardiomyocytes	0.00293025562638669	Negative
55949	PCM1	-0.00292183214763285	0.0744404303946151	0.00619040500059713	Ventricular_Cardiomyocytes	0.00292183214763285	Negative
55960	TRRAP	-0.002917652804499	0.0709957152740961	0.00566284179650575	Ventricular_Cardiomyocytes	0.002917652804499	Negative
55980	ATXN10	-0.00290830931883938	0.0914256893321972	0.00889777828792755	Ventricular_Cardiomyocytes	0.00290830931883938	Negative
55994	CUL1	-0.00290057039860302	0.0318435531848399	0.00139080615966751	Ventricular_Cardiomyocytes	0.00290057039860302	Negative
56008	ARFIP1	-0.00289227491032279	0.0697375928325207	0.00544384002560379	Ventricular_Cardiomyocytes	0.00289227491032279	Negative
56040	MRPS27	-0.00287122875050041	0.0661976066831417	0.00492274086619671	Ventricular_Cardiomyocytes	0.00287122875050041	Negative
56081	VPS54	-0.00285254045878888	0.0937050580303603	0.00934276310037988	Ventricular_Cardiomyocytes	0.00285254045878888	Negative
56096	DYM	-0.00284127542146564	0.0569969356703257	0.00382163361774214	Ventricular_Cardiomyocytes	0.00284127542146564	Negative
56142	THOC2	-0.00282089855967064	0.0475025388901328	0.00282646654091386	Ventricular_Cardiomyocytes	0.00282089855967064	Negative
56334	MARCHF7	-0.00272312469923525	0.0659810902332951	0.00490029159235212	Ventricular_Cardiomyocytes	0.00272312469923525	Negative
56488	DCAF7	-0.00265405336035509	0.0860514615250871	0.00795773703758642	Ventricular_Cardiomyocytes	0.00265405336035509	Negative
56496	ATRX	-0.00264840156172419	0.083845833271484	0.0075785418787705	Ventricular_Cardiomyocytes	0.00264840156172419	Negative
56712	PUM2	-0.00253524395434148	0.0666977002356185	0.0050238166757062	Ventricular_Cardiomyocytes	0.00253524395434148	Negative
56756	TRIP12	-0.00251012073919018	0.0874780707690462	0.00819630826780684	Ventricular_Cardiomyocytes	0.00251012073919018	Negative
56766	SETD5	-0.00250675962452282	0.0866421027961181	0.00807673384677207	Ventricular_Cardiomyocytes	0.00250675962452282	Negative
56822	RSF1	-0.00248142378365875	0.0971646640728183	0.00984845602409966	Ventricular_Cardiomyocytes	0.00248142378365875	Negative
56852	ZNF207	-0.00246287374616962	0.0701009114623642	0.00551089561483528	Ventricular_Cardiomyocytes	0.00246287374616962	Negative
56895	TMCC1	-0.00243939086665038	0.0613981695735189	0.00430086698987208	Ventricular_Cardiomyocytes	0.00243939086665038	Negative
56923	CNOT2	-0.00242400381473266	0.0818943047729311	0.00725239532863731	Ventricular_Cardiomyocytes	0.00242400381473266	Negative
56977	GPATCH8	-0.00239867712592651	0.0645161507350147	0.00469657802285548	Ventricular_Cardiomyocytes	0.00239867712592651	Negative
57006	ZNF451	-0.00238253800313444	0.0997236981040573	0.0103544952260013	Ventricular_Cardiomyocytes	0.00238253800313444	Negative
57104	PRDM2	-0.00233425305021641	0.0531392072675039	0.00341027479590303	Ventricular_Cardiomyocytes	0.00233425305021641	Negative
57227	UBR2	-0.00226084802925374	0.0709751358817994	0.00564883961998996	Ventricular_Cardiomyocytes	0.00226084802925374	Negative
57232	CNOT4	-0.00225888271721215	0.0762840520910097	0.00652746408124644	Ventricular_Cardiomyocytes	0.00225888271721215	Negative
62274	LINGO1	0.0608852919922962	0.063649044330421	0.000360101268087579	Neuron	0.0608852919922962	Positive
62275	SLC26A3	0.0569709158062825	0.056625491135749	0.000271298826829001	Neuron	0.0569709158062825	Positive
62276	KCNIP4	0.046997535779628	2.65701067585575e-05	5.09200972758863e-09	Neuron	0.046997535779628	Positive
62279	NXN	0.0243915315974394	0.0349152166600098	3.82345868737619e-05	Neuron	0.0243915315974394	Positive
62281	MYRIP	-0.0237690078643974	0.00421288849955951	2.42212830561107e-06	Neuron	0.0237690078643974	Negative
62287	NPNT	-0.0197166316945618	0.0424419319157932	0.000118878719991077	Neuron	0.0197166316945618	Negative
62288	BICC1	-0.0189055206900049	0.0940582484120086	0.000717341423828741	Neuron	0.0189055206900049	Negative
62293	MPZL1	-0.0178045031816159	0.0424419319157932	0.000104855499970849	Neuron	0.0178045031816159	Negative
62294	PLCXD3	-0.017768203318062	0.0397256521763515	7.68112059257109e-05	Neuron	0.017768203318062	Negative
62303	DDI2	0.0161554976612094	0.0497589074007516	0.00022531266405975	Neuron	0.0161554976612094	Positive
62304	KDM2B	0.0161448234462074	0.0940582484120086	0.000693693172454149	Neuron	0.0161448234462074	Positive
62305	MOB1B	-0.016122918050615	0.0628294990211242	0.00032510472854932	Neuron	0.016122918050615	Negative
62308	COL1A1	-0.0155283362852522	0.063649044330421	0.00036593931198019	Neuron	0.0155283362852522	Negative
62309	CNTN4	-0.0154571486814226	0.0424419319157932	0.000127394936450342	Neuron	0.0154571486814226	Negative
62314	BCL2L14	0.0151173474887326	0.0435901975729884	0.00015872245187558	Neuron	0.0151173474887326	Positive
62317	MTHFD1L	0.0147149418403144	0.06884903342644	0.000409030286741978	Neuron	0.0147149418403144	Positive
62322	SLC22A15	-0.0142561431818232	0.0397256521763515	5.79853936418194e-05	Neuron	0.0142561431818232	Negative
62325	RAI14	-0.0142204453154772	0.0497589074007516	0.00020572276373958	Neuron	0.0142204453154772	Negative
62329	GOT1	-0.0138981055587935	0.0779856107837715	0.000493201448038417	Neuron	0.0138981055587935	Negative
62331	CABIN1	0.0138164551337985	0.0349152166600098	3.05906889827732e-05	Neuron	0.0138164551337985	Positive
62335	CDHR3	-0.013655860856647	0.0571298750744568	0.000284663999987711	Neuron	0.013655860856647	Negative
62341	DAB1	0.0133036744446707	0.00421288849955951	2.15103790390464e-06	Neuron	0.0133036744446707	Positive
62342	IRF2BP2	0.0132810321863989	0.0838714415976582	0.000546498469589953	Neuron	0.0132810321863989	Positive
62345	METTL24	0.013174367804058	0.0918696156368748	0.000651432690410956	Neuron	0.013174367804058	Positive
62363	CAPRIN2	-0.0120781377266166	0.0852082327569499	0.000587868221397125	Neuron	0.0120781377266166	Negative
62372	PALLD	-0.0118239633905189	0.0424419319157932	0.000128476053531936	Neuron	0.0118239633905189	Negative
62420	ZNF532	0.0106014735579453	0.0397256521763515	7.76264491220631e-05	Neuron	0.0106014735579453	Positive
62468	SEC23A	-0.00980839531116251	0.0779856107837715	0.000485871330857874	Neuron	0.00980839531116251	Negative
62477	SLC44A1	0.00966182962243465	0.0440526606435305	0.000168848833436299	Neuron	0.00966182962243465	Positive
62482	FAM114A1	-0.0096067367034784	0.0435901975729884	0.00015588637023978	Neuron	0.0096067367034784	Negative
62509	HMGN3	-0.00930291525488564	0.0397256521763515	7.31435066695443e-05	Neuron	0.00930291525488564	Negative
62617	PCBP2	-0.0082274314572562	0.0497589074007516	0.000228864273211583	Neuron	0.0082274314572562	Negative
62628	FBXL17	-0.00813838370552144	0.0497589074007516	0.000220931348792306	Neuron	0.00813838370552144	Negative
62689	KTN1	-0.00761460121938677	0.0397256521763515	8.37451464047272e-05	Neuron	0.00761460121938677	Negative
62742	VPS13B	-0.00733700278486721	0.0349152166600098	4.01478152472324e-05	Neuron	0.00733700278486721	Negative
62768	BMPR1A	-0.00725171961467637	0.063649044330421	0.000362843563260305	Neuron	0.00725171961467637	Negative
62846	TRPM7	-0.00684763558241293	0.0852082327569499	0.000574568497884801	Neuron	0.00684763558241293	Negative
62900	RBM25	-0.00663044677100829	0.0424419319157932	0.000138273829545513	Neuron	0.00663044677100829	Negative
62945	FUS	-0.00645433885716227	0.0960770453712955	0.000754917374515737	Neuron	0.00645433885716227	Negative
63040	EVI5	-0.00617512135377992	0.0940582484120086	0.00072102911776166	Neuron	0.00617512135377992	Negative
63847	CHD9	-0.00434346729037584	0.0424419319157932	0.0001320252672316	Neuron	0.00434346729037584	Negative
67492	MYPN	0.0712117573296614	0.0524923383488352	0.000119097761426739	Adipocytes	0.0712117573296614	Positive
67494	PDLIM3	0.0476938918477999	0.0360968378614041	6.14240008985889e-05	Adipocytes	0.0476938918477999	Positive
67495	AC002316.1	0.0462122717098986	0.0141486950462551	1.80570413239217e-05	Adipocytes	0.0462122717098986	Positive
67496	NR4A1	0.0449883767163398	0.0360968378614041	6.10619010106374e-05	Adipocytes	0.0449883767163398	Positive
67501	GLDN	-0.0386010269222285	0.00693884746201568	9.83954546513851e-07	Adipocytes	0.0386010269222285	Negative
67502	UBC	0.0383648635707332	0.0649461006883264	0.000193401604432056	Adipocytes	0.0383648635707332	Positive
67503	JUN	0.0382871311387764	0.0492310648268607	0.000104717239421854	Adipocytes	0.0382871311387764	Positive
67509	CSMD1	0.035786769655884	0.0888220606735497	0.000401736181545505	Adipocytes	0.035786769655884	Positive
67514	LRP1B	-0.0336980132346097	0.0765211195086885	0.000252532914601271	Adipocytes	0.0336980132346097	Negative
67540	QSOX1	0.0266099422295188	0.0765211195086885	0.000271274530305901	Adipocytes	0.0266099422295188	Positive
67542	ERCC1	0.0259740476262742	0.0832444118536956	0.000318717969377451	Adipocytes	0.0259740476262742	Positive
67557	NLGN1	0.0247831625827955	0.0100617419446743	9.98754872557011e-06	Adipocytes	0.0247831625827955	Positive
67558	TMX4	0.0247333669895599	0.00960089126832222	6.52854757368585e-06	Adipocytes	0.0247333669895599	Positive
67559	NAV3	0.0246229993013553	0.00960089126832222	6.33892695881106e-06	Adipocytes	0.0246229993013553	Positive
67614	ETFRF1	0.0201923135727481	0.0990475720284376	0.000517710195648983	Adipocytes	0.0201923135727481	Positive
67615	TWIST1	-0.020151414773391	0.0990475720284376	0.000525937447390994	Adipocytes	0.020151414773391	Negative
67616	HAVCR2	0.0200407462830084	0.0990475720284376	0.000530221229088585	Adipocytes	0.0200407462830084	Positive
67624	NACA	0.0197386269924889	0.0990475720284376	0.000533722027379556	Adipocytes	0.0197386269924889	Positive
67631	AASS	-0.0194426261775638	0.00960089126832222	7.53442331105185e-06	Adipocytes	0.0194426261775638	Negative
67638	GPHN	-0.0192909137511651	0.00960089126832222	6.93408042533309e-06	Adipocytes	0.0192909137511651	Negative
67673	MAEA	0.0177187628637618	0.0649461006883264	0.000178053969297513	Adipocytes	0.0177187628637618	Positive
67690	DEPDC5	0.0173287691558379	0.063036343530283	0.000160898210939463	Adipocytes	0.0173287691558379	Positive
67694	JAG1	-0.0172715814957356	0.0236795778807066	3.35785279079787e-05	Adipocytes	0.0172715814957356	Negative
67713	SDK1	-0.0165818952708269	0.0832444118536956	0.000311435729047418	Adipocytes	0.0165818952708269	Negative
67943	RYK	-0.0128835310916076	0.0526253889868674	0.000126862111851495	Adipocytes	0.0128835310916076	Negative
68040	KDM1A	-0.0119714802935819	0.0888220606735497	0.00036451908428209	Adipocytes	0.0119714802935819	Negative
68042	SLC10A7	0.0119353116578996	0.0888220606735497	0.000403049623022347	Adipocytes	0.0119353116578996	Positive
68120	CDC73	-0.0113435168716983	0.0450709341443306	8.94771806608946e-05	Adipocytes	0.0113435168716983	Negative
68234	CUL3	-0.0106226573453217	0.0140172351371651	1.59015713410835e-05	Adipocytes	0.0106226573453217	Negative
68254	CRADD	0.0104966898659387	0.0891560333612068	0.000429850416092035	Adipocytes	0.0104966898659387	Positive
68302	ZNF326	-0.0102344696851714	0.0888220606735497	0.000392914630639487	Adipocytes	0.0102344696851714	Negative
68344	RAD23B	-0.0100560132168537	0.0888220606735497	0.000396068277701926	Adipocytes	0.0100560132168537	Negative
68365	ICE1	-0.00997209688410505	0.0765211195086885	0.000260750166474367	Adipocytes	0.00997209688410505	Negative
68444	YTHDF3	-0.00963653481588194	0.0449554879000377	8.28731342456737e-05	Adipocytes	0.00963653481588194	Negative
68474	HM13	0.00951517136032955	0.0649461006883264	0.000187446933142517	Adipocytes	0.00951517136032955	Positive
68503	DTWD1	-0.00936451276835744	0.0756184541031598	0.000235905557326931	Adipocytes	0.00936451276835744	Negative
68973	USP24	-0.00767837193295829	0.0891560333612068	0.00042127405352676	Adipocytes	0.00767837193295829	Negative
69083	COP1	-0.00736509006641297	0.00960089126832222	8.16865394355265e-06	Adipocytes	0.00736509006641297	Negative
