# Supplementary material for: Single-cell analysis of chromatin and expression reveals age- and sex-associated alterations in the human heart
Source: Commun Biol. 2024 Aug 26;7:1052. doi: 10.1038/s42003-024-06582-y (PMC11347658; doi:10.1038/s42003-024-06582-y)
Supplement: Supplementary file 14 — Supplementary Data 12 [file 42003_2024_6582_MOESM14_ESM.csv]

	gene	coefficientValue	q_val	pval	cellType	Effect_Magnitude	Effect_Direction
1	KDM5D	4.65770930078158	4.11656438377107e-42	2.72156693298049e-45	Endothelium	4.65770930078158	Positive
2	UTY	4.63013623762163	9.94558937437506e-58	4.69663268529234e-61	Endothelium	4.63013623762163	Positive
3	ZFY	4.57356187372725	2.50137173139447e-37	1.88996730743821e-40	Endothelium	4.57356187372725	Positive
4	DDX3Y	4.47715837683143	6.70973130763549e-70	6.33710928186201e-74	Endothelium	4.47715837683143	Positive
5	EIF1AY	4.41974528271333	3.56519515720852e-46	2.02032215179931e-49	Endothelium	4.41974528271333	Positive
6	RPS4Y1	4.2194590988809	1.10337326965637e-61	4.16839164962737e-65	Endothelium	4.2194590988809	Positive
7	USP9Y	4.13439276316368	3.35369222508048e-65	9.50233913415323e-69	Endothelium	4.13439276316368	Positive
8	NLGN4Y	3.65311082044883	8.44015200457358e-28	7.97143181391536e-31	Endothelium	3.65311082044883	Positive
9	PCDH11Y	1.64183484904991	7.87973052694041e-14	8.93055972074848e-17	Endothelium	1.64183484904991	Positive
12	DDX43	0.659667617502393	1.27211878124266e-06	2.5230916515013e-09	Endothelium	0.659667617502393	Positive
30	KDM6A	-0.46669867746631	7.30737883681951e-68	1.38031334280686e-71	Endothelium	0.46669867746631	Negative
35	EIF1AX	-0.443284118389584	5.09209913153078e-10	7.69489857428149e-13	Endothelium	0.443284118389584	Negative
47	CLIC2	-0.398558837711027	8.1990025904074e-09	1.47129816034889e-11	Endothelium	0.398558837711027	Negative
56	ZFX	-0.382206847569938	6.75742012431368e-28	5.74393474866105e-31	Endothelium	0.382206847569938	Negative
62	KDM5C	-0.370163943552433	7.49613663148056e-15	7.78782611884078e-18	Endothelium	0.370163943552433	Negative
73	PUDP	-0.352292120273569	1.9201224433068e-12	2.53888498359419e-15	Endothelium	0.352292120273569	Negative
87	DDX3X	-0.328418866951901	2.57347493858118e-09	4.37500461791286e-12	Endothelium	0.328418866951901	Negative
100	SYAP1	-0.314622251448396	7.53710588030566e-10	1.2101511141405e-12	Endothelium	0.314622251448396	Negative
124	EIF2S3	-0.299536206755846	1.80187219916182e-13	2.21234780781107e-16	Endothelium	0.299536206755846	Negative
139	PLEKHG1	-0.288700502103945	0.0683319219867791	0.000193611414771758	Endothelium	0.288700502103945	Negative
156	CA5B	-0.279248616174157	7.76241379133087e-12	1.09969972487687e-14	Endothelium	0.279248616174157	Negative
170	DHRSX	0.271533453600873	3.80981533596315e-07	7.1964777785477e-10	Endothelium	0.271533453600873	Positive
224	ZRSR2	-0.250510825562574	9.85508680984628e-06	2.14079143017061e-08	Endothelium	0.250510825562574	Negative
248	TXLNG	-0.24197698072647	0.00298731658607909	7.33568485436876e-06	Endothelium	0.24197698072647	Negative
264	CD99	0.236385048922549	0.00650732626179454	1.65940507242588e-05	Endothelium	0.236385048922549	Positive
295	SMC1A	-0.225346924859408	5.77925383530087e-06	1.2008272041615e-08	Endothelium	0.225346924859408	Negative
421	SERTAD2	-0.198108645386947	0.0492877871124236	0.000134996772408414	Endothelium	0.198108645386947	Negative
446	ACVR2A	0.193467396856406	0.0186758610705192	4.93883745725858e-05	Endothelium	0.193467396856406	Positive
547	PACSIN2	-0.179270498349785	0.0892149926567488	0.000261207477555649	Endothelium	0.179270498349785	Negative
671	CHM	-0.165235521814983	0.000208647161141311	4.72944075121975e-07	Endothelium	0.165235521814983	Negative
1001	USP9X	-0.139682520955751	0.00171842245889229	4.05747652741851e-06	Endothelium	0.139682520955751	Negative
10589	KDM5D	5.2568926885096	3.95975185681545e-28	3.66270637019281e-31	Fibroblast	5.2568926885096	Positive
10590	DDX3Y	5.18262631951358	2.58929489562579e-42	1.43703351898573e-45	Fibroblast	5.18262631951358	Positive
10591	UTY	4.85055505686258	9.12736333262536e-53	3.37706533442803e-56	Fibroblast	4.85055505686258	Positive
10592	ZFY	4.74852359083036	1.53051228479278e-35	9.90989362089489e-39	Fibroblast	4.74852359083036	Positive
10593	EIF1AY	4.41056593932082	1.16154948535779e-53	3.2232434151081e-57	Fibroblast	4.41056593932082	Positive
10594	USP9Y	4.36829634496282	2.22172823669075e-57	4.11012531068495e-61	Fibroblast	4.36829634496282	Positive
10595	RPS4Y1	4.22635681550738	2.02629263237742e-72	1.87428788491113e-76	Fibroblast	4.22635681550738	Positive
10596	NLGN4Y	3.7100277458744	4.53978318532049e-47	2.09961297998358e-50	Fibroblast	3.7100277458744	Positive
10597	EMB	1.1687328222956	6.54244695184037e-08	9.68265204231301e-11	Fibroblast	1.1687328222956	Positive
10599	MT1M	-0.988342584626605	0.0837072829717057	0.000356168256100126	Fibroblast	0.988342584626605	Negative
10607	TMEM59L	-0.597039044477088	0.0583025613307004	0.000221108594446278	Fibroblast	0.597039044477088	Negative
10609	FRMPD3	-0.58775983373255	0.0120996882759429	2.9099241066924e-05	Fibroblast	0.58775983373255	Negative
10612	COL6A6	-0.558638410986327	0.013552360586028	3.48371457465291e-05	Fibroblast	0.558638410986327	Negative
10613	ZNF98	-0.558010161444522	0.000133523361753518	2.47013896500819e-07	Fibroblast	0.558010161444522	Negative
10628	HSD11B1	0.496631533937641	0.000748589582021704	1.45410981615538e-06	Fibroblast	0.496631533937641	Positive
10634	NQO1	0.485166527351086	0.013552360586028	3.50999996678184e-05	Fibroblast	0.485166527351086	Positive
10643	CNTN4	-0.449516350369391	0.045052605386714	0.000150022550543123	Fibroblast	0.449516350369391	Negative
10652	ATP8B4	-0.428971595694421	0.00963554349437487	2.04992600472317e-05	Fibroblast	0.428971595694421	Negative
10660	KDM6A	-0.415079834170644	3.63429545636495e-33	2.68933157440751e-36	Fibroblast	0.415079834170644	Negative
10675	CD99	0.380589908147701	1.77638553646938e-07	2.79331737304407e-10	Fibroblast	0.380589908147701	Positive
10677	DYNC1I1	0.379653273724367	0.069711921815072	0.000286707582499111	Fibroblast	0.379653273724367	Positive
10688	STS	-0.366797227503007	1.90067616253239e-05	3.1645704306339e-08	Fibroblast	0.366797227503007	Negative
10694	DDX3X	-0.360789944333566	8.93129349688731e-13	1.07396924853885e-15	Fibroblast	0.360789944333566	Negative
10721	KDM5C	-0.342062967813005	7.84744147786408e-23	7.98463197266718e-26	Fibroblast	0.342062967813005	Negative
10734	EPB41L3	-0.336485564217267	0.0117777706856907	2.72356180873431e-05	Fibroblast	0.336485564217267	Negative
10736	CCDC152	0.334343071545263	0.0443360398769821	0.000143535417231928	Fibroblast	0.334343071545263	Positive
10739	ADAMTSL4	-0.333377559357358	0.0269927369232199	7.28969130205117e-05	Fibroblast	0.333377559357358	Negative
10745	CA5B	-0.330415326085653	4.844033033791e-15	5.37678257381297e-18	Fibroblast	0.330415326085653	Negative
10748	ZFX	-0.329040091545349	2.85179158376531e-29	2.37407494717304e-32	Fibroblast	0.329040091545349	Negative
10766	PUDP	-0.317255745559174	2.75723635052317e-09	3.5705585891522e-12	Fibroblast	0.317255745559174	Negative
10806	ZRSR2	-0.291122037385033	4.94292876275442e-09	6.85819363993306e-12	Fibroblast	0.291122037385033	Negative
10807	EIF1AX	-0.291078778283681	5.64387532233926e-05	9.91893729760855e-08	Fibroblast	0.291078778283681	Negative
10866	STK24	-0.267433858507679	0.069711921815072	0.000290170796566297	Fibroblast	0.267433858507679	Negative
10904	TXLNG	-0.255845573536301	0.0541731525544323	0.000190415298961098	Fibroblast	0.255845573536301	Negative
10925	SYAP1	-0.250387732099669	0.00780393532158258	1.58807304666374e-05	Fibroblast	0.250387732099669	Negative
10958	TMEM64	0.237806019835014	0.0289265103287312	8.56209722060307e-05	Fibroblast	0.237806019835014	Positive
10961	ARHGAP29	0.236635726529057	0.0455186005555517	0.000155784684169403	Fibroblast	0.236635726529057	Positive
11260	PKIG	0.186359950811487	0.069711921815072	0.000280782939967535	Fibroblast	0.186359950811487	Positive
11262	EIF2S3	-0.186209405717428	0.011324973180272	2.51410004926952e-05	Fibroblast	0.186209405717428	Negative
11313	ZNF141	-0.180647177615936	0.069711921815072	0.000287532052297447	Fibroblast	0.180647177615936	Negative
11357	PARP8	0.175999504593799	0.0287808150318792	8.25275428719133e-05	Fibroblast	0.175999504593799	Positive
11510	NOTCH2	0.161831092261462	0.0559844760333618	0.000201960462982251	Fibroblast	0.161831092261462	Positive
12166	POLA1	-0.125224482000539	0.0570149387575055	0.00021095158175009	Fibroblast	0.125224482000539	Negative
12549	CHM	-0.109785705737736	0.0443360398769821	0.000140816983789006	Fibroblast	0.109785705737736	Negative
12709	USP9X	-0.105510352214258	0.0269927369232199	7.49035341500876e-05	Fibroblast	0.105510352214258	Negative
12810	PCNP	-0.102969825735198	0.0371271941036419	0.000113328776747774	Fibroblast	0.102969825735198	Negative
21400	RPS4Y1	5.40871544580258	2.79481838777595e-17	2.22289838818676e-20	Lymphocyte	5.40871544580258	Positive
21401	DDX3Y	4.5149612913253	1.8694051605466e-24	1.27444960382679e-27	Lymphocyte	4.5149612913253	Positive
21402	UTY	4.48401439971448	4.63791582890986e-64	1.0539520120236e-67	Lymphocyte	4.48401439971448	Positive
21403	KDM5D	4.47777305144676	1.12468750120271e-34	3.83372628520409e-38	Lymphocyte	4.47777305144676	Positive
21404	USP9Y	4.30434765050207	7.74490204384444e-90	8.80002504697698e-94	Lymphocyte	4.30434765050207	Positive
21405	ZFY	4.05136116468726	8.034279667628e-29	4.56441294604477e-32	Lymphocyte	4.05136116468726	Positive
21406	EIF1AY	3.48085872695484	5.80866478672675e-16	5.28000435107533e-19	Lymphocyte	3.48085872695484	Positive
21408	HSPB1	0.900646662348004	0.0729006912650434	0.000231950926279598	Lymphocyte	0.900646662348004	Positive
21419	GEMIN8	-0.745219181698071	0.00437364435540421	1.04359199481296e-05	Lymphocyte	0.745219181698071	Negative
21421	KDM5C	-0.732242328834762	4.9781136332851e-11	5.65630454867072e-14	Lymphocyte	0.732242328834762	Negative
21434	EMP2	0.620048785154103	0.0274262226196908	7.7906552152286e-05	Lymphocyte	0.620048785154103	Positive
21441	MAP3K20	0.611377027444613	0.0188495623909445	5.14020562870887e-05	Lymphocyte	0.611377027444613	Positive
21454	KDM6A	-0.569885986089229	4.55432024051543e-31	2.06991034678579e-34	Lymphocyte	0.569885986089229	Negative
21460	TXN2	0.562513117765531	0.0729006912650434	0.000240213617394189	Lymphocyte	0.562513117765531	Positive
21480	PUDP	-0.529355690822307	3.1000698461814e-06	3.87464700693051e-09	Lymphocyte	0.529355690822307	Negative
21518	DDX3X	-0.478113553303981	4.02610003999961e-06	5.48951260993016e-09	Lymphocyte	0.478113553303981	Negative
21535	ZRSR2	-0.458496568386661	0.000107291656503781	2.07244422288863e-07	Lymphocyte	0.458496568386661	Negative
21548	EIF1AX	-0.448506488366555	8.42800654430363e-05	1.53219071365593e-07	Lymphocyte	0.448506488366555	Negative
21550	ZFX	-0.448231665423809	2.43875889064912e-11	2.49390183113761e-14	Lymphocyte	0.448231665423809	Negative
21551	TXLNG	-0.447523377046916	0.000189593288902828	3.87760390893182e-07	Lymphocyte	0.447523377046916	Negative
21609	PRKX	-0.419067244593502	0.00964243294187814	2.5198949853789e-05	Lymphocyte	0.419067244593502	Negative
21621	CCDC97	-0.411200600381482	0.00964243294187814	2.44157105983292e-05	Lymphocyte	0.411200600381482	Negative
21664	CA5B	-0.391191783110046	2.98879265337927e-05	4.41476019701517e-08	Lymphocyte	0.391191783110046	Negative
21685	PI4K2B	0.382486552668656	0.0851062198539936	0.000309441999241881	Lymphocyte	0.382486552668656	Positive
21707	EIF2S3	-0.373754793423585	0.000416844557514002	9.47266350446545e-07	Lymphocyte	0.373754793423585	Negative
21884	NCALD	-0.325091723967733	6.59855255949665e-05	1.12462547883706e-07	Lymphocyte	0.325091723967733	Negative
21965	CXorf38	-0.303361706127239	0.0851062198539936	0.000305473067368713	Lymphocyte	0.303361706127239	Negative
22106	SCAP	-0.27972741740783	0.0545226888444771	0.000165336201572728	Lymphocyte	0.27972741740783	Negative
22231	CD99	0.261893776342946	0.0768954822003461	0.000262113903648492	Lymphocyte	0.261893776342946	Positive
22255	USP9X	-0.259477906014628	0.000198643504551022	4.28840652933692e-07	Lymphocyte	0.259477906014628	Negative
22288	SEPTIN6	-0.254444486092635	6.59855255949665e-05	1.10190459486797e-07	Lymphocyte	0.254444486092635	Negative
22782	RSRC1	0.208338566982038	0.0545226888444771	0.000167266515032483	Lymphocyte	0.208338566982038	Positive
30201	UTY	5.2953381212947	1.7053845357626e-60	6.46652587264235e-64	Myeloid	5.2953381212947	Positive
30202	KDM5D	5.18017605857939	1.27541352018573e-46	9.67229894917609e-50	Myeloid	5.18017605857939	Positive
30203	ZFY	4.81539201481345	3.56889350320857e-71	1.01494743668838e-74	Myeloid	4.81539201481345	Positive
30204	DDX3Y	4.72394023902979	2.28859261340661e-83	2.16948773666377e-87	Myeloid	4.72394023902979	Positive
30205	USP9Y	4.53916023989029	9.76343749218313e-55	4.62766020105371e-58	Myeloid	4.53916023989029	Positive
30206	EIF1AY	4.30708278386621	1.38586538595864e-54	7.88244602877226e-58	Myeloid	4.30708278386621	Positive
30207	RPS4Y1	4.30704854803118	9.75110226386619e-73	1.84872542683974e-76	Myeloid	4.30704854803118	Positive
30211	GRASP	-0.7410220755067	0.0561242932385577	0.000163019483058469	Myeloid	0.7410220755067	Negative
30222	SH3BP5	-0.499558923761459	0.0618370826691873	0.000199304276306035	Myeloid	0.499558923761459	Negative
30227	BIRC3	-0.469989452442137	0.015315407114581	3.77477092595608e-05	Myeloid	0.469989452442137	Negative
30230	EIF1AX	-0.459747833896977	1.56203691091982e-05	2.22111609288058e-08	Myeloid	0.459747833896977	Negative
30240	SYAP1	-0.443796214834993	0.0034538178487592	7.53036406497881e-06	Myeloid	0.443796214834993	Negative
30245	PUDP	-0.439413591585443	2.58213978326321e-16	2.44775787587754e-19	Myeloid	0.439413591585443	Negative
30253	SNX32	0.426980173023133	0.0446784694516972	0.000118589169082142	Myeloid	0.426980173023133	Positive
30257	KDM6A	-0.42365591531299	1.45466786131749e-54	9.65273962387185e-58	Myeloid	0.42365591531299	Negative
30264	NFAM1	-0.41176581112058	0.00585600646933544	1.33229837201678e-05	Myeloid	0.41176581112058	Negative
30275	ZFX	-0.386276568728068	6.58668510329533e-36	5.61950572847265e-39	Myeloid	0.386276568728068	Negative
30276	KDM5C	-0.385510528457178	7.7331058587258e-13	8.06371830941168e-16	Myeloid	0.385510528457178	Negative
30278	STX11	-0.384778947283999	0.00233561482514566	4.64953183506104e-06	Myeloid	0.384778947283999	Negative
30305	PRKX	-0.363139808221534	7.24516955090718e-06	9.6153544139445e-09	Myeloid	0.363139808221534	Negative
30321	CCDC180	0.341945455724663	0.0561242932385577	0.000164930618105535	Myeloid	0.341945455724663	Positive
30334	ARSD	-0.327906340075984	0.00132273459261571	2.25701229188385e-06	Myeloid	0.327906340075984	Negative
30339	RILPL2	-0.325186045085738	0.0568446817641382	0.000172436232481982	Myeloid	0.325186045085738	Negative
30373	SMC1A	-0.300268703473566	1.89439520261044e-05	2.87328877066708e-08	Myeloid	0.300268703473566	Negative
30409	SH3TC1	-0.284944730429652	0.0723735179528318	0.000240124478941048	Myeloid	0.284944730429652	Negative
30433	NME3	0.271718332861731	0.0228422586320234	5.84644026035294e-05	Myeloid	0.271718332861731	Positive
30480	CA5B	-0.259651078714768	1.21217366789507e-08	1.37890643802644e-11	Myeloid	0.259651078714768	Negative
30487	ZNF699	-0.258017816228954	0.0827887220551762	0.000282528580338074	Myeloid	0.258017816228954	Negative
30490	DDX3X	-0.257035482665646	0.00275683007063212	5.74938492311182e-06	Myeloid	0.257035482665646	Negative
30499	ZRSR2	-0.253176925669966	3.10973920312487e-05	5.01142918315697e-08	Myeloid	0.253176925669966	Negative
30531	EIF2S3	-0.243601728687408	5.84581159176554e-07	7.20405258251513e-10	Myeloid	0.243601728687408	Negative
30654	RPA2	-0.218915731576193	0.00230392070435336	4.36803622021681e-06	Myeloid	0.218915731576193	Negative
30872	ALG13	-0.187004839601483	0.00230392070435336	4.32563315212566e-06	Myeloid	0.187004839601483	Negative
31055	NAA20	0.169203901668456	0.0944017817946095	0.000331108723708461	Myeloid	0.169203901668456	Positive
31222	CHM	-0.155635963037515	0.00829002200307007	1.96464641270975e-05	Myeloid	0.155635963037515	Negative
31325	RAE1	0.149022554897239	0.0549686616650363	0.000151113014341269	Myeloid	0.149022554897239	Positive
31945	ZNF592	-0.121154241179479	0.0577730345518425	0.00018072899234153	Myeloid	0.121154241179479	Negative
40750	KDM5D	4.88037644528059	8.72816939497712e-21	6.95471664938416e-24	Perivascular	4.88037644528059	Positive
40751	DDX3Y	4.59932982023286	3.31410171222863e-26	1.98053887184978e-29	Perivascular	4.59932982023286	Positive
40752	UTY	4.45408704493259	4.43141845553481e-32	2.20688170096355e-35	Perivascular	4.45408704493259	Positive
40753	USP9Y	4.16098638198805	2.66551540127175e-40	5.30979163599949e-44	Perivascular	4.16098638198805	Positive
40754	ZFY	4.06141486008582	1.97298051459298e-33	5.89536010336548e-37	Perivascular	4.06141486008582	Positive
40755	EIF1AY	4.03458913506435	9.84126871018053e-33	3.92082418732292e-36	Perivascular	4.03458913506435	Positive
40756	RPS4Y1	3.78940329135247	1.26714803193422e-74	1.26209963340061e-78	Perivascular	3.78940329135247	Positive
40758	PCDH9	0.644642313479736	0.0200618814874997	3.59675166110552e-05	Perivascular	0.644642313479736	Positive
40764	BCO2	0.582603157135517	0.0415277641320575	8.68608612323912e-05	Perivascular	0.582603157135517	Positive
40787	KDM6A	-0.415773080554698	1.18295790518771e-24	8.24771447840036e-28	Perivascular	0.415773080554698	Negative
40789	TAFA1	0.412945926941503	0.0479658586865505	0.000105104471225509	Perivascular	0.412945926941503	Positive
40805	PHLDB3	-0.38024629463157	0.0323165921379652	6.11568974722449e-05	Perivascular	0.38024629463157	Negative
40819	EIF1AX	-0.357389294067274	0.018146623584902	3.07263546756309e-05	Perivascular	0.357389294067274	Negative
40826	KDM5C	-0.347964988507051	5.32462705770636e-10	5.30341340409e-13	Perivascular	0.347964988507051	Negative
40831	DDX3X	-0.340929907300807	4.3051205794469e-06	5.14556244555406e-09	Perivascular	0.340929907300807	Negative
40853	CA5B	-0.322221957820363	1.83584015707202e-08	2.01137865814663e-11	Perivascular	0.322221957820363	Negative
40855	CD99	0.318961374502057	0.000116253301610831	1.50527183360638e-07	Perivascular	0.318961374502057	Positive
40922	EIF2S3B	-0.274464393635457	0.0558146060528494	0.000133421369050636	Perivascular	0.274464393635457	Negative
40928	ZFX	-0.270265537267783	3.1777107168898e-13	2.84854546334743e-16	Perivascular	0.270265537267783	Negative
40987	SMC1A	-0.240048083563663	0.000844001822266562	1.17689497128803e-06	Perivascular	0.240048083563663	Negative
41091	EIF2S3	-0.21429119780624	0.00249618252155731	3.97798011403556e-06	Perivascular	0.21429119780624	Negative
41116	PUDP	-0.208232702653963	0.0746170790471329	0.000193231479604129	Perivascular	0.208232702653963	Negative
41298	DHRSX	0.176620728469452	0.0528253270613305	0.000121014195459223	Perivascular	0.176620728469452	Positive
41303	AEBP2	-0.176092705053998	0.058666321996853	0.000146081479075829	Perivascular	0.176092705053998	Negative
41325	PCYT1A	0.17334969331057	0.0401409698281747	7.99620912911846e-05	Perivascular	0.17334969331057	Positive
41898	USP9X	-0.129301428974094	0.00185917098613973	2.77764589562709e-06	Perivascular	0.129301428974094	Negative
50790	EIF1AY	5.15875387713026	2.08311926729887e-27	1.45114543176515e-30	Ventricular_Cardiomyocytes	5.15875387713026	Positive
50791	KDM5D	5.10665425409821	5.79234596384017e-27	4.53945608451424e-30	Ventricular_Cardiomyocytes	5.10665425409821	Positive
50792	DDX3Y	4.88288826323405	2.144693113134e-26	1.86754886201149e-29	Ventricular_Cardiomyocytes	4.88288826323405	Positive
50793	UTY	4.59561149753253	1.24094966378803e-49	5.40295046929653e-53	Ventricular_Cardiomyocytes	4.59561149753253	Positive
50794	ZFY	4.52298676769587	1.97955122893777e-39	1.03424829098107e-42	Ventricular_Cardiomyocytes	4.52298676769587	Positive
50795	USP9Y	4.33757153002144	1.09337639150636e-52	3.80834688786611e-56	Ventricular_Cardiomyocytes	4.33757153002144	Positive
50796	RPS4Y1	3.35070747630931	5.60145875061768e-72	4.87761995003281e-76	Ventricular_Cardiomyocytes	3.35070747630931	Positive
50797	C4orf54	1.53608123840642	0.0110007363250683	7.10837249124854e-05	Ventricular_Cardiomyocytes	1.53608123840642	Positive
50798	KCNJ3	1.39885271465013	3.54532604774751e-07	5.5569373789146e-10	Ventricular_Cardiomyocytes	1.39885271465013	Positive
50799	HS6ST3	1.39823179623055	3.1461660945028e-09	3.28752987931327e-12	Ventricular_Cardiomyocytes	1.39823179623055	Positive
50800	NPTX2	1.38276917947482	2.93535179406731e-08	3.57845046298696e-11	Ventricular_Cardiomyocytes	1.38276917947482	Positive
50802	MDGA1	1.22389610148187	1.41070623758678e-06	2.82534338771298e-09	Ventricular_Cardiomyocytes	1.22389610148187	Positive
50803	FRMD5	1.19765617201035	3.77887283747842e-29	2.30338818028117e-32	Ventricular_Cardiomyocytes	1.19765617201035	Positive
50804	MCTP2	-1.09639320980655	0.00554941084264011	3.0926706193745e-05	Ventricular_Cardiomyocytes	1.09639320980655	Negative
50805	ARHGAP18	1.03723085875906	0.000100945370482685	2.81282815695396e-07	Ventricular_Cardiomyocytes	1.03723085875906	Positive
50806	DNER	1.02089630562153	1.17314731355666e-06	2.1452537081757e-09	Ventricular_Cardiomyocytes	1.02089630562153	Positive
50807	CPLX3	1.01986800614124	0.000549246824459428	1.86525828578176e-06	Ventricular_Cardiomyocytes	1.01986800614124	Positive
50808	GJA5	-1.00105472107232	0.0483797652613911	0.000568727648057106	Ventricular_Cardiomyocytes	1.00105472107232	Negative
50810	APOD	0.942827410913255	0.0491257107660193	0.000586052105097931	Ventricular_Cardiomyocytes	0.942827410913255	Positive
50812	HTR4	0.924571342152555	4.80795625983111e-08	6.27998466540114e-11	Ventricular_Cardiomyocytes	0.924571342152555	Positive
50813	FAM83B	0.909022952049161	0.00247726573048801	1.20800140114358e-05	Ventricular_Cardiomyocytes	0.909022952049161	Positive
50814	LMAN1L	0.906832226318832	0.00092084770423099	3.768707950092e-06	Ventricular_Cardiomyocytes	0.906832226318832	Positive
50816	ATP1B3	-0.900626576900345	0.0200820265517203	0.000165657577979087	Ventricular_Cardiomyocytes	0.900626576900345	Negative
50817	FAM155B	0.879222700655664	0.000364430448982942	1.17414895614497e-06	Ventricular_Cardiomyocytes	0.879222700655664	Positive
50818	LRFN5	-0.847524981895012	0.0570817308928863	0.000720728925415231	Ventricular_Cardiomyocytes	0.847524981895012	Negative
50819	SV2B	0.837484416995934	0.0140814430848742	9.68681647252754e-05	Ventricular_Cardiomyocytes	0.837484416995934	Positive
50820	TTLL7	0.803054872680499	8.0416567494369e-07	1.40049751818824e-09	Ventricular_Cardiomyocytes	0.803054872680499	Positive
50821	RNF157	0.799760294837538	1.09394204558389e-05	2.41732972921252e-08	Ventricular_Cardiomyocytes	0.799760294837538	Positive
50824	FSIP1	0.781467694044222	0.0013470936069463	5.98239062645955e-06	Ventricular_Cardiomyocytes	0.781467694044222	Positive
50825	L3MBTL4	-0.779698050602979	0.0357924229994622	0.000355306184425174	Ventricular_Cardiomyocytes	0.779698050602979	Negative
50826	ANKRD1	0.773175710995813	0.00810795695861734	4.87155198663007e-05	Ventricular_Cardiomyocytes	0.773175710995813	Positive
50827	GALNTL6	-0.761445422502684	0.0492468108560177	0.000594262074526254	Ventricular_Cardiomyocytes	0.761445422502684	Negative
50828	TNFRSF11B	0.735019170275068	0.0857713284147835	0.00140412833002258	Ventricular_Cardiomyocytes	0.735019170275068	Positive
50831	CHL1	0.725157737588346	0.0706230737554305	0.00100239994968088	Ventricular_Cardiomyocytes	0.725157737588346	Positive
50834	FAM184A	0.71355601641652	0.000759682393476035	2.91066051140243e-06	Ventricular_Cardiomyocytes	0.71355601641652	Positive
50835	PPM1E	0.70597333271409	0.000235810031839563	7.18682611841232e-07	Ventricular_Cardiomyocytes	0.70597333271409	Positive
50836	PAK1	0.703105884927128	0.000245933110803425	7.70950190606347e-07	Ventricular_Cardiomyocytes	0.703105884927128	Positive
50837	ACTA1	0.70089103855798	0.0780159220991384	0.00117232997243395	Ventricular_Cardiomyocytes	0.70089103855798	Positive
50838	ZNF331	-0.700269195024798	0.0700223910082204	0.000987776675664552	Ventricular_Cardiomyocytes	0.700269195024798	Negative
50841	STAB1	0.694006955015184	0.0164987919121638	0.00012068081858427	Ventricular_Cardiomyocytes	0.694006955015184	Positive
50843	VWC2L	0.683243712186077	0.078180666488531	0.0012049789244575	Ventricular_Cardiomyocytes	0.683243712186077	Positive
50844	EPHB2	0.670587147591051	0.000597785932691607	2.08215232564126e-06	Ventricular_Cardiomyocytes	0.670587147591051	Positive
50848	GNAL	0.649233554004355	0.000146600419432324	4.34031196508101e-07	Ventricular_Cardiomyocytes	0.649233554004355	Positive
50851	LRRC7	0.638863166358002	0.00555469167586973	3.14966298448782e-05	Ventricular_Cardiomyocytes	0.638863166358002	Positive
50852	SLC15A2	0.638742239309575	0.00100566039551666	4.29095780044552e-06	Ventricular_Cardiomyocytes	0.638742239309575	Positive
50856	SLIT3	-0.636439165837825	0.0020435814845235	9.60931732534563e-06	Ventricular_Cardiomyocytes	0.636439165837825	Negative
50858	XG	0.631700417480634	0.0160861513433139	0.000115152899844655	Ventricular_Cardiomyocytes	0.631700417480634	Positive
50860	RDH5	0.624747951619156	0.0844167028654929	0.00135989986329817	Ventricular_Cardiomyocytes	0.624747951619156	Positive
50864	WNK3	0.604519416366083	4.60733013649584e-07	7.6227161784588e-10	Ventricular_Cardiomyocytes	0.604519416366083	Positive
50865	SEL1L3	0.601293679877802	0.0638801154822983	0.000873317496579661	Ventricular_Cardiomyocytes	0.601293679877802	Positive
50866	SVOP	0.596948993059393	0.0436433267076076	0.000459843480635712	Ventricular_Cardiomyocytes	0.596948993059393	Positive
50867	GRIP1	0.594927814617047	0.0606499688566202	0.000796553104078243	Ventricular_Cardiomyocytes	0.594927814617047	Positive
50869	GADD45G	0.591297113010136	0.0560057612504552	0.000697389747371568	Ventricular_Cardiomyocytes	0.591297113010136	Positive
50871	STC2	0.589271602755058	0.000111405198743066	3.20129881445592e-07	Ventricular_Cardiomyocytes	0.589271602755058	Positive
50872	MBNL3	0.587021360437233	0.000720454271418661	2.63489022984881e-06	Ventricular_Cardiomyocytes	0.587021360437233	Positive
50874	ZMAT4	-0.583987840282239	0.00970023500846462	5.99718465343946e-05	Ventricular_Cardiomyocytes	0.583987840282239	Negative
50876	SUSD1	0.569853539828932	0.0211383008738926	0.000176704709499624	Ventricular_Cardiomyocytes	0.569853539828932	Positive
50877	RGS7BP	0.569313894165268	0.00956318031787697	5.82917643897064e-05	Ventricular_Cardiomyocytes	0.569313894165268	Positive
50878	FRMPD1	0.566809981323693	0.0580385837999449	0.00074209770275024	Ventricular_Cardiomyocytes	0.566809981323693	Positive
50884	TMEM100	0.553669808206459	0.0250409174655387	0.000220230987810815	Ventricular_Cardiomyocytes	0.553669808206459	Positive
50888	CYP4F12	-0.545843752362084	0.00555469167586973	3.19235153785617e-05	Ventricular_Cardiomyocytes	0.545843752362084	Negative
50890	PDE8B	0.539920876980483	0.0966426564059703	0.00176723770857313	Ventricular_Cardiomyocytes	0.539920876980483	Positive
50897	GNAO1	0.516278608741012	0.0110007363250683	7.0277969042517e-05	Ventricular_Cardiomyocytes	0.516278608741012	Positive
50906	MAL	-0.501745426039203	0.00189986309850637	8.76808988338888e-06	Ventricular_Cardiomyocytes	0.501745426039203	Negative
50911	ANTXR1	0.49416588262774	0.0904182379945706	0.00157877081680134	Ventricular_Cardiomyocytes	0.49416588262774	Positive
50913	NMNAT2	0.491534367605749	0.0606499688566202	0.000801603636166185	Ventricular_Cardiomyocytes	0.491534367605749	Positive
50918	ITGA11	0.488554886389723	0.0184365373242956	0.000147697791173389	Ventricular_Cardiomyocytes	0.488554886389723	Positive
50919	ASTN2	0.487702894609754	0.000974862257773503	4.07465938463324e-06	Ventricular_Cardiomyocytes	0.487702894609754	Positive
50921	CACHD1	0.486148765350116	0.03542726480291	0.000348596388255732	Ventricular_Cardiomyocytes	0.486148765350116	Positive
50922	FLNC	0.485679710385881	0.0924038053963983	0.00166558583394762	Ventricular_Cardiomyocytes	0.485679710385881	Positive
50923	FLNB	0.48555211119263	0.000690618859305827	2.4656368191866e-06	Ventricular_Cardiomyocytes	0.48555211119263	Positive
50924	KDM6A	-0.484380212069095	1.63720952148189e-64	2.85128791619974e-68	Ventricular_Cardiomyocytes	0.484380212069095	Negative
50928	CHRNA7	0.480883149918843	0.042781863324559	0.000435865378698485	Ventricular_Cardiomyocytes	0.480883149918843	Positive
50934	ZFX	-0.472662162582797	4.6665598192875e-54	1.21905951392046e-57	Ventricular_Cardiomyocytes	0.472662162582797	Negative
50938	ARRB1	0.466457181863427	0.0182059698198382	0.000139509347278454	Ventricular_Cardiomyocytes	0.466457181863427	Positive
50942	DNAH14	0.460713492837466	0.0436721748802358	0.000464920591011509	Ventricular_Cardiomyocytes	0.460713492837466	Positive
50945	ANKRD7	0.456322926749532	0.00623107029112507	3.68959230056169e-05	Ventricular_Cardiomyocytes	0.456322926749532	Positive
50947	SLC35F3	0.453807226743065	0.00410090734590157	2.07116532621291e-05	Ventricular_Cardiomyocytes	0.453807226743065	Positive
50948	FMO5	0.452123396570267	0.00448854561368031	2.38419786167275e-05	Ventricular_Cardiomyocytes	0.452123396570267	Positive
50949	ERC2	0.451566270791611	0.0428525252991	0.000444048285492241	Ventricular_Cardiomyocytes	0.451566270791611	Positive
50955	GRIK5	0.446375133570206	0.0718108744094375	0.00103176543691721	Ventricular_Cardiomyocytes	0.446375133570206	Positive
50958	FRAS1	-0.444848256990785	0.0722350198510366	0.00104414953807664	Ventricular_Cardiomyocytes	0.444848256990785	Negative
50961	LMOD1	0.440828336756705	0.0167511927871263	0.000123985665874759	Ventricular_Cardiomyocytes	0.440828336756705	Positive
50963	NOS1	0.44051639920674	0.0904182379945706	0.0015825553671986	Ventricular_Cardiomyocytes	0.44051639920674	Positive
50964	LSAMP	0.440161189994431	0.0607334548169805	0.000809144774207421	Ventricular_Cardiomyocytes	0.440161189994431	Positive
50969	DACT3	0.439294595774666	0.012214579069803	8.08349015417127e-05	Ventricular_Cardiomyocytes	0.439294595774666	Positive
50971	DOK5	-0.439046663552045	0.00411245973291341	2.11281020760964e-05	Ventricular_Cardiomyocytes	0.439046663552045	Negative
50973	SRC	0.436908060740862	0.0018927974167917	8.57066054276982e-06	Ventricular_Cardiomyocytes	0.436908060740862	Positive
50976	XRCC4	0.434166374367652	0.0923017675056604	0.00165570916981592	Ventricular_Cardiomyocytes	0.434166374367652	Positive
50978	SAMD12	0.43203730121222	0.0200820265517203	0.000163565313948193	Ventricular_Cardiomyocytes	0.43203730121222	Positive
50979	KCNIP3	0.43025081454075	0.0445714332575737	0.000485688839441413	Ventricular_Cardiomyocytes	0.43025081454075	Positive
50984	ZNF727	-0.428221278650941	0.0780159220991384	0.00117578311151729	Ventricular_Cardiomyocytes	0.428221278650941	Negative
50986	PHACTR3	-0.427831929953209	0.0478386010652969	0.000558200325909943	Ventricular_Cardiomyocytes	0.427831929953209	Negative
50987	ZDHHC9	0.427793687375309	0.0131673797970187	8.9433614086334e-05	Ventricular_Cardiomyocytes	0.427793687375309	Positive
50988	SQOR	0.427674352870425	1.14600890730998e-05	2.69437830872253e-08	Ventricular_Cardiomyocytes	0.427674352870425	Positive
50990	KIAA1671	0.427429928114514	6.30296229627933e-05	1.64654187468112e-07	Ventricular_Cardiomyocytes	0.427429928114514	Positive
50994	NHS	0.424749570045328	0.05192463796836	0.000633006732459979	Ventricular_Cardiomyocytes	0.424749570045328	Positive
50996	ASIP	0.422912819923644	0.00513228879881774	2.8155189335207e-05	Ventricular_Cardiomyocytes	0.422912819923644	Positive
51001	CACNA2D3	0.412856004560051	0.000791506896401116	3.10151605172851e-06	Ventricular_Cardiomyocytes	0.412856004560051	Positive
51003	STX2	0.408991267214844	0.0316790084759964	0.000292404641105505	Ventricular_Cardiomyocytes	0.408991267214844	Positive
51008	DUSP13	0.405898243696864	0.0606499688566202	0.000791652357611765	Ventricular_Cardiomyocytes	0.405898243696864	Positive
51019	NKAIN2	0.399962589614896	0.0552296405492478	0.000682916140542772	Ventricular_Cardiomyocytes	0.399962589614896	Positive
51023	APBB2	0.395015117223708	0.0177297603029227	0.000134316365931232	Ventricular_Cardiomyocytes	0.395015117223708	Positive
51034	ZC4H2	-0.386106252109844	0.0904182379945706	0.00155544256110415	Ventricular_Cardiomyocytes	0.386106252109844	Negative
51041	PKIB	0.381765824933586	0.0260685226606394	0.000231538602523965	Ventricular_Cardiomyocytes	0.381765824933586	Positive
51042	MYT1L	0.379468805393835	0.0700223910082204	0.000987758624282643	Ventricular_Cardiomyocytes	0.379468805393835	Positive
51043	CASTOR3	0.378755562037304	0.0763743287643547	0.00113058480407004	Ventricular_Cardiomyocytes	0.378755562037304	Positive
51044	ESR2	0.378037012952877	0.000486738562386465	1.61059433739861e-06	Ventricular_Cardiomyocytes	0.378037012952877	Positive
51045	SDK2	0.377779747403857	0.0333405705098561	0.000316450904351647	Ventricular_Cardiomyocytes	0.377779747403857	Positive
51046	DLL1	0.377383268908684	0.0451084006007294	0.000514559428656875	Ventricular_Cardiomyocytes	0.377383268908684	Positive
51047	PLA2R1	0.376913393906951	0.0733166545362405	0.00106616869623408	Ventricular_Cardiomyocytes	0.376913393906951	Positive
51048	CHRM3	0.376874750469484	0.0436433267076076	0.000457288920685621	Ventricular_Cardiomyocytes	0.376874750469484	Positive
51056	ZNF501	-0.372296461816164	0.0580385837999449	0.000742918131190517	Ventricular_Cardiomyocytes	0.372296461816164	Negative
51059	TPM3	0.370547038012212	0.00130595297738376	5.68596733448171e-06	Ventricular_Cardiomyocytes	0.370547038012212	Positive
51064	SLC9A5	0.367846262378359	6.89807986577061e-05	1.86207310901157e-07	Ventricular_Cardiomyocytes	0.367846262378359	Positive
51072	RIMS2	0.362736224754171	0.0321132175678896	0.000302005180889244	Ventricular_Cardiomyocytes	0.362736224754171	Positive
51074	TGIF1	0.36196101714627	0.0780159220991384	0.00118205942574452	Ventricular_Cardiomyocytes	0.36196101714627	Positive
51087	SLC41A2	0.357979592023399	0.0157231437330647	0.000110899916612526	Ventricular_Cardiomyocytes	0.357979592023399	Positive
51092	CGNL1	-0.356227948923881	0.0904182379945706	0.00158042743543078	Ventricular_Cardiomyocytes	0.356227948923881	Negative
51096	DNAJC12	0.35208795057386	0.0110007363250683	7.08360153831174e-05	Ventricular_Cardiomyocytes	0.35208795057386	Positive
51105	TMEM178A	0.347647081058809	0.0819969040254607	0.00127807783181448	Ventricular_Cardiomyocytes	0.347647081058809	Positive
51106	OSBPL6	0.347493427499188	0.00464179165404119	2.50601778605498e-05	Ventricular_Cardiomyocytes	0.347493427499188	Positive
51108	RPUSD4	0.345921611320689	0.00246665079498451	1.18134616618032e-05	Ventricular_Cardiomyocytes	0.345921611320689	Positive
51115	EIF4EBP1	0.343587082383376	0.0904182379945706	0.00156780221041695	Ventricular_Cardiomyocytes	0.343587082383376	Positive
51119	OPRM1	0.341830762416939	0.0446052865328047	0.000504298723819163	Ventricular_Cardiomyocytes	0.341830762416939	Positive
51126	SLC35F1	0.337221257465535	0.0915660665369997	0.00163453880530172	Ventricular_Cardiomyocytes	0.337221257465535	Positive
51127	LRRC1	0.336159014258203	0.0184365373242956	0.000145483569104531	Ventricular_Cardiomyocytes	0.336159014258203	Positive
51129	RPGR	0.335962539494341	0.0763788022030209	0.00113730191368135	Ventricular_Cardiomyocytes	0.335962539494341	Positive
51132	C1orf105	0.334822862320755	0.078180666488531	0.00119903523070441	Ventricular_Cardiomyocytes	0.334822862320755	Positive
51134	LRRC8D	0.334465149966641	0.0339524261029997	0.000331127805950536	Ventricular_Cardiomyocytes	0.334465149966641	Positive
51162	UCK2	0.323268745744396	0.0491257107660193	0.000583646732154973	Ventricular_Cardiomyocytes	0.323268745744396	Positive
51165	DIAPH2	0.321434506699284	1.27433884980691e-06	2.44126216438105e-09	Ventricular_Cardiomyocytes	0.321434506699284	Positive
51181	FAM78B	0.31654114899338	0.0234947602912799	0.000202541036993792	Ventricular_Cardiomyocytes	0.31654114899338	Positive
51207	CD99	0.306915918411236	3.52742651534027e-06	7.3718422473151e-09	Ventricular_Cardiomyocytes	0.306915918411236	Positive
51213	KDM5C	-0.304302328424895	3.44193658790721e-14	3.2968741263479e-17	Ventricular_Cardiomyocytes	0.304302328424895	Negative
51214	ANKRD50	0.304138483223697	0.0445714332575737	0.00048902826458153	Ventricular_Cardiomyocytes	0.304138483223697	Positive
51252	TPD52L1	0.291565947940137	0.00406847759357024	2.01935930715346e-05	Ventricular_Cardiomyocytes	0.291565947940137	Positive
51257	DDX3X	-0.29068791453462	1.31848263548477e-07	1.83696640262594e-10	Ventricular_Cardiomyocytes	0.29068791453462	Negative
51281	PUDP	-0.284871428287861	1.09394204558389e-05	2.47670612897781e-08	Ventricular_Cardiomyocytes	0.284871428287861	Negative
51295	PIPOX	0.281823776396337	0.0904182379945706	0.00155368878213111	Ventricular_Cardiomyocytes	0.281823776396337	Positive
51296	TPTE	0.280947445393233	0.0492468108560177	0.000596073381137797	Ventricular_Cardiomyocytes	0.280947445393233	Positive
51353	KCNJ5	-0.269221481656977	0.0841481218113201	0.00134824576918172	Ventricular_Cardiomyocytes	0.269221481656977	Negative
51388	URB1	0.262555869154882	0.0220659192524886	0.000188301992924407	Ventricular_Cardiomyocytes	0.262555869154882	Positive
51395	TTC7A	0.26094470743067	0.0172949367472839	0.000129516245233927	Ventricular_Cardiomyocytes	0.26094470743067	Positive
51414	WDFY2	-0.255896127577985	0.0841481218113201	0.00134119550814721	Ventricular_Cardiomyocytes	0.255896127577985	Negative
51421	VMP1	0.254648431858094	0.0935936967658933	0.00169518364048292	Ventricular_Cardiomyocytes	0.254648431858094	Positive
51424	SLC1A3	0.254274944240939	0.00601417778975263	3.50879407796435e-05	Ventricular_Cardiomyocytes	0.254274944240939	Positive
51434	TMEM150A	0.252438599755953	0.0904182379945706	0.00154388315985643	Ventricular_Cardiomyocytes	0.252438599755953	Positive
51436	SSX2IP	0.252089224078125	0.0904182379945706	0.00158070477526224	Ventricular_Cardiomyocytes	0.252089224078125	Positive
51446	NCKAP5	0.249992359566637	0.0915660665369997	0.00163380550579109	Ventricular_Cardiomyocytes	0.249992359566637	Positive
51450	ENTPD7	0.24903847096378	0.0606499688566202	0.000802751242268048	Ventricular_Cardiomyocytes	0.24903847096378	Positive
51462	DOCK4	0.2476925196871	0.0301711110562594	0.00027585916587489	Ventricular_Cardiomyocytes	0.2476925196871	Positive
51482	ZRSR2	-0.243826754805505	2.5462539099172e-07	3.76927172314459e-10	Ventricular_Cardiomyocytes	0.243826754805505	Negative
51486	TPTE2	0.243651834627689	0.0611882977606821	0.000825860863192766	Ventricular_Cardiomyocytes	0.243651834627689	Positive
51489	EFCAB5	0.243323781700458	0.0884299413251592	0.00147075224600361	Ventricular_Cardiomyocytes	0.243323781700458	Positive
51514	FEM1B	0.239526221418978	0.0718108744094375	0.00102918548175881	Ventricular_Cardiomyocytes	0.239526221418978	Positive
51527	PLIN5	-0.237850350485877	0.0473159606391902	0.000547981780304101	Ventricular_Cardiomyocytes	0.237850350485877	Negative
51531	TMEM70	0.237209767045312	0.0321132175678896	0.000300149703525551	Ventricular_Cardiomyocytes	0.237209767045312	Positive
51536	LRIG3	-0.236708322204144	0.0446052865328047	0.000504706788849844	Ventricular_Cardiomyocytes	0.236708322204144	Negative
51547	SMC1A	-0.235509379847742	2.70974799148055e-08	3.06746115371361e-11	Ventricular_Cardiomyocytes	0.235509379847742	Negative
51559	CHRAC1	-0.232794633523021	0.0646411827138501	0.000892208026632228	Ventricular_Cardiomyocytes	0.232794633523021	Negative
51570	PABPC1L	0.230404785866897	0.0521862246997414	0.000640739958434652	Ventricular_Cardiomyocytes	0.230404785866897	Positive
51578	TBX20	-0.229158342929154	0.0980595189647562	0.001827302077539	Ventricular_Cardiomyocytes	0.229158342929154	Negative
51583	AGAP9	0.228412775751612	0.0245534211835716	0.000213805478784148	Ventricular_Cardiomyocytes	0.228412775751612	Positive
51584	ANXA11	-0.228351378924715	0.0110007363250683	7.18438892702996e-05	Ventricular_Cardiomyocytes	0.228351378924715	Negative
51595	CDC14A	0.225902286220191	0.0606499688566202	0.000788944375648138	Ventricular_Cardiomyocytes	0.225902286220191	Positive
51598	TXLNG	-0.224718234028407	1.68072282403169e-05	4.24424955563557e-08	Ventricular_Cardiomyocytes	0.224718234028407	Negative
51601	CCNB1IP1	-0.224190078108026	0.0884299413251592	0.00146650587825216	Ventricular_Cardiomyocytes	0.224190078108026	Negative
51614	LIMK2	0.223018484723338	0.000758065999116573	2.8384568061662e-06	Ventricular_Cardiomyocytes	0.223018484723338	Positive
51621	TRMT9B	-0.221811138189515	0.0821257889368468	0.00128723807111045	Ventricular_Cardiomyocytes	0.221811138189515	Negative
51663	EIF2S3	-0.217039130326183	1.30732676969381e-05	3.18749125317195e-08	Ventricular_Cardiomyocytes	0.217039130326183	Negative
51674	GOT1	-0.215540558254589	0.0428205400976653	0.000439988134058212	Ventricular_Cardiomyocytes	0.215540558254589	Negative
51689	ANKH	-0.213677144828979	0.0849018883036472	0.00137510895371633	Ventricular_Cardiomyocytes	0.213677144828979	Negative
51691	ATF4	0.213428049892541	0.0372138150206221	0.000372656628994387	Ventricular_Cardiomyocytes	0.213428049892541	Positive
51721	SAYSD1	0.208737770692498	0.078180666488531	0.00119830720742251	Ventricular_Cardiomyocytes	0.208737770692498	Positive
51733	NMD3	-0.207702562044573	0.0218935141334086	0.000184924318263726	Ventricular_Cardiomyocytes	0.207702562044573	Negative
51765	FGD1	0.20434209332389	0.0646411827138501	0.000894979802464486	Ventricular_Cardiomyocytes	0.20434209332389	Positive
51828	TRPM7	-0.197622411317879	0.0436721748802358	0.000467753179229276	Ventricular_Cardiomyocytes	0.197622411317879	Negative
51830	ASMTL	0.197293307356131	0.0611400216099805	0.000819885347260275	Ventricular_Cardiomyocytes	0.197293307356131	Positive
51839	FAM210A	-0.196062275727197	0.0125239223370966	8.39726593483488e-05	Ventricular_Cardiomyocytes	0.196062275727197	Negative
51853	DGKH	0.19341233701503	0.0742488663511068	0.00108619031234639	Ventricular_Cardiomyocytes	0.19341233701503	Positive
51866	DCAF8	0.192300208054671	0.0945202011398385	0.00172019523147216	Ventricular_Cardiomyocytes	0.192300208054671	Positive
51899	MMGT1	-0.189241590135728	0.0337792678744435	0.000323556205693903	Ventricular_Cardiomyocytes	0.189241590135728	Negative
51925	YARS1	0.187304214828998	0.000827070166027264	3.3128899022339e-06	Ventricular_Cardiomyocytes	0.187304214828998	Positive
51928	LARP6	0.187055387983571	0.0894975856395633	0.0014963023722393	Ventricular_Cardiomyocytes	0.187055387983571	Positive
51942	DYSF	0.186242227519723	0.0339524261029997	0.00032934687481549	Ventricular_Cardiomyocytes	0.186242227519723	Positive
51972	ZNF527	-0.183629870468393	0.0182323166883141	0.000141298866706718	Ventricular_Cardiomyocytes	0.183629870468393	Negative
52001	ENOX2	0.181004540079911	0.00448854561368031	2.35542007709149e-05	Ventricular_Cardiomyocytes	0.181004540079911	Positive
52041	PLXNB2	0.177897031280856	0.0884299413251592	0.00146477180939774	Ventricular_Cardiomyocytes	0.177897031280856	Positive
52069	SNX7	-0.175892391777153	0.045255559623163	0.000520178846243253	Ventricular_Cardiomyocytes	0.175892391777153	Negative
52093	KALRN	0.174458781944655	0.0840982839495066	0.00132547800373221	Ventricular_Cardiomyocytes	0.174458781944655	Positive
52157	MALT1	-0.17012936723939	0.0915660665369997	0.00163314903107746	Ventricular_Cardiomyocytes	0.17012936723939	Negative
52159	CEP95	-0.170050397771213	0.0184365373242956	0.000146929962724093	Ventricular_Cardiomyocytes	0.170050397771213	Negative
52211	DEDD2	0.165862041680497	0.02854364515363	0.000258493477532003	Ventricular_Cardiomyocytes	0.165862041680497	Positive
52236	SRA1	-0.16414655887842	0.0976489935519938	0.00181114904445966	Ventricular_Cardiomyocytes	0.16414655887842	Negative
52248	CCNH	-0.163594503957473	0.0849133726376509	0.00138268901804604	Ventricular_Cardiomyocytes	0.163594503957473	Negative
52312	MAGI3	0.159392694772908	0.0745417546403431	0.00109696591207053	Ventricular_Cardiomyocytes	0.159392694772908	Positive
52324	FAM126A	0.158631998769494	0.0446052865328047	0.000504936193770865	Ventricular_Cardiomyocytes	0.158631998769494	Positive
52405	SPIN1	-0.154284935693846	0.0903684741039555	0.00151873175740712	Ventricular_Cardiomyocytes	0.154284935693846	Negative
52415	FBXO42	-0.153325301259583	0.0160861513433139	0.000116261804379576	Ventricular_Cardiomyocytes	0.153325301259583	Negative
52438	UBFD1	0.15212271894727	0.0647097643348234	0.000901564114731081	Ventricular_Cardiomyocytes	0.15212271894727	Positive
52440	CAB39L	-0.151912327952631	0.0906156059903993	0.00159390041884889	Ventricular_Cardiomyocytes	0.151912327952631	Negative
52511	MDC1	-0.147208419708025	0.0446052865328047	0.00049776943234933	Ventricular_Cardiomyocytes	0.147208419708025	Negative
52843	CA5B	-0.13142502736276	0.0146685612009425	0.000102184334384831	Ventricular_Cardiomyocytes	0.13142502736276	Negative
52867	CPNE1	0.130426602666652	0.0975266754735723	0.0017918955525012	Ventricular_Cardiomyocytes	0.130426602666652	Positive
52877	TMEM230	-0.130043368038227	0.0841481218113201	0.00134358910836686	Ventricular_Cardiomyocytes	0.130043368038227	Negative
52951	STAG1	-0.127473344120068	0.04404159670597	0.000475544931342762	Ventricular_Cardiomyocytes	0.127473344120068	Negative
53106	ELP1	-0.121655939336723	0.0260745178518545	0.000233862359695317	Ventricular_Cardiomyocytes	0.121655939336723	Negative
53263	USP9X	-0.116282336086097	0.0200820265517203	0.000166126133961462	Ventricular_Cardiomyocytes	0.116282336086097	Negative
53534	MKLN1	0.108252657265072	0.0386760714291724	0.000390667388173459	Ventricular_Cardiomyocytes	0.108252657265072	Positive
53921	SMCHD1	-0.0991244885140928	0.0805756516082601	0.0012489085672475	Ventricular_Cardiomyocytes	0.0991244885140928	Negative
53989	KANSL3	-0.0973981000625102	0.0976489935519938	0.00180947979046061	Ventricular_Cardiomyocytes	0.0973981000625102	Negative
54634	CUL1	-0.0832972402435974	0.0629467567086166	0.00085507610993941	Ventricular_Cardiomyocytes	0.0832972402435974	Negative
55178	NCOR1	-0.0735416922567148	0.0566679404749969	0.000710569786520338	Ventricular_Cardiomyocytes	0.0735416922567148	Negative
62274	USP9Y	4.27707272882612	1.18895776134766e-36	4.55713975219493e-40	Neuron	4.27707272882612	Positive
62275	UTY	3.50788583582712	5.79295910188573e-48	1.11018763930351e-51	Neuron	3.50788583582712	Positive
62276	ANKRD1	1.0207908988352	0.00491739723203437	7.53912952400824e-06	Neuron	1.0207908988352	Positive
62279	NLGN4X	-0.589562602254135	1.16978880396281e-07	8.96733464134004e-11	Neuron	0.589562602254135	Negative
62283	SYAP1	-0.533942304214548	0.0228694669338993	4.77605527137246e-05	Neuron	0.533942304214548	Negative
62286	PUDP	-0.466883308580756	0.0866518788959488	0.000215882411967676	Neuron	0.466883308580756	Negative
62287	GEMIN8	-0.46474764251993	0.0228694669338993	4.82108348549047e-05	Neuron	0.46474764251993	Negative
62290	KDM6A	-0.450966797771615	1.27122149892549e-08	7.30867094054519e-12	Neuron	0.450966797771615	Negative
62292	AP1S2	-0.441790948430388	0.00300896161897496	4.0365525743244e-06	Neuron	0.441790948430388	Negative
62294	SLC25A25	-0.433529136532068	0.0915720170002853	0.000245689581832885	Neuron	0.433529136532068	Negative
62297	RECQL	0.426454257944195	0.0987871497995791	0.000295003833745757	Neuron	0.426454257944195	Positive
62300	OFD1	-0.41932939487812	8.41303170920548e-05	8.06154820736439e-08	Neuron	0.41932939487812	Negative
62337	ZFX	-0.344551351913297	0.00757928330480889	1.30727385479647e-05	Neuron	0.344551351913297	Negative
62355	GPM6B	-0.321867629821856	0.000609008567508116	7.00278153516424e-07	Neuron	0.321867629821856	Negative
62394	BCL2L13	-0.2893695292834	0.0987871497995791	0.000313007477549743	Neuron	0.2893695292834	Negative
62503	CAMSAP2	-0.244858647530298	0.0383457187332351	8.81848648522079e-05	Neuron	0.244858647530298	Negative
62516	YTHDC2	0.241172902944923	0.0987871497995791	0.000321843914640254	Neuron	0.241172902944923	Positive
67492	UTY	4.92385316457649	7.73072900806878e-154	1.09624631424685e-157	Adipocytes	4.92385316457649	Positive
67493	TBL1Y	4.88008887101124	8.74735301310212e-58	4.96162961605339e-61	Adipocytes	4.88008887101124	Positive
67494	RPS4Y1	4.78391778716718	1.23999612841414e-63	5.27508279245949e-67	Adipocytes	4.78391778716718	Positive
67495	ZFY	4.37861117472398	2.58153537107662e-51	1.83035689951547e-54	Adipocytes	4.37861117472398	Positive
67496	USP9Y	4.18654819145647	1.69068492458401e-99	4.79490903171868e-103	Adipocytes	4.18654819145647	Positive
67497	CEACAM8	-1.10974477965197	0.00108834448422099	1.54331322209443e-06	Adipocytes	1.10974477965197	Negative
67499	IL4R	0.927630428384235	0.0944260360288707	0.000548336036301819	Adipocytes	0.927630428384235	Positive
67501	LRP1B	0.84822692079825	0.0577607760895982	0.000212958051379687	Adipocytes	0.84822692079825	Positive
67508	HTRA3	0.719620260932841	0.0776666895716133	0.000418510238757984	Adipocytes	0.719620260932841	Positive
67510	PSG8	-0.694386347152681	0.0776666895716133	0.000391995473905962	Adipocytes	0.694386347152681	Negative
67518	ZNF552	-0.61336606703523	0.0892304565021907	0.00049347529829629	Adipocytes	0.61336606703523	Negative
67523	GYG2	-0.584795715552857	0.00768372365476295	1.30749693501355e-05	Adipocytes	0.584795715552857	Negative
67535	PRSS23	-0.547560312742556	0.0776666895716133	0.000393688245955577	Adipocytes	0.547560312742556	Negative
67539	MVP	0.538018907497232	0.0776666895716133	0.000384308181114435	Adipocytes	0.538018907497232	Positive
67543	CD99	0.527128432296527	3.40946417575683e-05	3.8677982708529e-08	Adipocytes	0.527128432296527	Positive
67563	SLC25A37	0.477402911577798	0.0776666895716133	0.000391711501891912	Adipocytes	0.477402911577798	Positive
67565	FLACC1	-0.472103052953738	0.0136586817523841	2.7115930875408e-05	Adipocytes	0.472103052953738	Negative
67576	THAP4	0.453837739874657	0.0139582236693673	2.96899255587791e-05	Adipocytes	0.453837739874657	Positive
67582	ETV6	0.44864255201848	0.0295731934590388	8.38717908651129e-05	Adipocytes	0.44864255201848	Positive
67590	KDM6A	-0.437089221174439	2.17751355364269e-09	1.85267744212367e-12	Adipocytes	0.437089221174439	Negative
67591	NDUFAF8	0.433950120641698	0.0776666895716133	0.000415708997359578	Adipocytes	0.433950120641698	Positive
67622	ZFX	-0.40756591986027	4.0615017383964e-06	4.03155305853301e-09	Adipocytes	0.40756591986027	Negative
67653	LRCH1	0.383917838586371	0.018327589180525	4.8515530374936e-05	Adipocytes	0.383917838586371	Positive
67669	CLCN6	0.373853468608886	0.0653055998632833	0.000262079503676161	Adipocytes	0.373853468608886	Positive
67671	ELMOD2	-0.372936191590738	0.062531338456667	0.000239413802939593	Adipocytes	0.372936191590738	Negative
67678	PUDP	-0.365858374154528	0.0944260360288707	0.000548988581563201	Adipocytes	0.365858374154528	Negative
67711	HEPACAM	-0.347805913973274	0.0458756629377025	0.000162633518639048	Adipocytes	0.347805913973274	Negative
67720	TXNL4A	0.345733156238924	0.0324868070374053	9.674176797866e-05	Adipocytes	0.345733156238924	Positive
67763	INTS11	0.333418969493461	0.097893610542771	0.000583030578955812	Adipocytes	0.333418969493461	Positive
67775	MLLT6	0.330015287134701	0.0380547750364898	0.000120944826541117	Adipocytes	0.330015287134701	Positive
67789	NBN	-0.325855873117688	0.012386910207279	2.28346331104122e-05	Adipocytes	0.325855873117688	Negative
67808	SMC3	0.316815468399979	0.0776666895716133	0.000409571913532642	Adipocytes	0.316815468399979	Positive
67903	PDCD10	0.290530679282025	0.0718198871368691	0.00031571419473099	Adipocytes	0.290530679282025	Positive
67920	CABIN1	0.28688437408731	0.0178673815081749	4.30722469709264e-05	Adipocytes	0.28688437408731	Positive
68041	SCAF4	0.26290172298221	0.018327589180525	4.93794943888223e-05	Adipocytes	0.26290172298221	Positive
68092	CD2AP	0.2544823824012	0.0674075624662362	0.000286759341177976	Adipocytes	0.2544823824012	Positive
68127	KAT6A	0.249493710297447	0.000207306077766713	2.64571001120309e-07	Adipocytes	0.249493710297447	Positive
68162	ALG13	-0.244655577557541	0.0151240812980384	3.43144215497185e-05	Adipocytes	0.244655577557541	Negative
68284	PRKCA	0.230758390222537	0.0653055998632833	0.000268556777656724	Adipocytes	0.230758390222537	Positive
68381	HM13	0.221589798009038	0.00692667370577085	1.08045108853487e-05	Adipocytes	0.221589798009038	Positive
68515	YTHDF3	-0.206770585158924	0.0380547750364898	0.000124115119943174	Adipocytes	0.206770585158924	Negative
68814	UBXN4	0.184568849944522	0.0411796710258758	0.000140146356299067	Adipocytes	0.184568849944522	Positive
