# Supplementary material for: Single-cell analysis of chromatin and expression reveals age- and sex-associated alterations in the human heart
Source: Commun Biol. 2024 Aug 26;7:1052. doi: 10.1038/s42003-024-06582-y (PMC11347658; doi:10.1038/s42003-024-06582-y)
Supplement: Supplementary file 15 — Supplementary Data 13 [file 42003_2024_6582_MOESM15_ESM.csv]

	Estimate	StdErr	t.value	p.value	Cell_Type	Term	q_value
1	-0.261021050689818	0.0794906427114488	-3.2836701501751	0.00102464771060797	Ventricular_Cardiomyocytes	SexM	0.0131392397916534
2	-0.00906148790469257	0.00287824452473678	-3.14826896283986	0.00164240497395667	Neuron	Age	0.0131392397916534
3	-0.369868910585281	0.155957923392909	-2.37159422579294	0.0177115299754475	Adipocytes	SexM	0.0944614932023867
4	0.131631258874015	0.0585712537965284	2.24736966245065	0.0246164121807136	Myeloid	SexM	0.0984656487228544
5	0.159449371097072	0.0752203279130776	2.11976437115945	0.0340259213608332	Fibroblast	SexM	0.108882948354666
6	-0.0066104009932564	0.00345892613750651	-1.91111366084901	0.0559899759740671	Ventricular_Cardiomyocytes	Age	0.149306602597512
7	0.00404514796423403	0.0022777733904019	1.77592203916312	0.0757457678227165	Myeloid	Age	0.158003707144974
8	0.101334796110717	0.0576910812814254	1.7565071387099	0.0790018535724869	Endothelium	SexM	0.158003707144974
9	0.00536896637346849	0.00318278419475887	1.68687728885598	0.0916269499308676	Fibroblast	Age	0.162892355432654
10	0.0895740456162197	0.0618934867811618	1.44722894563896	0.147832812111644	Perivascular	SexM	0.218205198201764
11	0.00319285065489856	0.00221806653489737	1.43947469774449	0.150016073763713	Endothelium	Age	0.218205198201764
12	0.0080616360531911	0.00673375759694788	1.1971972464297	0.2312296828838	Adipocytes	Age	0.308306243845066
13	-0.0542493134703332	0.0745479759385424	-0.727710079144959	0.466791079109172	Neuron	SexM	0.574512097365134
14	-0.00156809420660104	0.00271696728325651	-0.577148726178827	0.563838990650918	Perivascular	Age	0.644387417886764
15	0.0133917937705096	0.100042111139202	0.133861567074247	0.893512041730976	Lymphocyte	SexM	0.894822440021807
16	-0.000554009806927821	0.00419054772918241	-0.132204628781524	0.894822440021807	Lymphocyte	Age	0.894822440021807
