# Supplementary material for: Single-cell analysis of chromatin and expression reveals age- and sex-associated alterations in the human heart
Source: Commun Biol. 2024 Aug 26;7:1052. doi: 10.1038/s42003-024-06582-y (PMC11347658; doi:10.1038/s42003-024-06582-y)
Supplement: Supplementary file 17 — Supplementary Data 15 [file 42003_2024_6582_MOESM17_ESM.xlsx]

## Sheet: Sheet1
Cell Type	Read et al Types	Litvinukova et al Types	Tucker et al Types	Reichart et al Types	Chaffin et al Types	Koenig et al Types
Ventricular_Cardiomyocytes	Ventricular_Cardiomyocytes	Ventricular_Cardiomyocyte	Ventricular_Cardiomyocyte I/II/III,Cytoplasmic Cardiomyocyte II	cardiac muscle cell	Cardiomyocyte I/II/III	Cardiomyocytes
Fibroblast	Fibroblast	Fibroblast	Fibroblast I/II/III	fibroblast of cardiac tissue	Fibroblast I/II,Activated Fibroblast	Fibroblasts
Endothelial	Vascular_Endothelium,Endocardium	Endothelium,Mesothelial	Endothelium I,Endothelium II	endothelial cell	Endocardial,Endothelial I/II/III	Endothelium,Endocardium
Adipocytes	Adipocytes	Adipocytes	Adipocyte	fat cell	Adipocyte	Adipocytes
Lymphocyte	T_Cell,B_Cell	T_Cell,B_Cell	Lymphocyte,B_Cells	lymphocyte	Lymphocyte	T/NK_Cells,B_Cells
Neuron	Neurons	Neuronal	Neuronal	cardiac neuron	Neuronal	Neurons
Myeloid	Macrophage	Myeloid	Macrophage	myeloid cell	Macrophage,Proliferating Macrophage	Macrophages,Monocytes
Perivascular	Perivascular	Pericytes,Smooth_muscle_cells	Pericyte,Vascular_Smooth_Muscle	mural cell	Pericyte I/II,VSMC	Smooth_Muscle,Pericytes
Atrial Cardiomyocytes	N/A	Atrial_Cardiomyocyte	Atrial_Cardiomyocyte,Cytoplasmic Cardiomyocyte I	N/A	N/A	Atrial_Cardiomyocytes
Lymphatic_Endothelium	Lymphatic_Endothelium	Lymphatic_Endothelium	N/A	N/A	Lymphatic_endothelial	Lymphatic
