# Supplementary material for: Single-cell analysis of chromatin and expression reveals age- and sex-associated alterations in the human heart
Source: Commun Biol. 2024 Aug 26;7:1052. doi: 10.1038/s42003-024-06582-y (PMC11347658; doi:10.1038/s42003-024-06582-y)
Supplement: Supplementary file 18 — Supplementary Data 16 [file 42003_2024_6582_MOESM18_ESM.csv]

	DataSource	Donor	BMI	Age	Sex	Diabetes	Hypertension	Sites_Sampled
1	Chaffin	P1515	22.88	54	F	UNKNOWN	UNKNOWN	LV
2	Chaffin	P1516	20.91	66	F	UNKNOWN	UNKNOWN	LV
3	Chaffin	P1539	29.17	47	F	UNKNOWN	UNKNOWN	LV
4	Chaffin	P1540	27.51	72	F	UNKNOWN	UNKNOWN	LV
5	Chaffin	P1547	32.89	62	F	UNKNOWN	UNKNOWN	LV
6	Chaffin	P1549	31.99	49	M	UNKNOWN	UNKNOWN	LV
7	Chaffin	P1558	20.16	58	F	UNKNOWN	UNKNOWN	LV
8	Chaffin	P1561	22.13	65	M	UNKNOWN	UNKNOWN	LV
9	Chaffin	P1582	29.94	58	F	UNKNOWN	UNKNOWN	LV
10	Chaffin	P1603	21.6	69	F	UNKNOWN	UNKNOWN	LV
11	Chaffin	P1610	34.5	63	F	UNKNOWN	UNKNOWN	LV
12	Chaffin	P1622	27.5	56	M	UNKNOWN	UNKNOWN	LV
13	Chaffin	P1678	48.7	46	M	UNKNOWN	UNKNOWN	LV
14	Chaffin	P1718	21.72	33	M	UNKNOWN	UNKNOWN	LV
15	Koenig	H-ZC-11-292	NA	68	M	N	Y	LV
16	Koenig	TWCM-10-68	NA	62	F	Y	Y	LV
17	Koenig	TWCM-11-103	NA	46	M	N	Y	LV
18	Koenig	TWCM-11-104	NA	75	F	N	Y	LV
19	Koenig	TWCM-11-192	NA	63	M	N	N	LV
20	Koenig	TWCM-11-256	NA	39	F	N	Y	LV
21	Koenig	TWCM-11-264	NA	71	F	N	Y	LV
22	Koenig	TWCM-11-41	NA	60	M	Y	Y	LV
23	Koenig	TWCM-11-42	NA	48	F	Y	N	LV
24	Koenig	TWCM-11-74	NA	65	M	N	Y	LV
25	Koenig	TWCM-11-78	NA	27	M	Y	Y	LV
26	Koenig	TWCM-11-82	NA	44	M	N	N	LV
27	Koenig	TWCM-13-1	NA	61	F	Y	Y	LV
28	Koenig	TWCM-13-101	NA	60	F	Y	Y	LV
29	Koenig	TWCM-13-104	NA	48	F	N	N	LV
30	Koenig	TWCM-13-132	NA	48	F	N	Y	LV
31	Koenig	TWCM-13-152	NA	35	M	N	N	LV
32	Koenig	TWCM-13-168	NA	66	M	Y	Y	LV
33	Koenig	TWCM-13-192	NA	21	M	Y	N	LV
34	Koenig	TWCM-13-198	NA	11	M	N	N	LV
35	Koenig	TWCM-13-235	NA	11	F	N	N	LV
36	Koenig	TWCM-13-36	NA	73	F	N	N	LV
37	Koenig	TWCM-13-80	NA	46	M	N	N	LV
38	Koenig	TWCM-13-96	NA	20	F	N	N	LV
39	Koenig	TWCM-14-173	NA	63	F	N	N	LV
40	Litvinukova	D1	22.5	52.5	F	N	Y	Apex,LV,RV
41	Litvinukova	D11	27.5	62.5	F	N	N	Apex,LV,RV,Septum
42	Litvinukova	D2	27.5	62.5	M	N	N	Apex,LV,RV,Septum
43	Litvinukova	D3	27.5	57.5	M	N	N	Apex,LV,RV,Septum
44	Litvinukova	D4	27.5	72.5	F	Y	Y	Apex,LV,RV,Septum
45	Litvinukova	D5	32.5	67.5	F	N	N	Apex,LV,RV,Septum
46	Litvinukova	D6	22.5	67.5	M	N	N	Apex,LV,RV,Septum
47	Litvinukova	D7	22.5	62.5	M	N	N	Apex,LV,RV,Septum
48	Litvinukova	H2	22.5	52.5	M	N	N	Apex,LV,RV,Septum
49	Litvinukova	H3	27.5	52.5	M	N	N	Apex,LV,RV,Septum
50	Litvinukova	H4	27.5	57.5	M	N	N	Apex,LV,RV,Septum
51	Litvinukova	H5	22.5	52.5	F	N	N	Apex,LV,RV,Septum
52	Litvinukova	H6	22.5	42.5	F	N	N	Apex,LV,RV,Septum
53	Litvinukova	H7	27.5	47.5	F	N	N	Apex,LV,RV,Septum
54	Read	W134	NA	43	F	NA	NA	Apex
55	Read	W135	NA	60	M	NA	NA	LV
56	Read	W136	NA	43	M	NA	NA	Apex,LV
57	Read	W139	NA	45	M	NA	NA	Apex,LV,RV,Septum
58	Read	W142	NA	55	F	NA	NA	LV
59	Read	W144	NA	53	M	NA	NA	Apex
60	Read	W145	NA	51	M	NA	NA	Apex,LV
61	Read	W146	NA	25	F	NA	NA	Apex,LV
62	Reichart	H46	NA	28	M	UNKNOWN	UNKNOWN	LV
63	Reichart	H49	NA	40	F	UNKNOWN	UNKNOWN	LV,RV
64	Reichart	H51	NA	50	M	UNKNOWN	UNKNOWN	LV
65	Reichart	H53	NA	61	M	UNKNOWN	UNKNOWN	LV,RV
66	Reichart	H55	NA	44	M	UNKNOWN	UNKNOWN	LV,RV
67	Reichart	H67	NA	45	M	UNKNOWN	UNKNOWN	LV
68	Tucker	P1221	24.2439184746877	52	F	UNKNOWN	UNKNOWN	LV,RV
69	Tucker	P1666	20.7156938086805	54	M	UNKNOWN	UNKNOWN	LV,RV
70	Tucker	P1681	21.1072664359862	39	M	UNKNOWN	UNKNOWN	LV
71	Tucker	P1702	19.7899709534297	59	M	UNKNOWN	UNKNOWN	LV,RV
72	Tucker	P1708	24.609375	60	F	UNKNOWN	UNKNOWN	LV,RV
73	Tucker	P1723	28.3265803721898	47	F	UNKNOWN	UNKNOWN	LV,RV
